# Supplementary material for: Dynamics of the β-cardiac myosin auto-inhibited state explain cardiomyopathy pathogenesis
Source: Nat Commun. 2026 Jun 4;17:5502. doi: 10.1038/s41467-026-73572-5 (PMC13287786; doi:10.1038/s41467-026-73572-5)
Supplement: Supplementary file 4 — Supplementary Data 2 [file 41467_2026_73572_MOESM4_ESM.xlsx]

## Sheet: Data_Global_ns
Time (ns)	CC1_Traj1 (Å)	CC6_Traj1 (Å)	CC5_Traj1 (Å)	CC4_Traj1 (Å)	CC2_Traj1 (Å)	CC3_Traj1 (Å)	CC7_Traj1 (Å)	CC8_Traj1 (Å)	CC9_Traj1 (Å)	CC11_Traj1 (Å)	CC10_Traj1 (Å)	CC12_Traj1 (Å)	MYBPC_Traj1 (Å)	CC13_Traj1 (Å)	CC14_Traj1 (Å)	TITIN_Traj1 (Å)	BH-crown3_Traj1 (Å)	FH-crown3_Traj1 (Å)	ELC1-crown3_Traj1 (Å)	ELC2-crown3_Traj1 (Å)	RLC1-crown3_Traj1 (Å)	RLC2-crown3_Traj1 (Å)	BH-crown1_Traj1 (Å)	FH-crown1_Traj1 (Å)	ELC1-crown1_Traj1 (Å)	ELC2-crown1_Traj1 (Å)	RLC1-crown1_Traj1 (Å)	RLC2-crown1_Traj1 (Å)	CC1_Traj2 (Å)	CC2_Traj2 (Å)	FH-crown1_Traj2 (Å)	BH-crown3_Traj2 (Å)	FH-crown3_Traj2 (Å)	BH-crown1_Traj2 (Å)	CC10_Traj2 (Å)	CC9_Traj2 (Å)	CC11_Traj2 (Å)	CC12_Traj2 (Å)	CC13_Traj2 (Å)	CC14_Traj2 (Å)	CC3_Traj2 (Å)	CC4_Traj2 (Å)	CC7_Traj2 (Å)	CC5_Traj2 (Å)	CC6_Traj2 (Å)	CC8_Traj2 (Å)	ELC1-crown3_Traj2 (Å)	ELC2-crown3_Traj2 (Å)	RLC1-crown3_Traj2 (Å)
0	2.61727e-05	2.76758e-05	2.66916e-05	2.74428e-05	2.6814e-05	2.61613e-05	2.74236e-05	2.72266e-05	2.5935e-05	2.74194e-05	2.61843e-05	2.67451e-05	2.78451e-05	2.85589e-05	2.82978e-05	2.66846e-05	1.94515e-05	2.27289e-05	2.45201e-05	1.91169e-05	2.54095e-05	2.67246e-05	2.38483e-05	2.63103e-05	2.26888e-05	2.13503e-05	2.19944e-05	2.16012e-05	0.12619	0.126146	0.142476	0.145378	0.138026	0.144966	0.128623	0.128881	0.132035	0.131905	0.128422	0.128358	0.12838	0.128078	0.130138	0.130428	0.130582	0.129767	0.146176	0.141652	0.145662
0.1	0.53904	0.603608	0.562333	0.602475	0.587976	0.630652	0.596203	0.628296	0.592869	0.549721	0.513671	0.618991	0.6405	0.589279	0.629323	0.614108	2.3137	2.04422	2.44141	2.36737	2.6492	2.86582	2.20044	1.46246	2.24891	2.07526	2.16349	1.56766	0.523752	0.600281	1.80347	3.37031	2.35454	3.24138	0.535656	0.572229	0.535411	0.628686	0.69412	0.697229	0.661158	0.600505	0.672507	0.642038	0.567079	0.643913	2.93492	3.98673	4.82446
0.2	0.535009	0.573907	0.583712	0.531751	0.541803	0.626706	0.678784	0.540362	0.54895	0.591912	0.541795	0.628065	0.699164	0.616383	0.60532	0.597099	3.26283	2.556	4.59713	2.82754	5.14851	4.2482	3.09876	2.46555	3.35503	3.06957	3.33819	3.22863	0.564473	0.650932	2.46187	4.05422	3.177	3.42313	0.559364	0.607084	0.544081	0.624155	0.668934	0.730483	0.697387	0.608284	0.645528	0.59177	0.602903	0.70818	3.65398	4.89834	6.00059
0.3	0.59191	0.652158	0.586708	0.534242	0.609968	0.684805	0.663772	0.6006	0.566848	0.586484	0.523882	0.641626	0.745982	0.624546	0.525449	0.637134	3.03223	2.84537	4.72769	2.69653	6.00797	4.78194	3.90028	2.86154	5.20539	3.38382	4.54349	3.79938	0.563788	0.713218	2.61137	4.25636	3.35912	3.09016	0.674852	0.645056	0.517389	0.626971	0.798605	0.713743	0.622672	0.611829	0.672313	0.588839	0.544671	0.700064	3.50922	4.19757	5.90697
0.4	0.508158	0.620741	0.56208	0.593861	0.633977	0.667311	0.632478	0.650867	0.635862	0.647174	0.538913	0.706466	0.74058	0.632227	0.617635	0.67235	3.56211	2.97131	5.90891	3.64729	6.48583	4.65433	4.95817	3.46299	4.87376	4.20537	6.15123	4.55219	0.565651	0.615012	2.86253	4.87642	3.5028	2.84045	0.574894	0.623931	0.607026	0.611158	0.741988	0.61058	0.674962	0.597726	0.624779	0.585542	0.593636	0.640911	4.6822	4.94791	7.09785
0.5	0.584599	0.598722	0.561574	0.57572	0.67487	0.614001	0.657157	0.621703	0.591149	0.630831	0.565638	0.628968	0.724916	0.627391	0.565453	0.673078	3.61325	3.0579	5.79715	4.36523	6.21819	5.42507	4.33003	3.15321	3.61844	3.39237	5.32501	3.87445	0.543333	0.63391	2.90082	4.64812	3.29619	2.66568	0.585295	0.628084	0.614809	0.630214	0.742921	0.651922	0.687128	0.607332	0.614673	0.607897	0.682772	0.688038	5.17355	5.75821	7.07634
0.6	0.604959	0.59022	0.575283	0.579654	0.645591	0.613715	0.701916	0.639713	0.562285	0.621055	0.587825	0.642806	0.717067	0.691904	0.581518	0.702322	3.94292	3.03077	5.50519	3.6428	6.14264	6.02384	4.22831	3.30925	3.88264	3.52069	4.6931	4.02223	0.553804	0.622967	2.66519	4.84098	3.77738	3.62172	0.559682	0.585308	0.603699	0.587974	0.821622	0.672413	0.58861	0.596383	0.632171	0.609903	0.630555	0.673405	5.57431	4.96186	8.51664
0.7	0.604613	0.665388	0.605152	0.573213	0.63889	0.632242	0.657496	0.61637	0.603256	0.562188	0.568228	0.570629	0.729182	0.656057	0.565277	0.655062	3.32324	3.34055	4.68779	3.53236	5.33245	5.4915	5.30256	3.98617	4.71069	4.13266	6.3801	4.74014	0.553558	0.730452	3.29642	4.22067	3.55799	4.46534	0.59716	0.611311	0.569413	0.597735	0.774221	0.644161	0.634	0.62146	0.720925	0.690701	0.667687	0.615887	4.21666	7.17747	7.50541
0.8	0.574249	0.61163	0.571628	0.547668	0.647067	0.660609	0.668196	0.68384	0.649825	0.613218	0.509759	0.657818	0.739789	0.643607	0.553118	0.670739	3.9178	4.06171	5.18692	3.8979	6.12067	6.29094	5.27393	4.87256	2.94805	6.2418	6.80865	4.69796	0.499572	0.680431	3.14359	4.29828	3.42208	3.3584	0.565013	0.559135	0.598399	0.649441	0.782472	0.732118	0.551402	0.658796	0.685631	0.632937	0.671107	0.731448	4.55899	5.75574	6.73455
0.9	0.535087	0.672868	0.6396	0.596797	0.639571	0.654708	0.562836	0.65128	0.577843	0.524872	0.558458	0.636222	0.771343	0.595047	0.62893	0.660357	4.60453	3.76067	5.76032	4.23719	6.25253	5.85914	5.17466	5.49968	3.92986	6.77645	5.33298	5.42892	0.545454	0.653373	3.42704	4.84905	3.40433	3.56586	0.600668	0.634975	0.566554	0.600588	0.732359	0.675364	0.627755	0.689405	0.65008	0.612757	0.605435	0.698913	5.15117	5.45522	7.03027
1	0.536952	0.665924	0.578619	0.58938	0.665817	0.610974	0.605872	0.714916	0.596845	0.553572	0.585627	0.608571	0.761078	0.651405	0.593356	0.688487	4.59257	4.24495	5.66106	5.81795	7.28312	6.65114	5.7693	5.70062	3.55487	5.65719	6.95767	5.37968	0.565975	0.73338	3.09522	5.33705	3.74069	3.64129	0.58175	0.565894	0.56553	0.586717	0.692482	0.741906	0.690589	0.677426	0.702568	0.642749	0.694139	0.672027	4.58416	4.75562	7.32122
1.1	0.538139	0.664511	0.533228	0.589694	0.637979	0.669965	0.64014	0.673135	0.667842	0.607929	0.607751	0.634646	0.774361	0.653993	0.553813	0.690688	4.66975	4.5082	6.49934	5.55099	8.29371	7.76519	5.88134	5.65237	4.07745	5.81898	6.88867	5.03804	0.573344	0.678329	3.26198	4.79919	3.74049	3.74827	0.544439	0.619717	0.500105	0.574238	0.820871	0.693111	0.655836	0.699819	0.691586	0.640067	0.648202	0.733103	5.27306	5.06173	8.47107
1.2	0.534308	0.63777	0.573491	0.580969	0.643439	0.627316	0.65086	0.684543	0.617511	0.67163	0.599705	0.682241	0.787675	0.761992	0.549594	0.657135	5.31922	4.38275	6.97362	5.84737	8.11895	8.03117	6.4509	5.82776	4.73031	6.99995	8.08402	5.38656	0.589006	0.683535	3.1496	5.16023	3.45837	3.09875	0.589018	0.661924	0.537972	0.665519	0.847983	0.685606	0.670646	0.63654	0.64147	0.594435	0.630154	0.69405	5.69324	4.17133	8.21135
1.3	0.55925	0.630512	0.560592	0.600725	0.624526	0.586062	0.698169	0.714727	0.673933	0.527636	0.558673	0.563142	0.798166	0.574699	0.61633	0.69422	4.56948	4.60189	6.75977	6.00559	8.06387	7.72089	5.9605	5.50871	4.19718	6.53357	7.6082	4.91265	0.528689	0.707084	3.39671	5.20625	3.67771	3.83199	0.559919	0.57424	0.576413	0.640942	0.754125	0.747148	0.730028	0.629044	0.694708	0.717015	0.630719	0.70373	4.65549	6.05698	8.17789
1.4	0.518126	0.64243	0.558622	0.58391	0.661588	0.664505	0.625332	0.699892	0.725181	0.589117	0.637589	0.64449	0.747549	0.618566	0.585099	0.687991	4.56906	3.92448	7.25401	5.65379	7.72293	8.00343	5.27883	4.98901	4.50361	6.28024	7.4825	4.91972	0.587262	0.737177	3.11836	5.5812	4.09251	3.16855	0.588631	0.641628	0.561921	0.625878	0.741698	0.742502	0.651504	0.72551	0.680443	0.643561	0.658792	0.663892	5.23589	5.42798	9.99475
1.5	0.609478	0.660275	0.615698	0.571719	0.617879	0.622109	0.697243	0.681407	0.628754	0.607764	0.595798	0.636305	0.74975	0.69677	0.588827	0.729629	4.02583	3.87554	6.55205	3.84038	7.67309	7.5068	5.25906	4.78279	4.27487	5.38425	6.94482	4.98726	0.610455	0.666801	3.07239	5.57399	3.7681	3.47141	0.571468	0.607947	0.679761	0.68762	0.795985	0.697041	0.712716	0.608808	0.667107	0.66902	0.690627	0.650903	5.74788	5.95589	10.5407
1.6	0.526117	0.645933	0.603371	0.57633	0.663525	0.632954	0.670859	0.655212	0.659686	0.638808	0.610085	0.658272	0.756875	0.744722	0.653064	0.707612	4.26876	4.06073	6.86224	4.24217	8.66704	8.06059	5.06297	4.81933	4.20718	5.57508	7.45516	5.02293	0.542222	0.660194	3.34494	5.6598	3.65565	3.82853	0.55126	0.620091	0.60474	0.628988	0.789728	0.688249	0.629807	0.61872	0.640792	0.627985	0.675325	0.675884	5.85015	6.96922	10.3462
1.7	0.612138	0.635363	0.579775	0.559689	0.665216	0.603274	0.667567	0.702454	0.692715	0.640972	0.544338	0.622854	0.761286	0.734515	0.541016	0.678845	4.00018	4.23956	6.5013	4.81644	8.05154	8.43192	4.21428	4.32008	3.82098	5.58904	7.18177	5.19369	0.52054	0.594641	3.38008	4.98358	4.02352	3.99057	0.667558	0.665038	0.561476	0.65749	0.675548	0.738098	0.644997	0.645586	0.652623	0.649227	0.683157	0.654558	6.75554	7.9547	8.72934
1.8	0.55625	0.657056	0.60239	0.523863	0.651107	0.597962	0.689183	0.683004	0.614446	0.517977	0.577447	0.659166	0.782415	0.616636	0.571504	0.690888	4.9929	4.43754	7.33804	4.68161	9.16083	9.01549	4.78875	5.13477	3.83687	5.90358	7.53478	6.42633	0.592838	0.721571	3.60542	4.78525	4.00848	5.06826	0.56747	0.590037	0.658331	0.718214	0.71611	0.685779	0.713287	0.583579	0.695258	0.664246	0.637821	0.677929	5.43738	7.30811	9.13836
1.9	0.557898	0.616351	0.637205	0.608567	0.686507	0.598285	0.732976	0.701515	0.656215	0.569917	0.604389	0.590721	0.771278	0.637052	0.618481	0.698764	4.81206	3.76626	7.48255	4.20029	8.23592	9.30827	4.12226	5.10713	2.59903	5.32168	7.84108	6.03787	0.570824	0.716105	3.14956	4.85057	4.15356	3.7173	0.579218	0.67202	0.625434	0.70715	0.811033	0.685218	0.593732	0.589108	0.701275	0.619105	0.65867	0.770624	4.7151	7.68161	9.84238
2	0.606094	0.754101	0.604276	0.581035	0.715968	0.614326	0.648442	0.707394	0.622257	0.591139	0.611277	0.6379	0.793256	0.716954	0.72532	0.67806	5.17036	3.86159	8.0749	4.37669	8.60406	8.74075	4.21841	5.43022	2.33906	5.48526	6.86715	6.56682	0.5998	0.737805	3.36089	4.93689	4.69824	4.44278	0.599321	0.542766	0.617796	0.682134	0.792508	0.743793	0.687888	0.627057	0.604678	0.657457	0.683924	0.730668	4.99925	7.08947	9.79184
2.1	0.580771	0.664936	0.609849	0.569891	0.655394	0.625456	0.663447	0.70621	0.659015	0.578872	0.619987	0.672987	0.796418	0.651264	0.553984	0.705039	4.88818	3.64682	7.66573	3.82689	8.22582	8.97583	4.1899	4.87838	3.03419	4.79306	6.40718	6.83706	0.556132	0.761124	3.83273	4.65109	4.37264	5.02031	0.52965	0.625496	0.620673	0.631097	0.776218	0.678385	0.751245	0.601362	0.660088	0.702849	0.65851	0.74527	4.96254	7.22519	8.84613
2.2	0.55495	0.665985	0.623429	0.548888	0.686362	0.63803	0.671881	0.671626	0.643361	0.55685	0.608548	0.59915	0.751467	0.68289	0.64064	0.662799	4.73269	3.82193	7.27953	4.29651	8.05844	9.08298	4.61258	4.99068	3.42241	4.91809	6.62368	6.70465	0.565579	0.67732	4.07097	4.81635	4.37615	5.60051	0.560385	0.654891	0.59318	0.637917	0.776677	0.725249	0.641678	0.653782	0.646753	0.642004	0.68208	0.676039	4.3676	6.71829	8.93675
2.3	0.560865	0.563368	0.618303	0.620414	0.649139	0.633199	0.628129	0.666316	0.696675	0.555231	0.618598	0.556047	0.78604	0.692869	0.640666	0.720073	5.07817	3.94248	7.93892	5.07599	8.95418	9.89733	3.98339	4.57607	4.4591	4.91271	7.11711	6.91079	0.606604	0.688606	4.81625	4.28233	3.93289	5.65176	0.545545	0.624071	0.639384	0.716919	0.773656	0.667793	0.66788	0.630216	0.678412	0.651927	0.62625	0.735994	5.12322	6.71527	8.20945
2.4	0.563739	0.649275	0.572598	0.60397	0.631619	0.567329	0.625912	0.688823	0.705884	0.536412	0.587586	0.596667	0.797604	0.674926	0.593404	0.668618	5.08683	3.83742	7.81414	4.76284	8.94551	9.53297	4.18657	4.82506	3.65727	4.27877	6.69998	6.12798	0.551855	0.748028	4.14918	4.68825	4.25428	5.34306	0.522489	0.510482	0.614287	0.679385	0.865857	0.66854	0.60828	0.603514	0.693607	0.642163	0.639041	0.721595	5.63162	6.82272	8.31875
2.5	0.590151	0.595591	0.68829	0.583169	0.672243	0.620706	0.640704	0.64617	0.625315	0.558213	0.6207	0.609393	0.79098	0.68327	0.528099	0.683036	5.70826	3.65235	8.28503	3.69985	9.6087	9.51225	4.7754	5.13716	4.38327	4.82419	7.13906	6.4113	0.635369	0.671072	4.03059	5.55417	4.36713	5.30079	0.546946	0.723918	0.61607	0.572331	0.630748	0.729219	0.658334	0.635165	0.643289	0.697773	0.643703	0.696909	7.12757	6.27135	8.95018
2.6	0.58381	0.683959	0.545766	0.559681	0.671307	0.611224	0.686903	0.653591	0.694704	0.604045	0.639217	0.631124	0.813179	0.648073	0.622015	0.672495	5.2654	3.79246	7.69066	3.76485	9.67807	10.2312	3.97358	5.23121	4.07614	4.51101	7.64276	6.18541	0.624573	0.706662	3.8051	5.24531	4.28684	5.06219	0.608157	0.604837	0.610842	0.6803	0.715968	0.754169	0.68895	0.568274	0.626461	0.63682	0.669317	0.65864	6.72822	5.97484	8.9698
2.7	0.55942	0.6449	0.617722	0.592001	0.705443	0.6136	0.71347	0.631516	0.672963	0.586647	0.600407	0.629513	0.821137	0.748299	0.544898	0.680655	5.26575	3.95423	7.43851	3.41487	11.2715	10.7325	4.21803	4.84052	3.63992	4.72263	7.18272	6.36822	0.619357	0.701996	3.59255	5.23209	4.5877	5.14293	0.593102	0.641554	0.678439	0.628646	0.698025	0.638199	0.620004	0.584502	0.68226	0.687384	0.6934	0.642782	6.05179	6.61679	9.47923
2.8	0.607482	0.623497	0.593206	0.533609	0.696789	0.643123	0.734815	0.707046	0.652623	0.560189	0.571959	0.621172	0.80945	0.698566	0.671994	0.675644	5.81856	4.28077	8.23079	3.50854	11.8382	12.3001	4.4643	4.65397	5.34168	5.09774	8.49178	5.65026	0.594445	0.642293	4.05463	5.99039	5.26711	4.38778	0.58575	0.589972	0.638536	0.651565	0.669069	0.571401	0.672308	0.598051	0.665564	0.658386	0.685946	0.691339	6.65321	7.64276	10.9827
2.9	0.601444	0.594286	0.613084	0.584992	0.702613	0.624005	0.696526	0.696767	0.572426	0.52672	0.656466	0.604333	0.814335	0.727635	0.674625	0.682856	5.73997	4.74045	8.76647	3.91653	12.8264	13.1863	4.31912	4.50659	6.58629	5.16981	8.30968	5.8205	0.60356	0.658555	3.78146	6.03143	5.84877	4.54211	0.574985	0.692134	0.631221	0.657824	0.75952	0.744592	0.673484	0.616616	0.668135	0.579187	0.682263	0.69119	7.34466	7.92283	10.4378
3	0.570264	0.603333	0.618663	0.581274	0.666611	0.63328	0.724262	0.723822	0.703494	0.562534	0.65065	0.640168	0.811435	0.668928	0.585542	0.697687	6.20926	4.9151	9.22086	4.09609	13.356	13.2738	4.54177	4.20157	6.76552	4.72941	10.1833	6.1604	0.548388	0.710707	3.76929	5.75267	5.40075	4.75414	0.51739	0.620382	0.648746	0.578889	0.699184	0.613684	0.70185	0.631336	0.73825	0.639586	0.660415	0.702921	6.77231	6.73742	11.0376
3.1	0.650828	0.620994	0.658332	0.591746	0.645716	0.592593	0.737699	0.689069	0.696319	0.551315	0.557968	0.544443	0.770352	0.644726	0.644003	0.663988	5.36558	5.46051	8.66203	5.40449	12.5639	12.2778	4.58549	4.74803	5.40722	5.28884	8.56251	5.12866	0.558713	0.725653	4.03998	5.78848	5.14127	4.86035	0.595187	0.674415	0.609548	0.65768	0.844559	0.718789	0.654799	0.619137	0.639401	0.687779	0.71146	0.708954	6.22475	7.24483	11.1287
3.2	0.575744	0.568091	0.669279	0.599219	0.646686	0.660778	0.685912	0.668746	0.64034	0.567513	0.609251	0.587759	0.782148	0.707829	0.599798	0.70797	5.58429	5.26517	8.90123	5.07431	12.0947	11.6198	4.53538	4.83594	6.15962	4.86328	10.5634	5.99718	0.616184	0.712203	4.15548	5.49723	5.30786	4.82602	0.632534	0.611457	0.629762	0.579929	0.780718	0.612309	0.617889	0.645851	0.674255	0.604428	0.701163	0.670316	5.79567	8.2493	10.6513
3.3	0.576072	0.638022	0.608096	0.612361	0.690067	0.6478	0.708245	0.635759	0.700034	0.615265	0.584131	0.653536	0.775623	0.666004	0.692064	0.67309	5.59907	5.02829	8.33202	5.1247	11.6432	12.2113	3.94083	4.14415	5.03068	4.62994	10.1355	5.9439	0.605896	0.785776	4.04344	5.82827	5.70496	5.28565	0.546177	0.666003	0.573919	0.646313	0.738136	0.713366	0.69677	0.626451	0.76804	0.598477	0.665774	0.635114	5.96263	8.14157	11.2305
3.4	0.629275	0.60389	0.615539	0.622124	0.700404	0.680893	0.749693	0.663378	0.673351	0.608313	0.648497	0.65625	0.800216	0.680997	0.580789	0.699231	5.06424	5.55339	6.40798	5.60353	11.4963	12.4795	4.82673	5.06587	3.83043	4.62807	10.6166	5.1315	0.565919	0.669935	4.11375	6.01342	5.26887	4.7781	0.612098	0.714664	0.608615	0.637415	0.716639	0.635277	0.688124	0.584202	0.655336	0.621232	0.735195	0.684101	5.95918	7.41725	10.6451
3.5	0.620126	0.621469	0.621659	0.578116	0.663139	0.662748	0.613603	0.716502	0.653334	0.568155	0.598074	0.614592	0.795228	0.629455	0.680069	0.68994	4.67583	4.87248	6.88308	4.41972	10.1053	11.046	4.89448	5.48451	4.18897	4.73287	10.2261	5.78866	0.576882	0.730526	4.46931	6.19919	5.14927	4.40649	0.572618	0.679649	0.660635	0.693329	0.739169	0.739874	0.726939	0.617436	0.657398	0.685359	0.735586	0.688976	6.43849	5.93237	11.1042
3.6	0.606627	0.633325	0.546572	0.545507	0.653586	0.609126	0.678645	0.662861	0.666222	0.599596	0.590448	0.651413	0.738358	0.613913	0.558566	0.665863	4.71242	4.4189	6.2116	4.77229	7.83985	9.69141	5.18305	5.20594	3.93431	4.0881	9.64133	5.33278	0.599702	0.686826	4.22695	5.98617	4.8061	4.51331	0.601958	0.646726	0.631911	0.717565	0.697211	0.711107	0.687292	0.666195	0.69449	0.630366	0.716538	0.709619	6.36014	6.95492	10.6761
3.7	0.584356	0.635922	0.588772	0.627654	0.684911	0.566522	0.633571	0.656173	0.604759	0.638605	0.571856	0.671258	0.797094	0.776224	0.572873	0.692113	5.3884	4.45977	6.81836	4.80067	10.051	10.953	6.12873	5.95464	4.1497	5.41001	9.39092	5.43538	0.624854	0.72972	4.09266	5.83282	4.82475	5.25981	0.561328	0.662265	0.636202	0.645183	0.837575	0.684175	0.616434	0.630901	0.67705	0.679293	0.629333	0.741959	6.15713	7.32179	10.1315
3.8	0.597434	0.617881	0.579698	0.649387	0.679452	0.642762	0.70483	0.669287	0.685254	0.572029	0.57754	0.645893	0.806641	0.690277	0.64857	0.703261	5.31085	4.3275	6.76978	3.88253	10.0925	12.0529	6.34176	5.89032	4.74655	5.33126	10.5446	5.67237	0.620367	0.693439	3.83954	6.33988	5.15999	4.66838	0.609842	0.701581	0.633302	0.670331	0.79282	0.699652	0.741707	0.570112	0.703454	0.724395	0.700508	0.698795	6.33207	8.3599	10.6001
3.9	0.597534	0.561485	0.638008	0.553471	0.633368	0.646313	0.677219	0.7028	0.674212	0.566146	0.562034	0.60215	0.785429	0.645309	0.645205	0.698192	5.96183	4.30517	7.7825	4.10247	10.783	12.5163	7.11655	6.87704	5.86535	5.03006	9.00035	5.46243	0.63503	0.670934	4.11254	6.20982	5.0246	4.81765	0.626839	0.623781	0.55917	0.635392	0.749396	0.768198	0.758964	0.672331	0.640922	0.659504	0.720644	0.679631	6.47716	6.92185	10.1338
4	0.557495	0.647254	0.652993	0.58055	0.713974	0.694735	0.670731	0.653286	0.625362	0.587564	0.558516	0.642809	0.792601	0.675927	0.589005	0.681518	6.83918	4.41968	8.64733	4.86002	10.6639	12.1855	7.33373	6.34527	5.95916	5.71518	9.88274	5.17055	0.588236	0.715771	3.67658	5.94679	5.11302	4.35923	0.617424	0.625739	0.686945	0.713436	0.746862	0.651433	0.674623	0.675207	0.707403	0.659886	0.671402	0.692313	5.92606	6.95289	9.44865
4.1	0.606189	0.647627	0.559009	0.62063	0.658069	0.681938	0.648258	0.672579	0.65148	0.519529	0.619429	0.566861	0.77769	0.639425	0.673166	0.695811	6.11945	4.59379	7.6144	4.46169	11.2849	12.8592	7.11623	6.39267	4.90597	5.90686	9.29301	5.33439	0.650817	0.693589	4.19367	5.55747	4.8121	6.11418	0.601709	0.683361	0.613787	0.669516	0.716882	0.679308	0.677527	0.609623	0.73028	0.600618	0.651573	0.701246	6.37477	7.38797	8.93293
4.2	0.553784	0.679542	0.643701	0.613777	0.715935	0.693455	0.653506	0.65049	0.715613	0.578983	0.574387	0.657852	0.76767	0.625734	0.652605	0.673799	5.79214	4.59681	7.45613	4.66696	11.6029	12.3788	6.69375	6.83071	5.92109	5.73786	10.5217	5.25542	0.647219	0.668745	4.12424	5.74563	5.05272	5.38381	0.596457	0.675268	0.668395	0.625531	0.727649	0.749116	0.706061	0.659726	0.675679	0.620557	0.629136	0.699059	6.42905	7.84408	10.078
4.3	0.571767	0.647449	0.662609	0.647362	0.65389	0.647303	0.700237	0.710972	0.693652	0.639657	0.594059	0.607779	0.80475	0.679157	0.602575	0.675135	5.77129	4.59705	7.01064	4.7393	11.8885	12.0171	6.24128	6.66684	4.63563	6.26986	9.76698	5.22963	0.649831	0.705585	4.36544	5.44641	5.60107	6.1484	0.604752	0.728079	0.633362	0.694863	0.706874	0.781802	0.705208	0.675251	0.72828	0.601594	0.663359	0.671033	7.20306	6.87396	10.4929
4.4	0.611054	0.579198	0.584946	0.623889	0.672244	0.625149	0.676472	0.689935	0.640992	0.529014	0.58395	0.648861	0.801516	0.685717	0.63085	0.6715	6.10593	4.43814	6.33983	5.7995	12.0957	12.9901	5.24803	5.41981	3.73621	5.66481	9.96436	5.62727	0.621519	0.730762	4.31877	5.94601	5.4189	5.05074	0.601468	0.640731	0.579438	0.685876	0.690387	0.669032	0.716226	0.621078	0.754881	0.643467	0.62128	0.683445	7.52655	6.4525	10.0301
4.5	0.544088	0.643024	0.632168	0.616603	0.696353	0.685625	0.672369	0.70159	0.667623	0.615057	0.615757	0.622018	0.767334	0.61553	0.585074	0.682922	6.53738	4.60709	7.33237	5.67554	12.8896	12.8403	5.12803	5.61789	5.22353	4.79214	9.85266	6.33282	0.619507	0.666713	4.77343	6.11793	5.20436	4.92862	0.582613	0.667807	0.645613	0.650822	0.761927	0.710813	0.665079	0.633421	0.657882	0.646059	0.659263	0.745954	7.32598	6.40448	10.8852
4.6	0.589618	0.567263	0.567427	0.610808	0.670524	0.67961	0.707266	0.683809	0.61713	0.612975	0.610123	0.607684	0.808846	0.651965	0.61001	0.693104	7.02389	4.82244	7.56566	6.01748	13.9182	12.8576	5.26991	6.02072	4.05867	5.28648	9.04415	5.39793	0.578031	0.71569	4.20042	5.78792	5.04305	4.9905	0.537297	0.641737	0.666741	0.656486	0.670841	0.707012	0.73239	0.614408	0.644938	0.646767	0.61555	0.703067	7.01038	5.97563	10.7686
4.7	0.562151	0.632944	0.565778	0.652793	0.717217	0.69156	0.660822	0.688794	0.600028	0.574461	0.592471	0.656316	0.771616	0.596994	0.597881	0.692851	7.26053	5.46553	8.09764	6.05898	15.5062	14.4933	4.66874	5.61475	3.98947	4.55266	9.98645	5.67713	0.594377	0.590526	4.39757	6.61041	5.86225	5.7935	0.537557	0.733808	0.625078	0.650932	0.682658	0.737632	0.677751	0.664345	0.700541	0.661125	0.619645	0.698337	8.12016	6.14339	10.6075
4.8	0.580805	0.64875	0.591439	0.559996	0.720517	0.68846	0.682866	0.665477	0.63411	0.624417	0.626784	0.612972	0.813419	0.653959	0.612384	0.678921	6.95163	5.49286	7.6565	6.88982	14.952	14.2478	5.2522	5.73264	4.44972	4.89406	9.26658	5.86234	0.564303	0.697163	4.16211	6.62486	5.19614	5.19826	0.557771	0.653166	0.592153	0.662261	0.679893	0.705221	0.672527	0.655503	0.71597	0.55382	0.664727	0.654105	7.71972	6.21001	9.75768
4.9	0.603827	0.581352	0.579104	0.649498	0.705006	0.703487	0.645424	0.616263	0.66638	0.604996	0.653152	0.601031	0.811801	0.637117	0.608205	0.705357	6.70209	5.34959	7.53717	6.94324	15.2268	14.4576	5.18668	6.15624	3.37892	4.56962	9.46185	6.12212	0.580675	0.676334	3.8141	6.29356	4.97149	4.79199	0.657458	0.619747	0.60451	0.689172	0.722142	0.861506	0.727326	0.624624	0.682722	0.652896	0.694042	0.687007	6.89856	5.73138	10.2996
5	0.591382	0.639356	0.612962	0.656887	0.708248	0.681673	0.675303	0.715329	0.648107	0.58253	0.62117	0.559913	0.794815	0.725389	0.682691	0.685051	6.84804	5.41386	7.65188	5.8616	15.1494	14.3583	5.1204	6.04656	4.13252	4.65981	10.3945	7.09716	0.618099	0.693242	3.84526	5.76656	4.8167	4.56682	0.670038	0.642171	0.610001	0.734948	0.766205	0.753546	0.708708	0.642365	0.689835	0.634683	0.635079	0.654766	6.71846	5.61473	9.58765
5.1	0.608654	0.618505	0.578887	0.622822	0.67126	0.739907	0.701041	0.680329	0.63386	0.611197	0.577149	0.631984	0.804814	0.778208	0.602498	0.691549	7.15949	5.58523	9.25078	5.65698	16.1557	15.0947	4.24353	5.63646	4.15484	3.85245	9.16447	5.50326	0.572501	0.652106	4.06804	5.49233	5.15767	5.53468	0.615226	0.643992	0.599071	0.628934	0.719036	0.664654	0.726037	0.726042	0.742312	0.652122	0.722131	0.736205	6.18862	5.93323	8.73798
5.2	0.576883	0.60137	0.576323	0.600889	0.628032	0.678065	0.647385	0.674823	0.660531	0.642346	0.585861	0.631181	0.787147	0.716916	0.563664	0.690531	6.87094	5.83469	8.71484	5.42174	15.0673	13.6428	4.70676	5.74658	4.36406	4.80659	9.69899	5.81983	0.609354	0.768654	3.90867	5.68638	4.77856	5.812	0.660106	0.628841	0.600398	0.686134	0.824885	0.794615	0.736842	0.6068	0.679586	0.640232	0.650607	0.672097	6.24486	5.73498	8.68746
5.3	0.582206	0.583652	0.630304	0.650662	0.752341	0.685165	0.63666	0.614371	0.663644	0.564871	0.60054	0.641379	0.826686	0.593724	0.583421	0.713477	6.94219	6.25533	8.51466	6.01213	15.9403	14.3981	4.63235	6.50926	4.33977	5.25247	8.45563	5.99052	0.58489	0.714124	4.35647	5.4547	5.34052	6.41246	0.612671	0.626299	0.610692	0.659803	0.73516	0.779379	0.652195	0.687408	0.686897	0.642899	0.657665	0.646506	6.42	6.69143	9.29846
5.4	0.552597	0.639633	0.538574	0.600746	0.667193	0.653372	0.65187	0.643311	0.618023	0.592131	0.605654	0.57674	0.788973	0.674688	0.58668	0.695428	7.05934	6.20397	8.3214	7.60299	15.962	14.0759	4.43892	6.06003	4.00702	4.35038	9.14564	6.07137	0.604791	0.618721	4.65476	5.31759	4.92254	6.47573	0.68006	0.694685	0.64465	0.696029	0.780995	0.68501	0.716947	0.621533	0.657519	0.657494	0.686252	0.646599	6.49237	6.75024	10.0977
5.5	0.532962	0.626543	0.594255	0.657373	0.678779	0.7303	0.732933	0.625027	0.664514	0.583004	0.63135	0.619298	0.822177	0.633625	0.653456	0.725442	6.75243	6.00404	8.02748	6.93407	16.4885	14.6715	4.44149	5.50928	3.29537	4.65331	9.86718	6.2192	0.625685	0.701457	4.55429	5.1374	5.15523	6.90623	0.626908	0.669874	0.655302	0.669071	0.73567	0.781733	0.720921	0.702565	0.653322	0.69534	0.600073	0.665132	6.10868	6.66097	9.36804
5.6	0.598866	0.638413	0.573806	0.660343	0.691	0.713798	0.678525	0.651859	0.663605	0.571885	0.609757	0.609647	0.808884	0.677919	0.563166	0.690247	6.69755	5.6474	7.9186	6.16719	16.6494	13.9234	4.38121	5.43885	4.12074	3.96809	10.6876	5.87822	0.611572	0.651443	4.03184	5.41816	5.26725	6.77807	0.63604	0.607635	0.525179	0.687597	0.738437	0.712484	0.72488	0.591684	0.648286	0.732636	0.694468	0.658589	6.67027	5.23261	9.18107
5.7	0.588672	0.614686	0.564941	0.65955	0.680528	0.617736	0.669953	0.586583	0.595608	0.61523	0.620099	0.625629	0.807141	0.582828	0.542828	0.703507	7.33745	5.57707	8.5624	6.38564	17.5809	14.1541	4.5985	5.45981	3.31444	4.91247	9.71791	5.76231	0.603612	0.660699	4.14351	5.58338	5.94561	6.9558	0.618667	0.698474	0.636021	0.639437	0.788397	0.754161	0.729657	0.649147	0.65202	0.716439	0.693616	0.697993	6.95159	6.19431	9.73946
5.8	0.590088	0.609456	0.550301	0.673553	0.635325	0.698003	0.695205	0.610081	0.620025	0.509619	0.638384	0.624018	0.824529	0.669724	0.598079	0.669585	7.04646	5.66047	7.97758	6.5058	17.0697	13.8135	4.59106	6.76585	3.24395	5.84243	9.60443	6.42687	0.610667	0.760197	4.09721	5.21552	5.00685	6.50789	0.668084	0.685253	0.619143	0.677798	0.781589	0.635347	0.742642	0.607179	0.713283	0.695283	0.66871	0.689661	6.72965	5.93949	10.2577
5.9	0.594606	0.6172	0.604464	0.648129	0.679419	0.735636	0.699588	0.629415	0.675512	0.567037	0.597957	0.60749	0.802353	0.651815	0.555956	0.676113	6.97451	5.3339	7.99279	6.99341	17.0367	14.1686	4.27706	5.87538	3.51647	7.10695	9.63998	6.14575	0.603009	0.677473	4.40637	5.25011	5.04756	7.21993	0.607307	0.609955	0.629942	0.739058	0.915675	0.767569	0.734977	0.684237	0.719232	0.662523	0.662047	0.691094	5.47289	5.49371	9.44499
6	0.585764	0.601401	0.609804	0.60607	0.642889	0.734622	0.750932	0.614636	0.57075	0.569599	0.602879	0.593752	0.81201	0.700323	0.546081	0.736626	6.51743	5.60383	6.96317	7.0798	15.6926	13.9425	4.14795	5.71726	4.76993	5.82775	8.95879	5.96044	0.572859	0.67395	4.17658	5.43484	5.27487	6.89707	0.594711	0.617292	0.637387	0.74349	0.842963	0.655927	0.765	0.645567	0.671115	0.586255	0.651428	0.690485	6.93986	5.99187	9.1673
6.1	0.572809	0.622506	0.611826	0.644291	0.669255	0.733321	0.720234	0.697598	0.640628	0.602989	0.618026	0.654671	0.754457	0.698442	0.560846	0.706205	6.47135	5.68611	7.47113	6.97658	15.2028	13.5149	4.41635	5.39069	3.29274	5.74744	8.69059	6.01771	0.572073	0.675061	3.81511	5.01951	5.37363	6.45082	0.625453	0.677885	0.601761	0.71776	0.728279	0.708438	0.742113	0.608444	0.630067	0.58966	0.681489	0.6819	6.04118	5.93839	8.79131
6.2	0.537236	0.556375	0.673531	0.667546	0.687018	0.652473	0.656178	0.704082	0.629634	0.638437	0.635249	0.616984	0.80767	0.664965	0.562842	0.754047	7.15464	5.97245	8.30479	7.65435	16.9012	14.7088	4.38288	5.27499	4.72269	5.76178	9.52026	7.22911	0.60069	0.76328	3.41065	4.80679	5.41112	7.19828	0.625942	0.702295	0.594954	0.737031	0.730322	0.705038	0.736785	0.634074	0.659747	0.578858	0.651779	0.679794	5.1882	6.48971	9.22854
6.3	0.625081	0.61225	0.632722	0.635981	0.621557	0.703958	0.606873	0.6412	0.648335	0.590539	0.625814	0.635989	0.820043	0.681758	0.548168	0.688544	7.0692	5.77795	8.36983	7.54012	15.7999	13.8755	4.59391	5.30079	4.87407	5.31498	9.74283	7.22142	0.629738	0.676898	3.75682	5.02221	5.48713	7.33445	0.639416	0.718272	0.662494	0.666417	0.845802	0.723841	0.779085	0.570433	0.654555	0.674604	0.740314	0.715282	5.63655	6.17326	9.17102
6.4	0.548456	0.627855	0.605433	0.585502	0.672384	0.663494	0.728164	0.659872	0.732091	0.60888	0.615613	0.627913	0.815593	0.704893	0.635619	0.673847	6.96491	5.8924	7.90872	7.48481	16.4962	13.5458	4.39508	5.38195	4.54038	6.03842	10.5892	6.70613	0.668419	0.73455	4.09388	4.64405	5.34819	6.91177	0.698636	0.691453	0.648084	0.691061	0.750551	0.679718	0.731287	0.625812	0.674986	0.666787	0.698567	0.646726	5.42787	5.98204	9.19543
6.5	0.54568	0.602487	0.653477	0.657148	0.709495	0.626942	0.659236	0.676428	0.648536	0.61853	0.612007	0.629411	0.80268	0.592711	0.603493	0.70625	6.82829	6.16995	7.7218	8.2885	16.0313	13.7947	4.29951	6.01206	3.98639	6.38498	10.1104	6.82396	0.586881	0.631763	3.89319	4.96715	5.39091	6.10939	0.695728	0.684842	0.626782	0.709941	0.679916	0.721517	0.71262	0.668322	0.675408	0.624178	0.651449	0.7124	5.56628	5.5495	9.23491
6.6	0.614722	0.572482	0.61245	0.669306	0.709334	0.689381	0.668337	0.653567	0.653576	0.625597	0.646991	0.600008	0.839838	0.719451	0.642538	0.697214	6.64147	6.11718	8.4081	7.67647	14.9511	12.7833	5.05573	5.81443	4.44598	6.402	8.83764	6.14501	0.624481	0.666143	4.07073	4.70265	5.0274	6.36435	0.627681	0.722942	0.63393	0.681537	0.702437	0.681565	0.69276	0.590155	0.696572	0.625428	0.660839	0.741914	6.53096	5.41437	9.64579
6.7	0.541344	0.588979	0.633402	0.606106	0.663548	0.688599	0.725087	0.699349	0.595356	0.583393	0.648918	0.651303	0.811782	0.588996	0.707233	0.691187	6.37034	6.24569	7.4674	7.32728	14.7947	12.5394	5.80978	5.76191	4.25241	5.56886	9.66139	6.27893	0.581864	0.663958	4.06876	4.84143	5.13779	7.36685	0.614038	0.726542	0.626915	0.733682	0.690349	0.693111	0.655589	0.650181	0.698291	0.646976	0.744833	0.732579	5.29028	6.32165	10.0824
6.8	0.619777	0.532671	0.608646	0.663823	0.683945	0.639542	0.718197	0.601924	0.645907	0.596355	0.602674	0.641448	0.770091	0.643028	0.659836	0.721476	6.41427	6.48173	7.17416	7.98091	14.7041	13.0819	5.92271	6.11096	4.96593	5.17793	10.8817	6.57386	0.683056	0.682652	4.49747	4.87338	4.76438	7.76935	0.606512	0.679422	0.626886	0.679094	0.722221	0.709773	0.71139	0.579834	0.75398	0.693657	0.692878	0.67223	5.62017	5.48524	9.3278
6.9	0.555442	0.630512	0.635426	0.658323	0.640531	0.668298	0.701666	0.679967	0.601557	0.583699	0.620852	0.656514	0.802244	0.614995	0.599207	0.737386	7.16301	6.80813	7.27359	7.83816	15.3839	12.6476	5.68611	6.00995	4.8862	6.28746	8.47013	6.39339	0.565515	0.704366	3.91516	5.12565	5.23021	7.24537	0.593382	0.647931	0.620075	0.694024	0.708724	0.732998	0.753416	0.593698	0.679712	0.585002	0.738409	0.668468	6.15344	5.9773	8.8861
7	0.606792	0.589008	0.596642	0.604671	0.693872	0.756459	0.71437	0.652526	0.650576	0.554552	0.62118	0.639896	0.775251	0.633543	0.631613	0.726186	7.59973	7.37605	8.52813	8.08684	14.7384	11.9298	4.68662	6.33606	4.16608	7.17985	9.73858	6.50337	0.546064	0.662061	4.10919	5.24499	4.88726	6.24466	0.573624	0.673232	0.68601	0.720592	0.705948	0.778004	0.644438	0.636888	0.683416	0.619569	0.75889	0.718868	6.40757	6.22611	9.06885
7.1	0.555598	0.543774	0.663667	0.607441	0.689453	0.683066	0.705495	0.646458	0.687995	0.586181	0.626482	0.586414	0.808987	0.668806	0.68438	0.726271	7.6434	7.48261	7.1066	8.01821	13.7724	11.2698	4.49056	6.03233	4.74273	7.00988	8.46863	6.43149	0.591314	0.712549	4.65324	5.72385	4.72262	6.7309	0.682057	0.588747	0.661902	0.652245	0.711456	0.7578	0.726638	0.635383	0.672646	0.529079	0.661661	0.760978	5.59453	6.3645	9.7427
7.2	0.610446	0.640121	0.698884	0.585454	0.756729	0.719161	0.657625	0.657308	0.647245	0.590799	0.588925	0.630274	0.817414	0.682832	0.649413	0.716434	7.27589	7.53953	7.72346	7.88176	14.5816	12.0754	5.00306	6.27735	4.56641	7.2079	10.3699	6.89448	0.567431	0.703674	4.64858	5.77148	5.15642	6.71768	0.667442	0.668483	0.662731	0.698973	0.79167	0.745391	0.66318	0.728374	0.670081	0.612341	0.713394	0.704803	6.18063	6.71587	10.6533
7.3	0.627313	0.592182	0.667194	0.673207	0.61342	0.679967	0.640087	0.647614	0.602108	0.625229	0.561184	0.640742	0.820445	0.706105	0.642567	0.722362	7.08855	7.28079	7.28894	8.90885	13.6666	11.8709	4.92654	5.43654	4.94712	6.51216	10.8948	6.36183	0.661175	0.679628	4.58778	5.08466	5.23743	6.9983	0.5878	0.692914	0.691947	0.609218	0.710951	0.62179	0.741372	0.669157	0.691188	0.577487	0.687563	0.660133	5.63036	7.44498	10.9895
7.4	0.60249	0.584852	0.6129	0.607832	0.697495	0.664666	0.642168	0.623589	0.616607	0.594573	0.628944	0.627901	0.794805	0.722371	0.631333	0.698848	6.97268	7.18808	9.00537	7.84546	12.4915	11.3681	6.10967	5.99968	5.50498	7.26494	11.5533	7.42452	0.545941	0.666894	4.66831	5.77025	5.00826	6.66863	0.661164	0.649609	0.670668	0.659433	0.765273	0.769195	0.694795	0.669666	0.671153	0.588266	0.689084	0.766514	6.78194	6.96584	10.2268
7.5	0.583101	0.601896	0.61204	0.667308	0.755441	0.691276	0.689777	0.58511	0.606645	0.592195	0.556786	0.680128	0.798351	0.660294	0.597253	0.712427	6.53504	6.69795	7.02768	8.07826	12.8766	11.633	5.51802	5.54746	5.50285	7.08925	10.4314	6.2988	0.646837	0.703175	4.46901	5.37508	5.04231	6.35238	0.656556	0.622165	0.658034	0.696076	0.772908	0.798785	0.679975	0.697116	0.643909	0.599341	0.689949	0.69667	6.27666	7.18194	9.55526
7.6	0.535932	0.632299	0.649228	0.624595	0.67451	0.670874	0.69829	0.587311	0.622834	0.59669	0.655637	0.618739	0.798414	0.721497	0.668851	0.714748	5.96706	7.22498	6.7338	8.48115	13.4197	12.291	5.60215	5.30361	5.06689	7.11694	10.4216	6.00655	0.629061	0.721111	4.81838	5.25407	4.91698	6.27024	0.627915	0.641492	0.603909	0.740349	0.656238	0.792216	0.653209	0.673746	0.647291	0.596343	0.728719	0.701558	6.0929	7.38846	9.73701
7.7	0.606993	0.589765	0.59126	0.591038	0.710157	0.704072	0.669465	0.628424	0.59638	0.650869	0.608704	0.603056	0.819501	0.644521	0.585603	0.675826	6.4526	7.10611	6.67261	8.41222	14.3874	13.2114	5.27032	5.53943	4.69343	6.79113	10.8337	5.61003	0.679182	0.663528	4.53596	5.23661	4.99156	5.47283	0.535004	0.693889	0.686532	0.704862	0.771151	0.722664	0.676987	0.717126	0.618129	0.599525	0.654011	0.681681	6.20947	7.72442	10.169
7.8	0.591629	0.592555	0.622024	0.678174	0.669017	0.720858	0.660357	0.602811	0.604182	0.582584	0.636797	0.612754	0.821454	0.750978	0.595738	0.738664	6.27932	6.9341	7.70445	9.02605	13.841	12.7312	4.71037	5.55672	4.30993	7.51819	10.1886	6.3794	0.657137	0.660289	4.74828	4.84549	4.9591	5.3996	0.590282	0.682483	0.598696	0.714103	0.768978	0.707907	0.743465	0.657544	0.71668	0.597267	0.738358	0.726422	6.18228	7.63075	10.4831
7.9	0.571809	0.564162	0.554279	0.621354	0.676985	0.674882	0.704834	0.60976	0.677093	0.584352	0.589398	0.63145	0.795002	0.724383	0.597394	0.705328	6.66417	6.56738	7.41887	8.19879	14.5642	13.6567	4.10284	5.44981	3.84512	9.0107	10.2052	7.28911	0.63589	0.698013	4.56928	5.18176	4.79538	5.98008	0.597519	0.603873	0.674062	0.706215	0.763971	0.71413	0.72811	0.694849	0.709947	0.676271	0.668301	0.671943	6.9747	6.92632	10.1847
8	0.609899	0.568874	0.563475	0.685491	0.701942	0.719723	0.7365	0.692454	0.624819	0.542906	0.582549	0.661605	0.815346	0.666259	0.65957	0.734375	6.9068	6.66089	7.90341	8.52409	14.6438	13.2063	4.65369	5.80897	3.94743	6.42607	9.68082	6.74363	0.593106	0.760153	5.09907	5.03565	5.0194	6.06405	0.594445	0.658362	0.656444	0.666931	0.68261	0.775495	0.7017	0.688202	0.668452	0.608366	0.692769	0.689959	6.54464	7.75303	10.1275
8.1	0.5607	0.604687	0.543995	0.665926	0.664031	0.671058	0.654026	0.670197	0.614694	0.574754	0.571126	0.648324	0.808977	0.726818	0.586243	0.73488	6.91713	6.47684	7.41462	8.14257	15.0154	13.8705	4.8184	5.96543	3.80136	8.04944	9.40952	7.0538	0.677546	0.734763	4.72233	5.77446	5.10479	5.65605	0.612259	0.734304	0.645159	0.648086	0.747682	0.723927	0.711897	0.665782	0.682035	0.625047	0.636134	0.733445	8.02009	7.06084	10.5979
8.2	0.560287	0.638327	0.621966	0.608103	0.697583	0.689355	0.706053	0.65471	0.676688	0.5905	0.552077	0.646963	0.80708	0.698633	0.504712	0.693801	6.70847	6.29016	7.40115	6.5355	15.1741	12.5839	5.60175	6.36837	4.08299	7.52242	9.58134	7.07128	0.5948	0.705688	4.70824	6.12256	5.2662	5.16211	0.559567	0.731052	0.614037	0.698968	0.797017	0.773804	0.707503	0.735969	0.760206	0.613548	0.676037	0.669809	8.01359	7.85831	11.4727
8.3	0.536177	0.638047	0.638265	0.675219	0.703211	0.69073	0.690783	0.667897	0.707105	0.620675	0.608876	0.637059	0.821896	0.648018	0.592984	0.719763	6.99928	6.27153	7.69346	7.12787	14.8203	12.8765	5.69855	6.24522	3.79122	6.38004	10.1334	6.2666	0.576682	0.699993	4.81445	5.59652	4.75667	5.72009	0.634744	0.676778	0.586852	0.709067	0.712269	0.721369	0.746453	0.653792	0.703666	0.606539	0.709838	0.719078	8.3108	7.95655	10.9874
8.4	0.662779	0.600942	0.615682	0.63599	0.68765	0.740253	0.712323	0.601448	0.63262	0.574678	0.639331	0.593211	0.81423	0.657886	0.615965	0.726413	6.96896	5.85425	7.7167	6.47575	14.7661	12.352	5.7865	6.58454	3.81351	7.60731	10.0696	7.70829	0.630522	0.754577	4.69225	5.56461	4.86625	5.66193	0.613138	0.648143	0.667985	0.625452	0.795939	0.750107	0.725651	0.650443	0.714669	0.597805	0.641874	0.705183	8.65667	7.67444	11.2692
8.5	0.553803	0.698006	0.632683	0.65415	0.699593	0.731049	0.672207	0.643718	0.602822	0.583605	0.647654	0.616202	0.795195	0.682759	0.570629	0.738725	6.55365	6.15559	7.51538	6.09787	14.8989	12.053	5.33493	6.25861	4.95774	6.74085	10.084	7.52855	0.622025	0.660396	4.85369	5.41534	4.94209	5.68634	0.583966	0.662334	0.650719	0.639097	0.737397	0.812578	0.691487	0.74502	0.656277	0.612673	0.675482	0.685377	9.20096	8.61934	11.7258
8.6	0.538681	0.68642	0.65448	0.669139	0.68669	0.68652	0.672336	0.674367	0.60523	0.622304	0.643957	0.615108	0.822069	0.657532	0.5605	0.727653	6.68632	6.11395	8.51343	6.60759	14.5833	10.9857	4.98136	5.83696	4.41585	6.6537	9.79097	6.47248	0.537215	0.71456	4.89954	5.9061	5.03385	5.54095	0.574632	0.648816	0.647075	0.674598	0.77756	0.761061	0.722297	0.688825	0.649848	0.604201	0.624804	0.674964	10.4496	8.68605	11.0871
8.7	0.582488	0.637754	0.592871	0.617744	0.714179	0.726384	0.678572	0.620658	0.664119	0.532999	0.555727	0.671854	0.796572	0.695015	0.590773	0.740335	6.87885	5.91523	8.6087	6.87594	13.2722	10.1745	4.93742	6.25777	4.67502	5.60629	9.42686	6.32331	0.659433	0.721016	4.89	5.45228	4.91605	6.07768	0.644295	0.718391	0.627878	0.645283	0.751907	0.779391	0.668089	0.685641	0.630614	0.63974	0.699413	0.715936	9.18418	8.72385	11.3393
8.8	0.564645	0.63465	0.575757	0.630728	0.676855	0.671029	0.682817	0.639378	0.662178	0.636377	0.59572	0.589054	0.826458	0.602819	0.631083	0.705301	6.55908	6.50569	8.41891	6.68665	13.1855	11.0037	5.29192	6.01705	5.02082	7.88501	9.85353	6.04409	0.630951	0.672158	4.85994	5.60924	4.93321	5.79483	0.605054	0.706622	0.648207	0.666805	0.85257	0.742411	0.697843	0.638199	0.632447	0.57768	0.726699	0.576855	9.48601	9.51153	11.4114
8.9	0.510492	0.588918	0.602001	0.668554	0.673821	0.733092	0.643502	0.696179	0.635805	0.571818	0.590274	0.589337	0.822276	0.65255	0.647224	0.721567	6.50118	5.97491	7.84007	6.54321	12.7561	10.1323	5.97563	6.36306	5.09553	9.23359	9.10035	6.15595	0.61565	0.73405	5.13617	5.47645	4.90246	5.5873	0.633348	0.755407	0.650582	0.586708	0.866368	0.676372	0.826787	0.668204	0.687269	0.615181	0.66456	0.671291	8.34177	8.86697	11.7785
9	0.508587	0.652032	0.577062	0.650396	0.704136	0.688623	0.655374	0.699795	0.671798	0.563391	0.628101	0.621986	0.830655	0.764016	0.615543	0.750592	6.25697	5.56928	8.05971	5.67961	13.5477	10.0835	6.30253	6.22604	5.73577	10.7842	8.76843	6.01915	0.660438	0.677027	4.71752	5.62074	4.91891	5.92452	0.604917	0.633077	0.641014	0.673783	0.794495	0.714475	0.692589	0.721074	0.83276	0.619249	0.708779	0.651539	8.96055	8.13155	11.4275
9.1	0.610077	0.568995	0.639253	0.565658	0.714248	0.676208	0.630742	0.64082	0.610771	0.55044	0.576483	0.600856	0.8168	0.633925	0.620942	0.704999	6.85957	5.3084	8.27563	5.65897	13.2155	10.4922	6.63477	5.83501	6.35651	10.8278	7.94818	7.34205	0.654519	0.645014	4.75912	5.52892	4.97586	5.00573	0.627895	0.68718	0.701519	0.649472	0.755657	0.72041	0.728107	0.67312	0.672835	0.579473	0.660068	0.665333	7.67689	9.23869	11.0944
9.2	0.569663	0.632062	0.633055	0.640171	0.65471	0.659166	0.71281	0.647236	0.601631	0.566081	0.579637	0.673516	0.817418	0.731528	0.663859	0.713792	6.84564	5.29824	8.90679	5.52445	14.5297	10.9343	6.59112	6.08255	6.13289	9.56385	9.25215	7.14054	0.595502	0.730629	4.4148	5.67465	5.11721	4.3709	0.661736	0.670612	0.713223	0.655179	0.827436	0.744394	0.752251	0.678069	0.713534	0.600782	0.575763	0.680808	8.7085	9.46943	10.8542
9.3	0.624795	0.646907	0.623047	0.604664	0.591153	0.676874	0.687878	0.64553	0.578312	0.661795	0.571428	0.657109	0.833632	0.698162	0.71925	0.72035	6.57823	5.19511	8.59105	5.72575	13.4682	10.3824	6.39376	6.16229	6.62509	9.33652	8.61293	6.79415	0.635652	0.717318	4.60154	5.40652	4.85413	5.01631	0.535127	0.661686	0.628216	0.63871	0.80645	0.832254	0.693805	0.672435	0.62294	0.665034	0.677842	0.751351	7.69079	8.15408	11.0591
9.4	0.56395	0.661714	0.573043	0.596782	0.646987	0.716358	0.695177	0.677231	0.686763	0.590343	0.602749	0.672179	0.828977	0.65163	0.5531	0.72426	6.60805	5.43133	8.62495	5.27324	14.2328	11.2851	6.13167	5.81973	6.12583	8.45583	8.95961	7.22561	0.621191	0.705261	4.56991	5.66339	5.31669	4.4299	0.574678	0.619677	0.629534	0.678749	0.713022	0.694692	0.673889	0.678868	0.671981	0.636415	0.674814	0.757437	6.69545	8.74586	12.0047
9.5	0.571865	0.640964	0.587857	0.60216	0.66495	0.701702	0.674834	0.66067	0.667321	0.567881	0.631059	0.66081	0.798574	0.693467	0.614029	0.73067	6.32459	5.54341	9.31159	5.81941	13.8728	11.2969	6.44677	6.12327	5.99803	9.25767	8.19285	7.5243	0.597186	0.678832	4.28547	5.15089	5.07753	4.68768	0.57875	0.646774	0.625412	0.642124	0.776615	0.736443	0.723586	0.651818	0.707746	0.656423	0.583457	0.698082	6.68805	9.44969	11.8981
9.6	0.542106	0.653095	0.636796	0.657515	0.666315	0.728938	0.638804	0.594427	0.641851	0.613499	0.582438	0.594762	0.796966	0.67389	0.608312	0.715549	6.65857	5.6707	8.35839	5.39484	12.5302	10.6919	6.7369	6.51144	8.00663	9.91309	7.45985	7.43043	0.636939	0.738582	4.692	5.31104	5.17728	4.89968	0.630493	0.793719	0.639367	0.667561	0.757533	0.709051	0.707006	0.712814	0.747252	0.582417	0.68745	0.778171	6.49331	9.53737	12.0844
9.7	0.515548	0.632029	0.578795	0.613811	0.7265	0.659101	0.737901	0.656221	0.650685	0.560348	0.59115	0.659013	0.789774	0.655262	0.61493	0.746692	6.58647	5.06745	9.03257	5.10074	12.8927	11.0667	6.58839	6.03117	6.54567	10.1388	7.53936	7.2166	0.644278	0.709624	4.77037	5.52672	4.90456	5.37146	0.620626	0.700208	0.58014	0.624161	0.757769	0.741061	0.686475	0.560929	0.68526	0.60514	0.629162	0.684541	7.78282	9.02446	12.1349
9.8	0.554463	0.610377	0.593697	0.657706	0.688272	0.729773	0.657237	0.66617	0.708849	0.577408	0.598593	0.634261	0.819445	0.669853	0.709116	0.727554	6.31872	5.06705	7.81082	4.88342	13.7292	11.1989	7.21092	6.26873	7.14694	10.4158	7.6011	6.95466	0.683957	0.639566	4.4426	4.91422	5.28365	6.2155	0.685718	0.707666	0.660758	0.671351	0.707234	0.711262	0.753904	0.674992	0.688138	0.544408	0.645235	0.755225	6.71962	8.57333	11.2319
9.9	0.521748	0.67909	0.553226	0.583508	0.727544	0.741061	0.674496	0.643365	0.598682	0.598677	0.646608	0.609563	0.804152	0.765646	0.641352	0.706154	5.60787	4.99719	7.45194	5.39041	13.5967	11.221	6.7717	6.13354	7.11904	10.3044	7.66157	6.1024	0.644745	0.686402	4.55996	4.95988	5.15144	5.22623	0.65386	0.68034	0.677142	0.661414	0.734129	0.70075	0.689233	0.718625	0.731919	0.659842	0.594985	0.621743	6.48925	9.49933	11.2297
10	0.587872	0.618889	0.664897	0.664974	0.703642	0.702709	0.622543	0.619954	0.655412	0.573166	0.624095	0.636195	0.831879	0.608297	0.564299	0.70636	6.09898	5.30345	7.25642	5.18419	14.1436	11.4395	6.6125	6.46633	7.26864	8.3459	8.0817	6.65987	0.60358	0.678878	4.61843	5.33769	4.86987	5.49084	0.612462	0.618353	0.618844	0.755207	0.585744	0.752692	0.735172	0.659816	0.688174	0.644114	0.600297	0.692903	6.31091	8.90921	11.1244
10.1	0.582156	0.636918	0.659023	0.682087	0.67478	0.714009	0.617377	0.635158	0.658913	0.548984	0.697135	0.611551	0.826064	0.639915	0.625825	0.702463	6.20949	5.24546	7.92578	5.94706	14.545	11.6198	5.69308	6.0284	4.82867	11.2643	8.08758	7.71045	0.566518	0.621912	4.49954	5.14495	4.91472	5.28689	0.694039	0.593689	0.629852	0.721973	0.830464	0.691787	0.712675	0.694574	0.727642	0.576273	0.710253	0.64985	6.43671	8.35569	10.6644
10.2	0.538999	0.638653	0.626711	0.688669	0.728066	0.701507	0.647384	0.602027	0.605882	0.552694	0.61474	0.64911	0.835492	0.692102	0.613171	0.707915	5.48217	5.45746	6.617	6.39608	13.1502	11.7628	5.68718	6.27936	6.16459	10.8244	7.24645	8.3935	0.614068	0.677208	4.76944	5.5343	5.04268	5.53128	0.553114	0.740529	0.686247	0.665819	0.667052	0.637228	0.685815	0.667686	0.708071	0.634776	0.636345	0.732145	7.41785	8.47086	11.5696
10.3	0.536183	0.638035	0.564979	0.710313	0.640209	0.702021	0.718	0.564334	0.630048	0.6277	0.660453	0.582752	0.812665	0.618219	0.619411	0.689827	5.5702	5.38183	6.25477	5.51511	13.7064	11.662	5.63379	6.54809	6.55289	12.8994	7.64042	8.63571	0.651317	0.70546	4.81961	5.36331	5.31203	5.49024	0.65675	0.65146	0.592828	0.686949	0.71943	0.817358	0.711323	0.632099	0.724936	0.593922	0.563014	0.659955	7.4412	8.68886	10.9096
10.4	0.577077	0.663258	0.66058	0.654586	0.739759	0.729242	0.654619	0.675015	0.702493	0.572345	0.577643	0.661703	0.815644	0.683381	0.6106	0.695763	5.85419	5.49949	6.40916	5.37574	13.8572	11.0398	4.7654	6.67744	4.79453	11.4258	7.8377	7.77506	0.699022	0.721307	4.83304	5.79877	5.261	5.24734	0.596859	0.619561	0.64209	0.666916	0.785167	0.681981	0.740608	0.627173	0.676729	0.601243	0.635395	0.670059	7.95143	8.08499	11.2122
10.5	0.547176	0.699736	0.606907	0.601305	0.66061	0.740593	0.678296	0.63438	0.616315	0.555276	0.595682	0.612146	0.81982	0.689072	0.502539	0.707571	6.14071	5.41194	6.93276	5.43451	13.6263	10.2036	4.93034	6.0611	5.3602	11.4048	9.32457	7.26452	0.660069	0.736083	4.8641	5.80217	5.72422	5.85222	0.65832	0.738685	0.616182	0.71448	0.756081	0.653902	0.746768	0.665198	0.694797	0.627744	0.597719	0.684739	7.48104	8.80091	11.644
10.6	0.590914	0.657911	0.61249	0.554278	0.692691	0.724668	0.669023	0.682072	0.626923	0.559733	0.598601	0.620665	0.838925	0.661005	0.548436	0.720474	5.53648	5.5934	6.21472	5.81717	12.8544	9.59086	5.40737	6.49422	5.12657	11.6535	9.4461	7.66046	0.682679	0.689244	4.64908	5.89922	5.29809	6.08429	0.673318	0.66896	0.602773	0.715323	0.751061	0.717433	0.686449	0.65792	0.730301	0.589012	0.652178	0.681361	8.34938	8.55101	10.3681
10.7	0.590479	0.654727	0.633198	0.612964	0.642231	0.667762	0.728041	0.623171	0.627781	0.615424	0.614104	0.642677	0.864195	0.609994	0.549035	0.677867	5.35287	5.35355	5.91464	5.41725	12.8336	10.6618	5.49508	6.07257	6.27613	12.1546	9.0915	8.07147	0.669988	0.657079	4.6626	5.93059	5.81427	5.2173	0.652574	0.645534	0.672414	0.73831	0.755511	0.714658	0.708703	0.67796	0.669487	0.604103	0.645249	0.771018	7.36048	9.13886	10.7937
10.8	0.56191	0.673059	0.641497	0.634595	0.743993	0.714586	0.652683	0.681459	0.62982	0.615461	0.667356	0.65463	0.844892	0.608615	0.548372	0.659787	5.68251	5.31193	6.68829	5.24213	13.2425	11.6305	4.89327	5.95122	4.51287	11.9721	8.52177	7.57925	0.617983	0.679134	4.48448	5.0659	5.26562	5.45311	0.664217	0.64373	0.616224	0.689137	0.831267	0.658939	0.708128	0.684012	0.657982	0.658507	0.685074	0.704386	5.95047	8.14782	10.4379
10.9	0.554891	0.620604	0.593902	0.672516	0.646197	0.697952	0.659564	0.572199	0.599236	0.557278	0.648553	0.66112	0.819765	0.655439	0.631704	0.716782	5.40761	5.85103	6.77857	6.84147	12.299	10.582	4.77263	5.97145	4.86916	10.7222	7.70796	6.64082	0.661621	0.652701	4.49183	5.76733	5.70311	5.11081	0.627558	0.62187	0.601933	0.719323	0.718658	0.804028	0.698545	0.71427	0.692102	0.636411	0.672024	0.6896	7.63236	8.99682	9.83645
11	0.53991	0.613604	0.633508	0.664707	0.745878	0.645284	0.634485	0.660615	0.618657	0.562413	0.633968	0.637683	0.830504	0.664056	0.64544	0.719538	5.3296	5.36373	8.23043	5.71261	12.7074	10.1868	4.90709	5.89232	3.53695	10.7939	8.15123	6.43639	0.60611	0.752972	4.36089	5.89733	5.76781	5.74248	0.676771	0.629197	0.64631	0.692664	0.678287	0.717634	0.736526	0.660619	0.685183	0.584098	0.587041	0.746385	6.79054	8.40186	9.62219
11.1	0.586605	0.679383	0.608276	0.666077	0.647345	0.674491	0.666826	0.696592	0.670466	0.637532	0.574369	0.589153	0.828303	0.618078	0.560352	0.747062	5.24361	5.14667	7.7532	5.70713	12.4118	9.89765	5.66652	6.24553	4.9525	12.5171	6.47192	6.1791	0.598665	0.670697	4.52394	5.54456	5.58806	5.92061	0.692626	0.605933	0.616594	0.698183	0.700297	0.7181	0.712842	0.653011	0.715296	0.556861	0.647466	0.698571	7.17727	9.4622	10.2503
11.2	0.568281	0.602035	0.611648	0.621019	0.690703	0.70549	0.634483	0.614043	0.549881	0.590155	0.568539	0.662222	0.828629	0.687683	0.544028	0.725125	4.96775	4.78933	7.36457	5.06903	13.4796	10.0071	5.41105	6.04673	5.55278	11.9353	7.77378	6.55488	0.590017	0.747024	4.57676	5.99866	5.60527	5.42244	0.662887	0.710736	0.602566	0.694045	0.786003	0.68936	0.736629	0.662493	0.729952	0.623599	0.646093	0.701406	7.11063	8.24395	10.9901
11.3	0.547442	0.660853	0.557977	0.644946	0.676757	0.69123	0.664637	0.638296	0.650215	0.618412	0.60481	0.579612	0.813975	0.591085	0.734678	0.703287	5.22067	5.09208	7.19884	6.28765	14.1521	10.5695	5.34722	6.03168	5.67114	10.4399	7.82284	7.05029	0.624847	0.732834	4.42425	5.96728	5.93843	5.95485	0.629322	0.656601	0.599722	0.640332	0.771304	0.735785	0.752278	0.675206	0.699183	0.626152	0.658709	0.654333	9.05248	9.1457	10.7116
11.4	0.552049	0.704356	0.630466	0.618645	0.644161	0.673654	0.620278	0.624443	0.55739	0.556651	0.693423	0.619935	0.81655	0.596603	0.632287	0.721401	4.88485	5.22966	6.38971	5.75907	13.125	10.5944	5.41023	6.16205	4.91561	10.4138	7.98001	6.56243	0.627419	0.65579	4.59032	6.27811	6.55554	6.02791	0.687805	0.677538	0.632842	0.620483	0.734551	0.768866	0.680395	0.631103	0.658088	0.584512	0.661436	0.603197	9.44634	9.93134	10.3861
11.5	0.554828	0.690891	0.62726	0.620053	0.650722	0.670295	0.727857	0.645504	0.641795	0.572578	0.640979	0.68292	0.80021	0.665352	0.557921	0.699435	4.77217	5.13436	7.19809	5.23203	12.9163	9.21771	4.88236	5.97157	4.74001	10.6786	7.44429	6.20404	0.621723	0.726597	4.25007	6.02338	5.7069	6.00591	0.620014	0.675889	0.610266	0.716736	0.885462	0.721852	0.68247	0.652237	0.676725	0.595872	0.614098	0.684509	9.36143	9.38709	9.98258
11.6	0.553567	0.60049	0.654077	0.654052	0.664559	0.689087	0.638642	0.658772	0.607437	0.624499	0.582539	0.616215	0.768279	0.600579	0.591426	0.723079	5.06511	5.15172	7.79001	5.39747	12.4891	9.79688	4.33415	6.05138	3.68467	11.1476	8.34869	6.06868	0.689506	0.702396	4.1889	6.08541	5.6072	6.46793	0.657233	0.637037	0.632569	0.682117	0.748516	0.676586	0.752427	0.632631	0.728899	0.635502	0.632942	0.625699	8.87894	8.27869	10.6271
11.7	0.531489	0.614233	0.639476	0.681554	0.715692	0.672082	0.737058	0.664179	0.600628	0.574795	0.615047	0.600803	0.824982	0.742554	0.596411	0.71942	4.89588	4.97648	7.95329	5.67961	11.2721	8.90622	4.10564	6.09294	4.0326	11.0787	6.90795	5.50832	0.663331	0.795827	4.30164	6.24419	5.44497	6.80089	0.65741	0.671479	0.675482	0.633404	0.788788	0.688623	0.747853	0.6258	0.726932	0.621495	0.639067	0.697404	8.33302	8.90984	10.0965
11.8	0.536991	0.636456	0.65863	0.653549	0.704988	0.647343	0.718554	0.615702	0.566772	0.573604	0.617273	0.734743	0.80967	0.649837	0.617762	0.740599	5.30048	5.41018	7.88837	5.37977	13.1291	10.6401	4.1728	5.80415	3.5762	10.3797	7.09207	5.89629	0.616682	0.634125	4.56112	5.70427	5.35018	7.07089	0.661258	0.692169	0.624814	0.622562	0.764451	0.712041	0.704367	0.627202	0.757375	0.648218	0.625553	0.613276	7.75421	7.38942	9.58157
11.9	0.579679	0.584804	0.621139	0.621746	0.679466	0.714117	0.708357	0.629025	0.692812	0.598436	0.639219	0.566086	0.817512	0.647846	0.667119	0.722182	5.28905	5.2101	7.49901	5.64194	12.8077	10.6206	4.03738	5.84092	3.11487	10.6656	7.45724	6.37501	0.661852	0.717609	4.62575	5.84971	5.29184	7.58717	0.613791	0.6483	0.598835	0.68618	0.740796	0.782933	0.717354	0.622689	0.695305	0.614991	0.662275	0.68601	7.91376	7.20577	10.2834
12	0.555351	0.662093	0.647052	0.57097	0.696898	0.633769	0.706737	0.699631	0.612051	0.541963	0.616742	0.628267	0.795833	0.709737	0.659055	0.735542	5.44267	4.77295	7.58085	5.30238	13.2223	10.3885	4.11488	5.9199	4.74774	10.2653	8.64747	6.24232	0.649323	0.685498	4.33918	6.06404	5.82787	7.13266	0.600577	0.662672	0.596648	0.695084	0.776034	0.727801	0.715691	0.660581	0.672929	0.620697	0.643584	0.639705	8.4652	9.53327	10.5691
12.1	0.554191	0.615653	0.615624	0.656575	0.684503	0.631675	0.604761	0.693374	0.598588	0.538272	0.555267	0.596765	0.816631	0.658736	0.602099	0.73462	5.68592	4.78721	8.56531	4.77601	14.7789	10.89	4.09746	5.96533	3.55769	10.3469	7.41408	5.60889	0.624052	0.717968	4.31983	6.33876	5.63483	6.81054	0.600973	0.695009	0.581396	0.720582	0.708191	0.720398	0.735311	0.649797	0.70156	0.631386	0.676809	0.654489	8.39376	9.0712	9.68914
12.2	0.574113	0.648009	0.631112	0.562436	0.660383	0.693336	0.58164	0.597562	0.639099	0.60593	0.629408	0.604816	0.81936	0.689185	0.631837	0.748506	5.61468	4.57564	8.3027	4.10675	14.4345	11.7115	3.68162	5.89225	3.08244	10.5081	7.61619	5.99949	0.699349	0.694766	4.34523	5.97109	5.31301	6.80037	0.606459	0.783569	0.653444	0.634162	0.7589	0.652776	0.687213	0.695953	0.761145	0.605319	0.664558	0.667795	9.34297	9.52063	11.1892
12.3	0.615518	0.673955	0.615696	0.664607	0.64139	0.656912	0.639134	0.691971	0.628659	0.583095	0.607667	0.614162	0.787578	0.733798	0.591016	0.739512	5.5315	4.83588	8.10966	5.44647	15.0924	11.6664	3.80562	5.72934	3.37467	10.8457	8.24116	6.19165	0.570684	0.731171	4.82868	5.8414	4.92133	6.45417	0.581615	0.645682	0.657755	0.650374	0.775863	0.703868	0.659964	0.71881	0.647084	0.60994	0.666094	0.70018	7.89362	8.90489	11.1334
12.4	0.556052	0.703194	0.61062	0.645642	0.730284	0.640662	0.593351	0.664667	0.639536	0.585878	0.621876	0.596015	0.796772	0.609886	0.622817	0.710805	5.79109	5.34646	7.66115	5.62099	14.7827	11.3398	4.1235	6.50427	3.31273	10.6759	7.54392	5.50978	0.601459	0.742516	4.56844	5.85064	5.71057	7.01724	0.638243	0.684815	0.609659	0.659975	0.75629	0.761031	0.715736	0.639443	0.712374	0.699821	0.620908	0.694384	8.3347	9.37545	10.7273
12.5	0.600279	0.694809	0.693051	0.606087	0.700598	0.728302	0.667973	0.655802	0.663432	0.554366	0.591411	0.539204	0.796637	0.73956	0.563351	0.740661	5.46628	5.56111	8.40927	6.13369	14.7078	12.326	4.43626	6.3292	2.88227	11.8801	7.5571	5.38995	0.62804	0.694457	4.35783	5.94397	5.97065	7.21833	0.571414	0.64246	0.678669	0.690977	0.831786	0.740845	0.692869	0.722887	0.736	0.619258	0.683789	0.703885	6.71145	10.1847	10.209
12.6	0.595777	0.663468	0.587233	0.546338	0.683338	0.603423	0.590231	0.672111	0.65202	0.63351	0.622673	0.684401	0.803837	0.686563	0.604894	0.734994	5.2232	5.25086	7.73476	6.4618	13.777	12.4851	3.68915	5.63602	3.36931	11.5363	7.75909	5.52686	0.706891	0.681277	4.21432	6.30392	5.36194	6.9543	0.638267	0.664348	0.63811	0.769834	0.71689	0.742307	0.67055	0.656639	0.75324	0.666579	0.635553	0.722444	8.49325	8.87755	10.3758
12.7	0.579403	0.679814	0.617967	0.625067	0.717548	0.671565	0.66355	0.662815	0.64676	0.577387	0.679721	0.621642	0.797783	0.660705	0.604919	0.708088	5.45434	5.42937	9.18845	7.36691	15.0716	13.7315	3.65964	5.77477	3.89777	11.398	8.70443	6.09249	0.571293	0.713141	4.69918	6.37605	5.31041	7.08032	0.640506	0.708538	0.679304	0.722793	0.760136	0.734343	0.719177	0.696472	0.725003	0.64665	0.62452	0.724781	7.51795	9.61771	10.3197
12.8	0.567721	0.658577	0.573442	0.659074	0.708049	0.738748	0.636323	0.682629	0.648694	0.567125	0.641	0.660718	0.812132	0.712251	0.586354	0.754509	5.68832	5.77684	7.79322	7.2901	15.2108	13.8467	3.89207	5.46802	4.64334	11.0585	8.63018	5.77446	0.60674	0.689314	4.38289	6.54774	5.5451	6.68603	0.667747	0.756259	0.667486	0.661856	0.736998	0.744155	0.761592	0.654908	0.712743	0.576301	0.634847	0.682506	7.74783	10.3563	10.4448
12.9	0.53334	0.584309	0.623498	0.579494	0.608377	0.722796	0.714991	0.705271	0.632983	0.573471	0.657121	0.672076	0.790984	0.721668	0.661021	0.722218	5.64367	6.35635	8.42953	7.62403	15.2827	13.797	3.73159	5.92579	4.65651	11.2273	8.41955	5.76563	0.66157	0.680802	4.27541	6.83266	5.34155	6.4185	0.650979	0.632472	0.564067	0.681789	0.769999	0.740837	0.720408	0.684948	0.760564	0.601251	0.636013	0.661151	8.09506	9.50485	10.208
13	0.568207	0.654637	0.610347	0.641959	0.667288	0.755557	0.689889	0.680627	0.572387	0.61586	0.590921	0.619812	0.811986	0.653298	0.599179	0.743445	5.69135	6.51798	8.2109	7.60146	14.5554	14.09	3.94423	5.75162	5.17523	10.6285	8.58016	6.20323	0.581185	0.679281	4.33344	7.32149	5.5061	6.14047	0.573062	0.668545	0.623509	0.696998	0.730609	0.757411	0.742101	0.672767	0.723638	0.661074	0.594514	0.697223	9.94903	9.38526	9.59213
13.1	0.599679	0.676634	0.602721	0.6222	0.594438	0.664	0.685174	0.689182	0.590394	0.633466	0.686106	0.642232	0.804138	0.635835	0.59397	0.753554	5.59882	6.02008	8.23133	8.41819	13.7569	13.2163	4.0228	5.55179	4.43602	9.53337	8.25328	5.65119	0.598888	0.690018	4.59716	6.61772	5.30129	6.20874	0.625233	0.683008	0.668245	0.657667	0.811819	0.651874	0.655708	0.676817	0.717821	0.618834	0.64	0.63337	9.39899	9.3682	9.49161
13.2	0.579716	0.697503	0.656697	0.684834	0.655594	0.671733	0.650989	0.574351	0.665372	0.609231	0.618756	0.642124	0.806961	0.656206	0.619117	0.715205	5.65151	6.08776	7.52082	8.45928	14.3049	13.3381	3.79321	5.7537	4.43461	11.3293	8.43848	6.82995	0.575939	0.630391	4.38983	6.834	5.42476	5.93791	0.669392	0.704358	0.660719	0.752144	0.757735	0.705838	0.668497	0.640059	0.7708	0.680482	0.591471	0.785607	8.31227	8.75303	9.78483
13.3	0.603329	0.669469	0.623789	0.634049	0.632576	0.659249	0.691445	0.623693	0.648408	0.573007	0.614254	0.609687	0.824752	0.691279	0.623944	0.751351	5.51266	5.96562	7.31153	7.63257	13.3355	12.9565	4.04713	5.98142	4.70906	10.1491	8.47253	6.26208	0.568314	0.706963	4.62158	6.58607	5.85459	6.49381	0.59612	0.653776	0.629978	0.669359	0.847103	0.635203	0.71047	0.745572	0.800047	0.60479	0.61869	0.65372	7.841	9.05293	9.94856
13.4	0.576216	0.647197	0.57265	0.63679	0.694626	0.702156	0.708959	0.651169	0.607906	0.589012	0.626859	0.607701	0.823073	0.63325	0.634875	0.725245	5.96121	6.04919	8.84561	7.85347	13.3289	12.2506	4.20895	6.21761	4.93666	10.3412	8.74793	6.37707	0.62565	0.745039	4.44969	6.50405	5.78048	6.16079	0.552175	0.650617	0.689967	0.707543	0.810595	0.755912	0.648657	0.647857	0.722678	0.600764	0.667155	0.712424	8.40009	8.53502	9.93695
13.5	0.596981	0.61738	0.629171	0.641083	0.668466	0.711738	0.670993	0.606296	0.65005	0.601877	0.594714	0.647055	0.782145	0.674077	0.682426	0.707193	5.43758	6.10676	7.07823	7.65355	12.9527	12.4767	3.82017	5.99221	4.15552	9.91308	8.32491	5.86892	0.618947	0.704361	4.38274	6.64882	5.83202	5.91553	0.634607	0.709124	0.608424	0.675226	0.771112	0.608446	0.705955	0.638771	0.692142	0.570555	0.664112	0.716875	8.82388	8.92338	10.5381
13.6	0.630467	0.638855	0.668965	0.606734	0.687875	0.683909	0.669821	0.615344	0.61766	0.60156	0.619465	0.641155	0.806707	0.700233	0.61596	0.719579	5.47347	5.72768	7.84523	7.316	13.2859	12.7892	3.85932	5.51066	3.70803	8.43027	7.55602	5.46893	0.626893	0.739608	4.9335	7.25651	6.0991	5.20468	0.575575	0.768491	0.629761	0.647662	0.794052	0.662922	0.665256	0.677479	0.713769	0.624678	0.604735	0.665101	9.81181	8.34465	10.4366
13.7	0.589926	0.599825	0.641695	0.64154	0.632224	0.742532	0.704612	0.632856	0.690319	0.608244	0.689605	0.661619	0.808546	0.694898	0.683146	0.697586	5.66265	6.18397	7.72419	8.35667	13.1861	13.272	3.9558	5.69235	3.69503	8.57118	7.49075	5.17316	0.540128	0.735371	4.54021	7.20156	6.10172	4.32784	0.688126	0.706211	0.601682	0.671945	0.718531	0.714207	0.725074	0.628127	0.691576	0.603123	0.600194	0.659826	8.25857	9.53051	10.4241
13.8	0.575611	0.648698	0.590028	0.645783	0.624942	0.657217	0.726081	0.663567	0.643548	0.586747	0.581088	0.605186	0.784893	0.703654	0.593865	0.723199	5.72551	6.4163	6.82578	8.23252	13.3038	12.9685	3.70373	5.85583	3.7144	7.731	7.96526	4.9242	0.606102	0.692792	4.76504	7.06893	5.93276	4.95796	0.661488	0.650876	0.668399	0.73297	0.831443	0.697205	0.763921	0.656383	0.747693	0.597177	0.656025	0.700526	8.90886	9.52628	11.1254
13.9	0.608509	0.649867	0.692193	0.620965	0.61905	0.687065	0.62786	0.673492	0.65787	0.577275	0.567956	0.551071	0.785427	0.646965	0.696463	0.726992	5.72163	6.54979	7.49098	9.33965	13.7273	13.2764	4.06409	5.85925	4.33446	9.26655	8.17312	5.21328	0.59862	0.716973	4.46263	6.71601	5.53611	4.69336	0.570054	0.690457	0.635835	0.652389	0.752553	0.695722	0.722101	0.675952	0.721798	0.668435	0.705022	0.687339	8.43951	8.58888	10.4004
14	0.624299	0.610472	0.668589	0.56532	0.610844	0.708373	0.680099	0.658788	0.695372	0.523834	0.564411	0.624447	0.82267	0.680693	0.531225	0.736705	6.04292	6.50331	6.9822	9.38587	14.3663	13.4895	3.95659	5.87853	4.26192	10.4642	8.63959	6.25061	0.655756	0.669781	4.48995	7.00519	6.07368	5.34685	0.63787	0.601948	0.627582	0.647761	0.786271	0.680682	0.692265	0.619596	0.716167	0.677973	0.683067	0.74294	7.99097	9.09133	10.7952
14.1	0.595618	0.598609	0.647266	0.627111	0.681194	0.723328	0.681789	0.719548	0.669696	0.668024	0.581135	0.662042	0.806301	0.711539	0.676574	0.745108	5.97098	6.52504	6.7498	7.80006	13.3242	13.4741	3.70421	5.89304	3.84902	9.84042	9.09792	6.27787	0.566657	0.662478	4.65424	7.3808	5.95953	5.8049	0.582632	0.680274	0.596702	0.63399	0.762013	0.821204	0.71962	0.613593	0.668039	0.673249	0.733459	0.66721	9.95393	9.1836	10.5813
14.2	0.59097	0.645581	0.666872	0.638732	0.644313	0.694449	0.663543	0.707352	0.6323	0.497073	0.608149	0.606604	0.843756	0.745645	0.617322	0.71795	5.47145	6.01464	6.53862	7.77187	12.9619	13.4661	3.7818	5.96226	4.2251	10.6155	8.49243	5.8762	0.58335	0.661488	4.50651	7.07205	6.08382	5.55007	0.584506	0.629653	0.6253	0.664019	0.707802	0.722566	0.719766	0.645302	0.707185	0.653207	0.639185	0.734021	9.77677	9.9843	10.5668
14.3	0.549028	0.680712	0.626248	0.646547	0.627287	0.665688	0.658453	0.610171	0.635944	0.606728	0.594057	0.637383	0.866967	0.720558	0.592182	0.76526	5.44208	5.99708	6.21974	7.6801	13.5847	13.3152	4.04226	5.85273	4.94836	11.3668	9.73121	6.99218	0.614598	0.677461	4.27515	6.29766	5.69903	4.48948	0.643872	0.704154	0.666888	0.720611	0.703307	0.648723	0.713266	0.674272	0.721069	0.684071	0.668019	0.630178	8.65965	9.14497	10.7495
14.4	0.577869	0.702366	0.603973	0.620113	0.668007	0.679361	0.601033	0.682292	0.646958	0.63866	0.661622	0.633226	0.858519	0.743971	0.612193	0.756902	5.73708	6.26705	7.10262	8.38576	13.099	12.8308	4.28228	6.53729	5.08125	12.5813	9.74892	6.95799	0.591445	0.701746	4.33643	6.40774	5.23459	4.26109	0.610747	0.657831	0.630976	0.715714	0.69773	0.735866	0.711246	0.665369	0.744754	0.63374	0.608587	0.650308	8.93842	9.30113	10.3622
14.5	0.525669	0.65296	0.653606	0.606677	0.615696	0.66887	0.613307	0.638248	0.618142	0.565754	0.598033	0.599847	0.808488	0.694122	0.668472	0.733095	5.9781	5.85532	6.32497	7.88767	13.2978	13.4413	4.64	6.58542	6.09613	13.2397	11.2399	7.7443	0.669183	0.689286	4.13424	6.0866	5.3652	3.92296	0.577926	0.687351	0.616441	0.668214	0.673761	0.677771	0.751718	0.63534	0.743259	0.650178	0.694353	0.721535	8.24513	9.3441	10.6057
14.6	0.579891	0.576574	0.683538	0.653487	0.649804	0.669365	0.621421	0.642738	0.660546	0.630311	0.618207	0.557443	0.817211	0.763535	0.650406	0.708924	6.00256	5.9379	6.69193	7.65078	13.6538	13.5144	4.43286	6.06802	5.55981	12.5684	10.6474	6.69114	0.636405	0.663946	4.32188	6.49313	5.27666	4.50825	0.614493	0.637011	0.625544	0.657549	0.74897	0.792863	0.828935	0.698786	0.803373	0.658264	0.66882	0.74136	8.29038	9.73624	10.8971
14.7	0.519907	0.686537	0.617776	0.629439	0.672061	0.652571	0.683988	0.636158	0.663768	0.565065	0.664481	0.637691	0.809194	0.680883	0.682329	0.676956	5.86475	6.01316	7.05959	7.19068	13.8414	13.1086	4.38197	6.17792	5.482	13.3986	10.5318	7.71692	0.602549	0.67732	4.20589	5.77823	4.80605	4.26377	0.690644	0.636244	0.599573	0.671968	0.757004	0.752428	0.745363	0.689856	0.719906	0.619276	0.624483	0.737295	7.66356	8.91808	10.6174
14.8	0.561489	0.730114	0.668729	0.628372	0.633967	0.711728	0.684242	0.631621	0.667593	0.636011	0.617442	0.64332	0.810762	0.740476	0.617524	0.735454	5.83818	5.93119	7.99938	7.17936	13.3395	13.0963	4.53131	6.17934	6.65701	13.9046	11.1118	8.22567	0.620574	0.760131	3.96015	5.94867	5.17071	4.78461	0.63119	0.700396	0.629401	0.620476	0.779129	0.653498	0.739974	0.71235	0.788373	0.657637	0.694029	0.691844	7.05106	8.01569	10.3294
14.9	0.549769	0.658612	0.653827	0.584176	0.648997	0.64354	0.654323	0.699452	0.585022	0.588106	0.61302	0.712157	0.831372	0.592224	0.621016	0.719368	5.50102	5.93109	6.93116	7.0951	13.3989	13.4265	4.85994	6.34778	6.82295	12.3324	10.3184	7.33113	0.643687	0.724033	3.89856	6.4543	5.34306	4.65963	0.611157	0.758463	0.689803	0.614659	0.761982	0.653121	0.661059	0.651217	0.74761	0.644011	0.680325	0.724194	6.40478	8.15175	11.0866
15	0.576846	0.632998	0.618598	0.607809	0.692368	0.685874	0.583596	0.616999	0.65884	0.602652	0.570308	0.611116	0.832265	0.703448	0.644343	0.745716	5.46921	6.12736	6.43905	6.15795	12.1649	13.2518	4.41575	6.62219	6.51335	11.4012	10.4974	7.49959	0.701934	0.692525	3.8119	6.60289	5.44095	4.2055	0.589005	0.667839	0.638426	0.658143	0.785082	0.749852	0.764068	0.644201	0.734057	0.609489	0.693505	0.735432	7.4314	9.23144	11.0325
15.1	0.55752	0.731445	0.578055	0.605434	0.718372	0.651664	0.626101	0.674521	0.640355	0.617023	0.638246	0.63673	0.843835	0.728759	0.627643	0.745021	5.73205	6.23972	6.44951	7.27207	11.8859	13.5505	4.41341	6.5964	5.70348	10.7552	9.56533	6.38026	0.642689	0.697842	4.05548	6.11785	4.96185	4.23027	0.595977	0.714241	0.61849	0.698942	0.758333	0.728962	0.735771	0.647296	0.779267	0.676739	0.747141	0.719278	6.75712	8.37445	10.6106
15.2	0.580223	0.632572	0.613492	0.62594	0.69373	0.639344	0.669947	0.647795	0.589679	0.618599	0.65818	0.642452	0.806443	0.739134	0.603272	0.695434	5.43019	5.92005	7.35468	6.98921	12.9059	13.4689	3.75672	6.77337	4.73246	11.0372	9.9458	7.15281	0.618852	0.715677	4.1685	6.69834	5.0026	4.40498	0.599773	0.705169	0.610338	0.70474	0.699515	0.742131	0.683717	0.66972	0.701241	0.656463	0.700627	0.698437	9.49561	8.27233	11.1142
15.3	0.596059	0.743267	0.634281	0.564397	0.70551	0.707195	0.676105	0.679086	0.630954	0.638684	0.640301	0.617079	0.809881	0.652879	0.683515	0.735222	5.7213	6.08998	7.78948	6.72702	12.256	13.0066	4.01144	6.57373	5.01058	9.91306	9.96172	6.99163	0.714022	0.632087	4.22657	7.00022	5.68293	5.00734	0.652138	0.710919	0.608535	0.65736	0.739782	0.789253	0.616087	0.67845	0.720282	0.712506	0.646038	0.762525	8.58416	8.74297	11.6068
15.4	0.579182	0.711392	0.654568	0.686164	0.678368	0.679199	0.68617	0.702005	0.654028	0.662215	0.638266	0.649339	0.842707	0.613287	0.680597	0.740726	5.86762	6.12573	7.51087	6.7233	13.5457	14.1629	3.82531	6.03715	6.60512	8.68738	9.81761	6.7366	0.636425	0.618191	4.60715	6.44042	5.70909	5.46361	0.663575	0.660239	0.593491	0.733303	0.726739	0.733589	0.772213	0.735509	0.782193	0.621193	0.7292	0.69201	8.60284	10.3668	10.4337
15.5	0.567751	0.608073	0.674977	0.61022	0.648402	0.63818	0.674478	0.617678	0.583592	0.658765	0.612909	0.629646	0.81368	0.682743	0.656046	0.73312	5.77995	6.41023	6.83931	6.8332	13.0044	14.5222	3.49506	6.18619	5.61607	9.03085	9.01194	6.3179	0.625786	0.685939	4.61705	6.27496	5.09144	5.75607	0.632939	0.678036	0.641219	0.665855	0.71715	0.724508	0.663263	0.695269	0.757113	0.638438	0.675139	0.701304	8.23044	8.20228	10.08
15.6	0.542832	0.678204	0.597112	0.614552	0.709628	0.664275	0.645964	0.704327	0.634335	0.621864	0.58284	0.655643	0.805294	0.745837	0.556863	0.706957	5.82646	6.64087	6.75554	7.38796	13.3055	14.2532	3.88457	5.99055	5.98673	8.85853	9.83994	7.18356	0.611468	0.698001	4.56875	6.55279	5.45996	6.02425	0.600211	0.62248	0.603987	0.70773	0.818162	0.735672	0.712147	0.659036	0.758793	0.669824	0.669267	0.754123	8.00799	9.37193	9.97518
15.7	0.587074	0.704341	0.646653	0.599965	0.663313	0.685627	0.683783	0.678297	0.632106	0.607357	0.641119	0.628077	0.792874	0.722901	0.630343	0.747032	5.92705	6.27697	7.14061	7.03154	13.3665	13.7956	3.9475	6.19929	5.92276	9.99111	10.0378	6.71803	0.597431	0.64092	4.75586	6.82598	5.28464	5.76777	0.61812	0.672286	0.644869	0.692815	0.692037	0.836383	0.725282	0.671622	0.670676	0.673353	0.721881	0.763927	9.35919	9.05721	10.7327
15.8	0.571105	0.650424	0.619147	0.624161	0.674838	0.720712	0.629102	0.659334	0.616236	0.666215	0.550177	0.660774	0.790106	0.704259	0.638318	0.69469	5.97321	6.13807	7.46018	6.79425	13.8302	14.1698	3.44186	6.16961	5.87586	8.6524	9.38493	6.5797	0.655803	0.689569	4.53988	6.23961	5.07401	6.00023	0.575297	0.663305	0.620467	0.66564	0.666543	0.748632	0.684998	0.644282	0.739627	0.593734	0.715466	0.724242	8.53142	9.05545	10.7437
15.9	0.543801	0.671201	0.681154	0.612721	0.675077	0.780587	0.567543	0.68625	0.647255	0.621846	0.591844	0.621853	0.809455	0.734893	0.570832	0.734109	5.50006	6.07076	6.62167	6.66982	13.4571	14.3221	3.67739	6.16467	6.41352	8.87052	9.90613	7.30071	0.591437	0.750875	4.6351	6.54319	5.26378	6.04505	0.616065	0.611534	0.621847	0.707847	0.783907	0.774916	0.69122	0.635751	0.723319	0.609932	0.695696	0.691321	9.23114	8.83408	10.4783
16	0.542629	0.715724	0.663444	0.603574	0.737188	0.650427	0.601931	0.69342	0.604806	0.618441	0.630719	0.630031	0.825028	0.737331	0.576404	0.750243	5.71192	6.15067	6.81356	7.29865	13.6649	14.2995	3.88961	6.56665	6.93587	8.13705	9.74846	6.91785	0.627967	0.631575	4.51888	6.53215	5.45898	5.73447	0.62521	0.738977	0.594671	0.653147	0.796482	0.790866	0.728248	0.664431	0.674727	0.610053	0.709965	0.734785	7.92288	8.98708	10.3671
16.1	0.52317	0.699006	0.623341	0.661774	0.661367	0.615517	0.64908	0.653584	0.600879	0.597767	0.634563	0.62697	0.804976	0.634012	0.646575	0.725396	5.89315	6.12143	7.38846	6.35556	13.8923	14.1966	3.96242	6.4871	6.50352	8.78724	10.4419	7.12127	0.628462	0.6781	4.31519	6.44357	4.92713	6.02034	0.597589	0.653645	0.647288	0.704638	0.778685	0.685415	0.728523	0.658833	0.643886	0.672127	0.71927	0.719516	7.25635	9.69179	11.0526
16.2	0.60715	0.701488	0.637477	0.612101	0.704075	0.687809	0.615288	0.665184	0.623949	0.626324	0.597808	0.634898	0.819476	0.646207	0.605227	0.754236	5.98491	5.82051	6.84557	5.68227	13.5102	14.7601	4.17586	6.45872	5.88976	9.87735	10.6727	7.92906	0.642285	0.613608	4.26719	6.61633	4.58266	5.57085	0.616151	0.630579	0.617556	0.650609	0.773327	0.740772	0.686515	0.639963	0.757524	0.635689	0.726233	0.703443	8.51907	8.01212	10.0466
16.3	0.541114	0.605546	0.610499	0.619502	0.670901	0.701648	0.663013	0.698883	0.605806	0.667446	0.597964	0.640486	0.839972	0.652969	0.562352	0.732023	5.55886	5.62772	6.71197	6.39501	14.2846	14.8055	4.29206	6.13744	6.59715	9.63418	11.2393	7.82631	0.69311	0.699398	4.17656	6.52461	4.90545	5.25571	0.629806	0.71005	0.65587	0.699507	0.696911	0.692378	0.661673	0.660643	0.729334	0.620779	0.691121	0.771004	8.58012	9.32444	10.9738
16.4	0.5759	0.733699	0.638405	0.629025	0.742045	0.69156	0.638448	0.625148	0.655148	0.707423	0.620049	0.63704	0.809556	0.70284	0.547827	0.744403	5.77359	5.61266	7.3084	6.88969	13.4169	15.0048	3.92992	6.00771	5.98591	8.52189	10.2143	7.21938	0.6444	0.674201	4.51506	6.20447	5.13479	5.43283	0.586385	0.685598	0.662864	0.653188	0.717446	0.669783	0.661603	0.686531	0.67235	0.708871	0.677876	0.699889	8.4226	8.77538	9.95517
16.5	0.623327	0.706065	0.601204	0.643398	0.703725	0.683505	0.600049	0.662094	0.637496	0.665879	0.629486	0.675322	0.812361	0.755998	0.639071	0.744965	5.74887	5.91113	7.4846	6.889	13.3923	14.763	3.55867	5.97861	6.0629	9.40485	9.66675	6.56707	0.632399	0.650314	4.24511	7.01076	5.71948	5.27453	0.634395	0.58167	0.61736	0.683078	0.793846	0.769318	0.688938	0.643371	0.750457	0.635994	0.636705	0.65344	9.81048	9.02444	10.0822
16.6	0.599979	0.703349	0.595822	0.669895	0.656102	0.702281	0.734814	0.665453	0.63793	0.639337	0.601684	0.632342	0.823286	0.71575	0.562166	0.725216	6.12795	5.53747	7.74864	6.38982	13.8401	14.6665	4.04625	6.1897	5.89499	8.25652	9.8258	6.5625	0.637436	0.67003	4.5028	6.91848	5.14563	4.83014	0.58951	0.659879	0.646624	0.633259	0.756684	0.672504	0.679934	0.649535	0.688228	0.596508	0.71381	0.645797	8.83577	8.66632	10.7578
16.7	0.563513	0.651192	0.695043	0.628175	0.623567	0.710217	0.670108	0.624208	0.654524	0.651251	0.59706	0.589823	0.812818	0.692037	0.557917	0.72703	6.0636	5.35647	7.70274	6.5828	13.5823	14.2771	4.6556	6.10088	6.67608	7.52946	10.8574	7.11975	0.675961	0.697735	4.58008	7.02495	5.39563	5.05593	0.623531	0.686256	0.634149	0.658116	0.638867	0.687097	0.63072	0.771423	0.663741	0.582228	0.640741	0.684927	9.25485	7.09234	10.0949
16.8	0.547266	0.692355	0.63419	0.597548	0.707011	0.709565	0.65157	0.60651	0.675341	0.674945	0.634255	0.607478	0.814376	0.711307	0.609954	0.736454	5.96918	5.56195	7.4849	5.88597	13.9322	14.7183	4.16139	5.8352	5.91017	10.2592	9.81184	7.18837	0.593494	0.638456	4.41394	6.6128	5.71431	5.33988	0.586381	0.633375	0.647268	0.681816	0.790858	0.649156	0.710295	0.61281	0.706005	0.68144	0.624927	0.744332	8.5181	8.71865	10.574
16.9	0.561735	0.694081	0.666336	0.608501	0.65105	0.688459	0.621807	0.643322	0.648829	0.615018	0.610674	0.635898	0.823202	0.751932	0.630772	0.731043	6.13334	5.75477	7.6878	7.03875	14.0867	15.0091	4.12372	5.90449	6.01317	9.31858	9.64216	6.38399	0.591543	0.677322	4.30212	6.82883	5.79469	4.64279	0.641892	0.660663	0.594357	0.679754	0.715671	0.706948	0.638671	0.678961	0.681962	0.597886	0.688933	0.674577	9.5935	9.87336	9.78086
17	0.646666	0.660789	0.590813	0.67724	0.686676	0.705836	0.629246	0.696907	0.604772	0.593044	0.598006	0.604678	0.828882	0.647901	0.625136	0.752361	5.94008	5.57733	8.44615	7.06253	14.5347	14.6772	3.63778	5.8645	4.97399	9.13768	8.66724	6.34884	0.600592	0.678076	4.59926	6.44032	5.93288	4.5685	0.589379	0.639273	0.605218	0.682262	0.753003	0.724586	0.712114	0.685336	0.665232	0.653247	0.659222	0.662244	9.5506	9.08529	9.83259
17.1	0.578766	0.640049	0.622798	0.670128	0.581317	0.674723	0.636259	0.672538	0.684122	0.659357	0.598714	0.634251	0.80955	0.728206	0.522964	0.753649	5.90184	5.31943	7.93971	7.20557	14.1582	14.8627	3.89171	5.66835	6.03703	7.73628	9.29025	7.04632	0.631194	0.680113	4.29195	6.34229	6.04588	4.11635	0.605144	0.647422	0.595756	0.698309	0.81533	0.757683	0.720085	0.672079	0.766034	0.675164	0.626979	0.728534	9.5047	8.16353	10.6543
17.2	0.600416	0.659377	0.721426	0.628813	0.688294	0.67991	0.619288	0.647021	0.632239	0.597114	0.635708	0.646552	0.796172	0.669003	0.591497	0.765544	6.28859	5.80379	7.97353	7.02427	14.8104	14.9271	3.72877	5.78707	7.09281	8.03116	8.45722	6.31764	0.656764	0.716115	4.61132	6.8242	5.99007	4.29741	0.55755	0.636983	0.670103	0.665892	0.775269	0.681792	0.665925	0.635544	0.663761	0.625564	0.653957	0.761062	10.5789	6.81083	10.1984
17.3	0.580651	0.627726	0.609104	0.631425	0.728938	0.677186	0.689496	0.632233	0.580811	0.631268	0.52465	0.625526	0.809201	0.633875	0.56626	0.761533	6.35708	5.94045	7.05879	7.79149	14.4222	15.2008	4.32862	6.04998	7.67881	8.60945	9.16075	6.1958	0.636886	0.718807	4.84584	6.42232	6.20584	4.66103	0.666595	0.624696	0.601016	0.652393	0.648611	0.67345	0.675342	0.646267	0.718781	0.588232	0.633558	0.757487	8.43289	7.30915	9.76133
17.4	0.57822	0.591644	0.532474	0.695088	0.687695	0.702366	0.646974	0.631993	0.698597	0.613279	0.607943	0.636344	0.82431	0.657397	0.562217	0.736744	6.94918	6.14979	7.75942	6.82568	14.9014	15.3428	4.3335	6.27352	7.40461	8.92815	9.89699	6.83473	0.651539	0.672821	4.83238	7.15788	6.7323	5.26072	0.58417	0.609304	0.599574	0.706441	0.766757	0.700421	0.686673	0.689117	0.720845	0.664186	0.678499	0.737435	9.31713	8.0625	10.2981
17.5	0.613492	0.637719	0.636062	0.61098	0.694499	0.68932	0.662771	0.651808	0.708146	0.593004	0.603742	0.612714	0.83885	0.654427	0.623979	0.732376	6.54409	6.26247	8.25009	8.14107	14.9522	15.7397	4.75172	5.7425	8.05454	7.57138	9.24399	6.23425	0.64454	0.702498	4.40396	7.53105	7.04318	4.68263	0.612124	0.672268	0.637112	0.69777	0.831268	0.643286	0.713794	0.749237	0.73895	0.612718	0.714986	0.689505	9.28851	8.57776	10.5432
17.6	0.625286	0.648506	0.672203	0.732067	0.707642	0.6459	0.65215	0.665465	0.640959	0.614024	0.624308	0.596915	0.815415	0.607251	0.612232	0.74458	6.12735	6.24568	8.12648	8.29798	14.4066	15.1452	3.87556	5.81036	6.42527	6.81589	8.58327	5.52869	0.641841	0.697061	4.61855	7.44154	6.93941	4.73272	0.611997	0.600024	0.627628	0.652638	0.785718	0.761004	0.651703	0.663422	0.709076	0.628591	0.65443	0.724833	9.80635	8.33673	10.8177
17.7	0.583498	0.660203	0.670268	0.631134	0.728823	0.694789	0.629805	0.649999	0.674875	0.549308	0.619563	0.668158	0.826142	0.673092	0.664904	0.735177	6.12803	5.77294	8.13978	8.68454	14.4831	15.1465	3.79319	5.79903	6.54514	6.03117	8.44537	6.17487	0.631874	0.69303	4.82578	8.32576	6.9807	4.82188	0.595304	0.695603	0.631545	0.651952	0.805114	0.780734	0.688215	0.667828	0.736604	0.647239	0.65701	0.681441	11.4695	9.12622	11.1991
17.8	0.620106	0.598986	0.640397	0.691148	0.636855	0.645228	0.693465	0.617002	0.677617	0.608543	0.584092	0.712008	0.833328	0.619262	0.663217	0.752516	6.3792	6.12854	7.37458	7.38884	15.54	14.8641	4.35341	5.93873	7.64425	6.50817	9.13859	6.74176	0.637746	0.683245	4.70066	8.01935	7.9789	6.07523	0.597406	0.633582	0.645746	0.632399	0.687812	0.610664	0.661719	0.64043	0.764134	0.61058	0.655655	0.633474	10.4145	10.4141	10.2457
17.9	0.602911	0.608918	0.681587	0.593544	0.641341	0.706992	0.652145	0.646932	0.670912	0.567298	0.635073	0.675442	0.847694	0.679236	0.554523	0.758953	6.87126	6.40294	7.71384	7.5647	15.1608	14.932	4.5774	5.62169	8.65027	6.92659	9.51241	6.34779	0.58107	0.740953	4.29629	7.30123	7.72079	5.78765	0.618803	0.669792	0.630264	0.62104	0.753083	0.661111	0.675153	0.650919	0.759364	0.628405	0.683962	0.671047	9.44519	9.87911	10.6946
18	0.570648	0.701597	0.65127	0.655416	0.674517	0.650498	0.640022	0.688136	0.629305	0.570501	0.624811	0.622754	0.814591	0.675563	0.599734	0.754467	6.44667	6.20506	7.80533	7.12158	14.6441	14.8056	4.15228	5.61946	7.83418	6.85833	9.42877	6.13739	0.587422	0.711133	4.75857	7.37425	6.98258	6.04797	0.609555	0.642733	0.655402	0.671813	0.699302	0.659365	0.715469	0.626319	0.728709	0.628996	0.623924	0.77832	9.44644	9.04909	9.85499
18.1	0.585125	0.714885	0.672444	0.614428	0.671076	0.652701	0.635376	0.67057	0.585399	0.60985	0.603474	0.703383	0.829143	0.639996	0.659601	0.7867	6.69536	6.35222	6.66149	7.76469	15.0242	14.9755	4.24427	5.71074	7.21529	6.44353	9.17782	5.9851	0.561195	0.644843	4.64111	7.49046	7.25795	6.18278	0.570486	0.730928	0.594385	0.70753	0.717459	0.685276	0.698043	0.707533	0.682925	0.627879	0.686872	0.682492	9.02672	9.65823	9.5519
18.2	0.600122	0.623229	0.644583	0.652334	0.710649	0.624572	0.660704	0.580158	0.625927	0.623711	0.625829	0.605892	0.830908	0.639076	0.582369	0.765275	6.67239	6.17209	6.89757	7.71994	14.6916	14.8869	4.39014	5.70115	7.52996	6.81238	8.8095	6.19995	0.633111	0.701905	4.25199	7.28274	6.20326	5.57276	0.622463	0.647899	0.636046	0.639155	0.698726	0.656891	0.678541	0.607266	0.716843	0.62514	0.682769	0.728662	9.04103	9.42656	9.68751
18.3	0.531622	0.62425	0.641645	0.6272	0.662044	0.708603	0.644854	0.651548	0.643437	0.563518	0.586667	0.633641	0.82565	0.688699	0.613833	0.749793	6.58647	6.17191	6.88886	7.75766	14.409	15.1428	4.21401	5.43957	7.23426	6.77715	8.97851	6.289	0.580221	0.732233	4.56919	7.35425	6.90317	6.41046	0.596323	0.680507	0.651072	0.681989	0.745323	0.66653	0.705636	0.669267	0.757981	0.591057	0.649021	0.745957	10.1748	9.29495	9.58214
18.4	0.520441	0.580158	0.645636	0.65739	0.670489	0.722309	0.660081	0.650943	0.685817	0.620329	0.623126	0.63173	0.815264	0.720806	0.541483	0.771157	6.4163	5.89327	7.10199	7.26377	13.7769	14.954	4.2316	5.47828	7.01908	7.90121	8.9937	6.35282	0.654269	0.69117	4.53981	7.5894	6.9222	6.35192	0.644463	0.651191	0.61351	0.712576	0.695342	0.701505	0.713493	0.746817	0.691765	0.578664	0.656568	0.678781	9.57538	9.85916	8.85132
18.5	0.545533	0.666203	0.668081	0.583365	0.700238	0.604911	0.724124	0.589099	0.632844	0.592523	0.569998	0.644412	0.830093	0.716584	0.624082	0.785639	5.94068	5.99015	7.08975	8.14091	14.1738	15.0601	3.69666	5.82149	5.52775	6.74683	8.39288	5.39075	0.639969	0.707567	4.65499	8.10059	7.61146	6.98001	0.644702	0.705895	0.677196	0.663242	0.782299	0.675303	0.720329	0.746735	0.719739	0.602117	0.601565	0.698248	8.98605	10.2637	8.54618
18.6	0.61188	0.630959	0.665844	0.633419	0.657019	0.695811	0.635965	0.660751	0.678585	0.624376	0.59466	0.638022	0.810196	0.65408	0.681542	0.743262	5.91645	6.00011	6.67185	7.94099	14.0733	15.4164	3.63224	5.63895	6.24568	8.08044	8.63175	6.07367	0.615664	0.753869	4.58384	8.66503	7.68705	6.13355	0.582624	0.711103	0.634183	0.648924	0.818772	0.798603	0.702515	0.658352	0.74683	0.608018	0.655536	0.730349	9.95547	10.0755	8.91005
18.7	0.61021	0.691097	0.650334	0.629448	0.712754	0.677023	0.674202	0.657378	0.659404	0.681955	0.603068	0.593554	0.798684	0.804613	0.509743	0.754409	6.18462	5.84055	7.47275	7.52507	14.3709	15.2374	3.91664	5.56565	7.40695	7.98054	8.81952	6.5163	0.632967	0.671058	4.67537	8.31491	7.38584	6.17573	0.643848	0.632707	0.615712	0.660095	0.730658	0.75492	0.695456	0.672133	0.683115	0.565881	0.689544	0.719475	10.347	8.72736	8.95141
18.8	0.652377	0.629597	0.648601	0.642807	0.707496	0.682733	0.675826	0.624882	0.654394	0.64967	0.616846	0.652876	0.802521	0.811353	0.567079	0.731109	5.67923	5.87538	6.63295	7.29651	14.7053	15.3283	3.72803	6.07489	6.67074	9.81634	8.82852	6.62424	0.625347	0.722024	4.13552	7.62395	7.11043	5.7016	0.582201	0.657469	0.623637	0.685888	0.707901	0.633382	0.670347	0.687058	0.720992	0.606132	0.597052	0.724524	8.94916	8.48323	9.98448
18.9	0.590647	0.59556	0.574248	0.632044	0.6965	0.703006	0.656665	0.657273	0.597688	0.638843	0.639508	0.589363	0.787228	0.646257	0.647745	0.741029	6.28827	5.82639	6.5415	7.36288	14.583	15.5132	3.86027	5.64765	6.96464	9.25693	9.30652	7.038	0.613957	0.677186	4.28483	7.26574	6.91663	5.35621	0.608725	0.655306	0.630715	0.628049	0.737193	0.69773	0.6313	0.708838	0.741427	0.65465	0.730656	0.714241	8.95243	7.99086	9.70945
19	0.615191	0.675951	0.560096	0.650849	0.671991	0.675598	0.71857	0.636412	0.630565	0.633426	0.591748	0.623524	0.807151	0.692423	0.626175	0.749517	6.12166	5.64918	6.44016	7.54272	14.0391	15.2535	3.97064	5.70363	6.93817	9.34714	9.39332	6.75551	0.556521	0.660131	4.57481	7.46677	6.75262	5.7222	0.615233	0.68222	0.608762	0.669499	0.770085	0.68287	0.728945	0.70843	0.753725	0.587974	0.705102	0.663908	10.1724	8.21384	9.24529
19.1	0.536724	0.636547	0.586233	0.622151	0.661027	0.656569	0.678152	0.605527	0.630974	0.613258	0.648103	0.658507	0.810902	0.692847	0.597401	0.760433	6.2116	5.78843	6.83813	7.53973	14.5596	14.8763	4.69862	5.56987	7.82462	8.81177	9.12714	6.65967	0.638864	0.700494	4.57399	7.40345	6.92401	5.98563	0.592537	0.661747	0.641169	0.675412	0.787666	0.665955	0.702412	0.689044	0.782185	0.575522	0.615651	0.649911	9.55296	9.41825	9.24411
19.2	0.57483	0.577167	0.646117	0.606188	0.633193	0.679447	0.642357	0.650236	0.741587	0.622114	0.595158	0.575602	0.82625	0.689199	0.607845	0.751975	5.84058	5.69448	5.94243	8.05401	14.9194	15.6231	4.32535	5.63487	6.53454	8.49691	9.44554	6.78586	0.618326	0.644782	4.59277	7.01311	6.71538	6.477	0.660822	0.669728	0.619943	0.62063	0.785774	0.708428	0.732674	0.634975	0.762468	0.593274	0.64787	0.685391	8.89236	9.3732	8.63869
19.3	0.515855	0.597028	0.601639	0.705814	0.722664	0.67295	0.65959	0.663078	0.596112	0.661394	0.646852	0.698816	0.832107	0.731927	0.66436	0.779147	6.37892	5.6505	6.87736	7.12957	14.9948	15.4384	3.87555	5.94511	6.39058	7.59976	8.90185	6.53813	0.669614	0.723895	4.36174	7.46082	6.90542	5.93508	0.59861	0.655838	0.658181	0.621166	0.73053	0.668422	0.654844	0.687215	0.724147	0.586476	0.66096	0.708923	8.32434	10.5397	8.47699
19.4	0.514398	0.582797	0.567831	0.675365	0.724733	0.690346	0.676625	0.657209	0.666346	0.659068	0.559351	0.656317	0.862335	0.666608	0.585408	0.759904	6.32888	5.85852	7.3898	7.76398	15.1228	14.8998	4.43673	5.46376	6.16656	7.20368	8.64727	5.90269	0.569434	0.673803	4.50147	7.4303	7.3201	5.69279	0.599881	0.632904	0.614042	0.692285	0.790371	0.737079	0.659648	0.624515	0.758016	0.619703	0.606424	0.706555	8.99832	11.3951	8.43527
19.5	0.569175	0.683538	0.635835	0.551998	0.656526	0.672837	0.646474	0.662417	0.633933	0.546102	0.614286	0.666217	0.790171	0.656664	0.587646	0.718694	5.61694	5.50156	6.9641	7.8822	14.7372	15.6756	3.8469	5.43417	5.514	6.92362	8.39282	5.87809	0.626515	0.673649	4.48955	7.62267	7.46907	5.47287	0.570881	0.651447	0.632795	0.684981	0.769212	0.653243	0.707235	0.625969	0.673133	0.555316	0.644629	0.624778	9.25137	10.0466	9.18674
19.6	0.591896	0.606644	0.63102	0.595716	0.709528	0.646483	0.68979	0.672413	0.651691	0.532573	0.583694	0.6112	0.826102	0.675219	0.64462	0.767792	5.53623	5.69816	5.65132	7.8948	13.9816	15.3719	3.89383	5.48753	5.42395	7.09835	8.6864	5.84903	0.560091	0.667096	4.74288	7.94374	6.97858	5.27217	0.571902	0.641919	0.650523	0.633406	0.786801	0.678756	0.631286	0.613473	0.684631	0.60121	0.628594	0.640485	8.8996	10.8167	9.56606
19.7	0.543308	0.647248	0.645626	0.682427	0.702526	0.670734	0.648941	0.651055	0.673679	0.65181	0.654723	0.623794	0.824199	0.713253	0.538818	0.751239	5.70799	5.44073	5.75566	8.20637	14.0309	15.1871	3.66924	5.56492	5.27695	8.79095	9.39065	6.50691	0.612556	0.650941	4.58211	7.6837	7.21657	5.52586	0.641521	0.71287	0.646051	0.648451	0.670135	0.688318	0.757593	0.659126	0.726927	0.581104	0.671443	0.60888	7.44662	10.3769	9.34989
19.8	0.661428	0.607489	0.618726	0.628017	0.759357	0.745764	0.615564	0.658033	0.661753	0.616483	0.602893	0.618769	0.842598	0.68267	0.721822	0.723865	5.76643	5.4134	6.46236	8.09252	15.518	15.2626	3.56585	5.67759	6.39086	8.34376	8.25826	5.72917	0.640837	0.697542	4.52664	6.87448	7.04672	5.35287	0.63409	0.648699	0.651486	0.646201	0.780035	0.769493	0.726238	0.67824	0.695609	0.643791	0.617102	0.660118	7.45586	9.91705	8.72469
19.9	0.576189	0.638501	0.5754	0.676867	0.710506	0.665499	0.670085	0.682052	0.656012	0.582104	0.585559	0.627512	0.837773	0.64599	0.606191	0.71084	6.07086	5.59866	7.52543	8.32187	15.0281	15.9205	3.66048	5.67222	4.4475	8.16266	7.6906	5.61733	0.62314	0.688432	4.39392	6.86516	7.31257	5.63272	0.576254	0.689666	0.633868	0.681347	0.766913	0.707932	0.714261	0.67242	0.744873	0.555789	0.616388	0.712292	6.41662	8.87707	8.82609
20	0.633446	0.640033	0.5975	0.67955	0.685605	0.627216	0.613497	0.671033	0.635809	0.575958	0.621475	0.638643	0.836345	0.681451	0.633048	0.74402	6.29721	5.55737	7.27315	7.7152	14.4173	15.3564	3.75183	5.50669	4.83329	8.27263	7.84247	5.32676	0.671346	0.646078	4.53931	7.33619	7.72412	5.52751	0.608376	0.720126	0.70494	0.631315	0.748773	0.719084	0.755316	0.661799	0.755464	0.57245	0.609731	0.710265	7.25905	9.649	9.48479
20.1	0.590089	0.63239	0.659273	0.669582	0.67118	0.677936	0.64735	0.655077	0.659236	0.61486	0.572132	0.610731	0.801983	0.653328	0.605764	0.721679	5.78463	5.46621	5.77833	7.34164	15.3059	16.3421	3.57297	5.75628	4.22715	8.39512	8.17021	5.79771	0.607509	0.664415	4.45683	7.30847	7.0202	5.50343	0.597927	0.605833	0.684966	0.690266	0.76442	0.744104	0.675517	0.656618	0.746194	0.565652	0.687222	0.62556	7.12549	8.71319	9.58207
20.2	0.651132	0.671112	0.629954	0.632386	0.721369	0.744185	0.623304	0.678461	0.637582	0.562145	0.650518	0.62452	0.799954	0.691777	0.56417	0.728507	6.04551	5.69399	7.14757	7.39101	14.9	15.9635	3.62356	5.60964	4.9587	9.20625	8.72247	6.01453	0.77278	0.642409	4.19178	7.60559	6.75986	4.924	0.607053	0.738059	0.622139	0.604085	0.693707	0.70672	0.684833	0.662345	0.78342	0.580599	0.566905	0.682639	7.70104	8.25111	9.52529
20.3	0.561852	0.615129	0.618423	0.664769	0.666037	0.703332	0.628146	0.663982	0.672221	0.644053	0.696342	0.605768	0.839687	0.655695	0.669075	0.751971	6.13428	5.93077	6.0773	7.24347	14.7629	15.9604	3.35114	5.436	4.8696	10.1129	8.96259	5.88734	0.645816	0.672209	4.45201	6.97928	6.88489	5.38652	0.60134	0.670659	0.675517	0.697582	0.739495	0.672156	0.761445	0.676196	0.763388	0.599877	0.598393	0.675231	7.90793	9.13762	9.8269
20.4	0.563671	0.673853	0.655997	0.67368	0.692548	0.661234	0.680017	0.621813	0.671174	0.662495	0.617224	0.611986	0.83403	0.725992	0.656553	0.746191	6.08023	5.54966	7.21735	7.88079	14.5947	15.5974	3.72742	5.88894	4.87408	10.1779	8.48458	5.67311	0.639611	0.717961	4.41637	7.68603	7.61107	5.09468	0.59989	0.610196	0.692259	0.660437	0.768314	0.682715	0.695067	0.665562	0.758683	0.557734	0.654329	0.713802	7.87823	10.0109	9.5438
20.5	0.567628	0.627539	0.617417	0.624655	0.674247	0.703676	0.676628	0.640747	0.64204	0.563376	0.583112	0.681259	0.814791	0.702007	0.549524	0.727804	5.78089	5.62434	5.88189	7.40772	14.4267	15.4488	3.53746	5.76938	6.47075	10.0814	9.03011	6.29312	0.620885	0.716349	4.37087	8.58748	7.49883	5.60302	0.667803	0.65509	0.666065	0.657518	0.788008	0.706167	0.759276	0.679561	0.729247	0.582395	0.590773	0.654894	9.13778	10.4695	9.89614
20.6	0.596264	0.665554	0.614469	0.623534	0.653084	0.619328	0.704713	0.602465	0.707305	0.539156	0.613062	0.664849	0.833899	0.731768	0.573256	0.719609	5.93944	5.48935	5.58212	7.52146	14.4675	15.5626	3.47082	5.55066	5.5707	9.35801	8.51983	5.51162	0.650261	0.66327	4.52228	7.8521	7.51842	5.89793	0.565723	0.669464	0.659721	0.671148	0.769879	0.688454	0.673815	0.617093	0.672093	0.565571	0.59639	0.640884	8.3291	9.28636	10.4958
20.7	0.614138	0.608043	0.640663	0.610215	0.604627	0.646989	0.633713	0.61029	0.651446	0.559969	0.596092	0.684391	0.818956	0.70356	0.672376	0.739083	5.87091	5.38352	5.8092	7.08906	15.3298	15.472	3.4642	5.4155	6.00837	8.73156	8.51572	5.63006	0.644662	0.661003	4.39673	8.43714	8.12561	5.74519	0.601437	0.732551	0.628515	0.687337	0.785411	0.666232	0.693385	0.632123	0.649806	0.566846	0.616214	0.703927	8.83577	11.1727	9.68446
20.8	0.589588	0.626963	0.638482	0.637115	0.718477	0.662633	0.62362	0.67273	0.667661	0.609245	0.58362	0.670709	0.826595	0.650645	0.57982	0.751117	6.01876	5.29808	6.81484	6.95188	14.2133	15.4345	3.25525	5.4388	4.65485	8.13039	8.41857	5.70142	0.659669	0.63894	4.79177	8.40982	7.18694	5.88498	0.592424	0.76306	0.614959	0.638128	0.687852	0.66463	0.708929	0.640142	0.696049	0.593329	0.641532	0.647172	8.69224	10.9094	9.46316
20.9	0.619379	0.618268	0.642992	0.641018	0.667684	0.68701	0.672251	0.670677	0.622992	0.647527	0.610566	0.658066	0.808761	0.65619	0.568549	0.723161	5.84459	5.51572	6.26236	6.87515	14.3396	15.6555	3.73155	5.9515	5.30776	9.80236	8.21822	5.70996	0.634474	0.686093	4.94298	7.63609	6.99523	6.33351	0.649828	0.731789	0.664162	0.707249	0.780672	0.596541	0.697892	0.624197	0.753056	0.605151	0.668401	0.72321	9.02115	9.96445	9.76819
21	0.668951	0.631889	0.645916	0.632679	0.657696	0.68602	0.623168	0.65126	0.655783	0.583462	0.562757	0.671022	0.814568	0.596276	0.622071	0.741146	5.95958	5.3244	6.06724	7.31347	14.3824	16.0402	3.72538	5.83779	4.99642	9.76731	8.38676	6.24518	0.647875	0.686487	4.89966	7.15593	6.59452	6.77314	0.612827	0.667787	0.659289	0.705065	0.799499	0.765113	0.764038	0.65748	0.751136	0.552852	0.72582	0.652175	11.0555	10.1974	10.0106
21.1	0.576689	0.713365	0.589967	0.600817	0.707125	0.668905	0.68869	0.707589	0.641447	0.583315	0.633938	0.658972	0.822348	0.729652	0.69305	0.720367	5.64089	5.21072	6.02113	7.80287	14.3623	15.9415	3.47951	5.52609	5.22081	8.98242	8.32479	6.7967	0.67207	0.68541	4.71997	7.64062	7.04803	6.16231	0.625397	0.700394	0.630675	0.721103	0.682852	0.685171	0.667609	0.640636	0.692152	0.580399	0.671754	0.648943	10.1122	10.4423	10.0238
21.2	0.555851	0.582548	0.597997	0.64729	0.625024	0.688348	0.714092	0.683774	0.625089	0.595093	0.569217	0.62608	0.814512	0.672147	0.617869	0.712909	5.83984	5.23222	5.3489	6.85814	14.4449	16.006	3.3644	5.50982	5.49316	8.38254	8.54043	6.25202	0.678036	0.682813	5.11724	6.76478	6.90479	6.81291	0.634422	0.716653	0.65548	0.724291	0.672293	0.71144	0.711816	0.550623	0.774062	0.590005	0.672779	0.721381	9.57682	10.0254	9.97858
21.3	0.583745	0.680993	0.621071	0.648356	0.681815	0.659196	0.678016	0.697514	0.667583	0.624435	0.597084	0.703209	0.824767	0.740851	0.633624	0.742708	5.80733	5.77396	5.84108	6.93911	14.7258	15.7031	3.53356	5.56946	5.5253	7.83487	8.49414	6.08783	0.623068	0.656939	4.90478	6.87986	6.66553	5.57776	0.63082	0.684032	0.626838	0.665565	0.767788	0.709568	0.697757	0.622413	0.695134	0.632027	0.619801	0.727792	9.18648	9.79121	9.98388
21.4	0.612967	0.644436	0.558485	0.619713	0.714372	0.696167	0.729974	0.645463	0.620405	0.677468	0.658168	0.710244	0.833608	0.681368	0.688636	0.725478	5.88775	5.35795	5.43646	6.64418	15.3134	15.2983	3.5048	5.68178	4.63036	7.98086	8.23841	6.04024	0.692457	0.627345	5.03757	7.15954	7.80275	6.80114	0.632836	0.716832	0.682489	0.690948	0.764592	0.738207	0.72389	0.650122	0.690526	0.600223	0.689398	0.69477	8.74397	9.18246	9.39735
21.5	0.647869	0.599224	0.658936	0.551153	0.643261	0.724572	0.703137	0.700643	0.661247	0.597343	0.567646	0.624515	0.84938	0.715127	0.64501	0.714085	5.55542	5.65037	5.01434	6.45611	14.1285	15.7902	3.77951	5.70895	4.09907	8.9985	8.57794	6.49133	0.607379	0.651585	5.28209	6.65929	7.34511	6.51113	0.61956	0.703655	0.631179	0.602316	0.843288	0.571205	0.720355	0.568503	0.71947	0.61292	0.622691	0.68403	9.58535	8.57902	9.4892
21.6	0.629927	0.58284	0.590714	0.645879	0.624628	0.636607	0.713692	0.702275	0.696052	0.616018	0.66519	0.678515	0.821143	0.685955	0.557862	0.717905	5.88755	5.69725	5.82897	6.44983	14.7678	15.9715	3.33581	5.86742	3.41135	9.33508	8.78453	7.19185	0.637735	0.672296	5.52167	6.94671	7.5982	7.29835	0.623336	0.725695	0.652736	0.628451	0.772767	0.764543	0.63845	0.643396	0.771257	0.574192	0.660886	0.711286	8.8443	9.5142	9.30554
21.7	0.55943	0.634618	0.618111	0.606609	0.662425	0.743494	0.621059	0.721261	0.711108	0.598283	0.700534	0.626744	0.800483	0.718506	0.658288	0.724572	5.74161	5.6014	5.21242	6.60994	14.9237	15.5465	3.23984	5.74485	3.96745	8.84249	8.89858	6.62759	0.645301	0.624858	5.44545	6.13128	6.82109	6.38009	0.597722	0.702404	0.759874	0.749412	0.69636	0.725375	0.658	0.618254	0.712522	0.620307	0.63739	0.724494	8.77476	7.96453	10.0084
21.8	0.58687	0.668799	0.625133	0.65763	0.711302	0.667627	0.691617	0.713673	0.671908	0.606872	0.582792	0.615897	0.829208	0.627615	0.644662	0.715182	5.96278	5.19395	5.50342	6.43754	13.7983	15.3251	3.46525	5.4864	4.17954	8.41133	8.68187	6.98006	0.677385	0.66003	5.36872	6.58151	6.65882	6.61346	0.613618	0.71131	0.687993	0.66431	0.803838	0.67658	0.723732	0.646734	0.669143	0.632695	0.671675	0.650262	8.61427	9.58226	10.186
21.9	0.598198	0.551013	0.655841	0.634397	0.620866	0.696605	0.698856	0.711323	0.612155	0.583762	0.633368	0.677947	0.840345	0.724097	0.62792	0.713937	5.94458	5.54409	6.5862	6.82795	13.7889	14.9971	3.71948	5.79569	5.08601	8.25507	9.05476	6.66604	0.636353	0.671418	5.1103	7.25665	6.46018	6.46462	0.598765	0.665425	0.651873	0.698674	0.755598	0.748727	0.689186	0.684251	0.72437	0.628379	0.633442	0.691232	9.89923	9.12989	9.56113
22	0.668189	0.63387	0.662498	0.616364	0.732014	0.707923	0.734154	0.638414	0.640688	0.581047	0.650221	0.60086	0.804556	0.727469	0.6915	0.703472	5.91966	5.18264	7.29509	7.00789	13.7685	14.3921	3.8123	6.25683	5.43301	8.06698	8.94499	6.76679	0.649076	0.638359	4.82003	6.28061	7.02826	6.0603	0.592799	0.653082	0.647579	0.692959	0.735857	0.761423	0.686092	0.639616	0.769372	0.641531	0.701219	0.672872	8.62079	9.38234	10.4074
22.1	0.637028	0.574345	0.583094	0.621967	0.742466	0.706524	0.698067	0.626146	0.620002	0.597522	0.648303	0.624661	0.831553	0.696797	0.562295	0.713865	5.68713	5.29791	7.17883	6.97821	14.1738	14.3762	4.52318	5.90259	6.13397	8.52257	9.27538	7.11766	0.653839	0.741277	5.15462	6.31604	6.94318	7.23136	0.584449	0.696828	0.688898	0.684442	0.805588	0.747416	0.692488	0.655355	0.767484	0.599823	0.610972	0.699655	8.61123	8.72576	9.55995
22.2	0.573391	0.626713	0.682258	0.634152	0.723602	0.711922	0.651373	0.677305	0.662212	0.6065	0.666768	0.638505	0.837332	0.745809	0.630242	0.737097	5.91844	5.53908	6.60201	8.41829	14.3073	14.6984	4.54339	6.35291	5.39324	8.5968	8.78445	6.77676	0.604505	0.70512	5.02953	6.37583	7.40438	6.86901	0.694267	0.671346	0.654919	0.735243	0.802758	0.687139	0.740893	0.613692	0.681438	0.619409	0.664776	0.748877	8.02384	10.0775	10.22
22.3	0.539504	0.607312	0.659355	0.66888	0.64065	0.733965	0.675963	0.64858	0.68775	0.568368	0.608547	0.684299	0.854942	0.712876	0.602716	0.686889	6.06458	5.74225	6.6858	7.80512	14.6695	14.5378	4.45397	6.20433	6.62339	9.12202	9.46832	6.65893	0.59032	0.64675	4.85327	6.43126	7.11328	6.62962	0.58985	0.656538	0.718757	0.745788	0.736163	0.719701	0.730634	0.606713	0.733584	0.647029	0.6029	0.636679	7.62335	10.699	10.5931
22.4	0.534593	0.634147	0.68387	0.620284	0.735824	0.716285	0.700572	0.687838	0.587481	0.631956	0.635932	0.662408	0.821027	0.759522	0.56212	0.742824	6.29025	5.78257	5.59517	7.45292	14.565	13.2341	4.79861	6.21368	6.65419	10.2525	10.0269	7.65826	0.599182	0.684258	4.64308	7.53435	7.35875	6.23682	0.570433	0.716265	0.703353	0.677594	0.692745	0.684202	0.75641	0.637482	0.733848	0.659157	0.64371	0.760484	8.5814	9.90685	9.79165
22.5	0.57518	0.610588	0.726273	0.565343	0.668029	0.750856	0.651394	0.676516	0.739304	0.606066	0.606823	0.626418	0.821427	0.691713	0.696913	0.717488	6.39033	5.67201	5.7123	6.66293	14.8779	13.2969	4.28114	6.35047	7.12155	10.108	10.9557	7.96832	0.605516	0.721005	4.74092	6.37373	7.01009	6.18711	0.644337	0.729451	0.693367	0.697258	0.72062	0.727489	0.701455	0.643208	0.733605	0.542004	0.714356	0.693835	8.42018	9.57324	9.59381
22.6	0.613153	0.646962	0.708822	0.626545	0.664144	0.666356	0.687415	0.664751	0.699722	0.569179	0.654949	0.697479	0.838961	0.687142	0.590601	0.756287	5.96293	5.44999	4.46765	6.59524	14.6945	13.028	4.24646	6.12714	6.3331	10.3845	9.89542	7.35394	0.650126	0.704804	4.70113	6.02572	6.55119	6.09995	0.608298	0.707959	0.680844	0.690416	0.744083	0.771998	0.715337	0.661473	0.768555	0.590485	0.606205	0.670091	7.51299	9.63303	9.79165
22.7	0.662026	0.607638	0.610549	0.616833	0.666022	0.699932	0.64029	0.658229	0.68382	0.633773	0.604172	0.619369	0.799129	0.63139	0.599073	0.747755	6.30865	5.41768	5.34705	6.56202	15.0748	12.9982	3.95512	6.0353	5.57452	9.32975	9.94929	7.25882	0.574895	0.623407	4.88929	6.7679	7.20665	6.08676	0.620578	0.718725	0.59224	0.712781	0.743512	0.682985	0.742467	0.617516	0.763514	0.594152	0.705418	0.698035	7.74092	9.95581	9.86785
22.8	0.589467	0.652888	0.599683	0.668977	0.747962	0.722461	0.717964	0.639666	0.645017	0.574663	0.662812	0.674018	0.8528	0.641594	0.552834	0.748686	6.0631	5.27761	4.3944	7.14956	14.4474	13.2988	4.11776	6.29214	5.56372	10.7406	10.7801	7.8036	0.562956	0.696981	5.07415	6.63611	6.84294	6.34179	0.65302	0.697856	0.652555	0.702086	0.757307	0.718761	0.72336	0.603341	0.671171	0.601805	0.693364	0.700112	7.2953	8.86601	9.8357
22.9	0.592966	0.658816	0.618565	0.664552	0.734921	0.686694	0.65218	0.705847	0.708363	0.586982	0.589468	0.662911	0.813226	0.630356	0.576587	0.714454	6.14406	5.72204	5.06518	7.21841	14.1455	13.3616	3.76719	6.15178	5.15558	8.71644	9.1942	6.9523	0.604313	0.735345	5.10294	5.83723	7.03812	6.27059	0.601171	0.729068	0.662962	0.682112	0.692068	0.667795	0.736035	0.614837	0.726292	0.560866	0.68095	0.65949	6.9204	8.14155	8.86876
23	0.580402	0.63201	0.627608	0.684958	0.697553	0.69396	0.703649	0.705421	0.629775	0.594835	0.59716	0.63414	0.826344	0.706563	0.671153	0.730111	6.14525	5.70109	5.53078	6.71015	14.4648	13.4301	3.56561	6.13264	4.88516	8.50892	9.00066	6.8312	0.646222	0.695962	4.73321	6.21875	7.01513	5.8069	0.581118	0.714346	0.658375	0.741602	0.795084	0.617344	0.755606	0.72724	0.735272	0.662592	0.62953	0.663338	7.83229	8.58649	10.1103
23.1	0.63142	0.656626	0.657182	0.642811	0.721921	0.71733	0.711107	0.684878	0.69674	0.637058	0.60706	0.65565	0.808371	0.662557	0.5581	0.718474	6.37103	5.95642	5.55618	6.94393	13.9627	13.7692	3.50624	6.46868	5.75089	8.37184	8.66827	6.94327	0.580607	0.66856	4.79378	5.76264	6.74283	5.92203	0.580652	0.651077	0.672216	0.700952	0.894657	0.686085	0.709395	0.642543	0.745395	0.668658	0.664609	0.749053	6.83268	8.06025	10.1433
23.2	0.626146	0.663584	0.62524	0.635948	0.718794	0.683457	0.74993	0.65256	0.613179	0.589061	0.628764	0.632431	0.830774	0.695703	0.686384	0.71536	6.54917	5.61278	6.81868	5.5813	14.1577	13.6843	3.34862	6.26212	5.11285	9.50794	9.0047	6.83603	0.547479	0.719878	4.72401	5.95759	6.12767	6.08042	0.647523	0.768633	0.611146	0.774723	0.758466	0.618879	0.779391	0.665605	0.738748	0.604111	0.618122	0.70408	7.15985	8.81455	9.90019
23.3	0.537442	0.68598	0.623952	0.63845	0.652456	0.710711	0.716763	0.633843	0.704089	0.657753	0.638677	0.56984	0.84085	0.773049	0.597379	0.724588	6.35899	5.86498	6.87644	6.32972	14.1597	13.7563	3.57467	6.0263	4.1471	9.33734	8.6045	6.34506	0.55652	0.697906	4.60272	5.72289	6.20972	6.28375	0.59727	0.666767	0.661796	0.720288	0.75371	0.669781	0.711553	0.629252	0.767943	0.686924	0.604798	0.728147	6.03134	8.58358	9.79478
23.4	0.597547	0.681363	0.622984	0.675793	0.676751	0.722735	0.630378	0.673517	0.571083	0.5782	0.66039	0.63098	0.800914	0.692264	0.694014	0.713811	6.79031	6.05274	6.38579	6.94425	14.6385	13.2884	3.64523	6.06622	4.42963	7.98575	8.50825	6.50786	0.576257	0.721154	4.85949	5.50676	6.46333	6.88681	0.648447	0.754588	0.648735	0.716782	0.856685	0.68827	0.694214	0.654582	0.738076	0.60582	0.672222	0.771507	5.78153	9.11327	10.6144
23.5	0.580508	0.649476	0.602991	0.667024	0.650096	0.795152	0.695781	0.69425	0.673582	0.574395	0.609271	0.623042	0.839867	0.703348	0.654594	0.719317	6.8105	5.74058	6.91208	6.52876	15.9356	14.6835	3.62606	5.95061	4.19845	9.89898	8.32478	6.45288	0.650537	0.634323	4.84958	5.39459	6.55816	7.15754	0.610821	0.666322	0.657115	0.722544	0.797635	0.730518	0.658568	0.643868	0.73006	0.613449	0.659481	0.730069	4.99513	8.37601	10.3486
23.6	0.581894	0.656683	0.570981	0.630627	0.726517	0.720335	0.699272	0.715642	0.663437	0.655099	0.607779	0.603936	0.823302	0.712617	0.580927	0.748313	7.14159	5.77179	6.83778	6.0107	16.5411	15.1467	4.35798	6.09159	3.54924	10.2968	8.13855	6.70817	0.68991	0.667004	4.99293	5.75137	6.7212	7.13825	0.619428	0.647766	0.675195	0.734926	0.707944	0.714286	0.684003	0.700603	0.748285	0.64859	0.723913	0.756844	5.86128	7.95814	10.1098
23.7	0.596448	0.66136	0.67	0.691141	0.628824	0.734403	0.643108	0.679791	0.692815	0.576519	0.650118	0.616146	0.817513	0.682012	0.58641	0.712436	7.27392	6.03265	7.45696	7.31775	16.1658	14.3789	4.6824	6.13306	4.61449	10.4939	8.13108	6.83906	0.590648	0.638659	4.90902	5.95598	6.57587	7.07019	0.545048	0.681034	0.637681	0.690024	0.745408	0.778309	0.747924	0.634154	0.719485	0.614808	0.731335	0.702309	5.55748	8.58282	9.9938
23.8	0.591369	0.686837	0.687332	0.628078	0.662036	0.734271	0.675288	0.630845	0.640942	0.582496	0.600967	0.671446	0.822824	0.604208	0.607872	0.725796	7.07703	5.92766	7.35262	7.42315	16.7366	14.8733	3.70968	5.9452	4.77082	9.82139	8.03901	6.66233	0.623747	0.681465	4.76816	5.73281	6.38247	7.01325	0.615092	0.65179	0.658682	0.68963	0.813369	0.675719	0.738439	0.680894	0.713578	0.603999	0.749475	0.683958	5.76023	9.43515	9.77195
23.9	0.60559	0.626436	0.65913	0.612712	0.662549	0.710164	0.654823	0.611817	0.633403	0.600882	0.63761	0.648656	0.861786	0.698566	0.543665	0.748155	7.26827	6.54455	8.30391	9.03639	16.4082	14.0403	3.89475	6.3174	4.84782	11.2749	8.68773	7.28831	0.617864	0.615858	5.03784	5.50547	6.05397	5.99695	0.677925	0.591435	0.630138	0.709241	0.80796	0.746082	0.701332	0.692372	0.754013	0.62229	0.650642	0.795099	6.62587	9.62919	9.36335
24	0.578733	0.643414	0.626705	0.595466	0.685301	0.722361	0.677599	0.690067	0.691527	0.608079	0.609909	0.623433	0.848682	0.697987	0.632584	0.738326	6.68409	5.93601	7.41343	8.14383	16.0124	14.0745	3.95583	6.23497	4.73844	8.05468	8.39027	6.78385	0.52436	0.688944	5.17043	5.54345	6.22215	5.65328	0.711077	0.667809	0.640841	0.714016	0.718847	0.632494	0.724493	0.631004	0.756557	0.601966	0.706367	0.724746	6.20258	10.2319	10.0545
24.1	0.533526	0.611396	0.622827	0.636033	0.691008	0.696199	0.709362	0.666326	0.675651	0.550944	0.579994	0.635403	0.819491	0.654815	0.554015	0.721246	6.70585	5.92478	7.1335	7.80633	16.4798	13.4656	4.27227	6.29925	4.53061	6.42621	8.28678	6.75138	0.596263	0.716889	5.18827	5.75019	6.31686	6.04937	0.670431	0.654926	0.627277	0.710518	0.719349	0.669187	0.633024	0.612484	0.743469	0.608582	0.65769	0.734212	6.65208	10.1153	9.54134
24.2	0.63801	0.666627	0.659462	0.664029	0.709458	0.713447	0.694089	0.578406	0.696503	0.57743	0.642874	0.662382	0.812152	0.655983	0.652185	0.726601	6.58346	5.62818	6.64257	7.48089	16.6425	14.0417	4.07654	5.77967	4.19866	6.20515	8.39353	6.53529	0.614627	0.700325	4.84606	6.21449	6.215	6.13378	0.611771	0.670547	0.698233	0.700487	0.712091	0.709418	0.653331	0.677497	0.745257	0.594487	0.662432	0.741535	6.75701	10.8109	9.75655
24.3	0.636739	0.585872	0.653854	0.613895	0.647769	0.696015	0.670534	0.682315	0.651221	0.586208	0.628991	0.634743	0.824098	0.63213	0.636271	0.724624	6.41923	5.68805	6.81447	7.1423	16.1148	13.4916	3.76332	6.23059	4.06273	6.78926	7.84456	6.27039	0.622058	0.661951	4.93279	6.92805	6.31913	5.87836	0.597449	0.652532	0.612829	0.656154	0.763965	0.733202	0.700013	0.654391	0.710444	0.548791	0.644748	0.717715	6.57585	10.3878	10.2927
24.4	0.60641	0.626243	0.69664	0.628397	0.658357	0.691429	0.743708	0.622876	0.627724	0.557648	0.614496	0.674083	0.792176	0.64785	0.62044	0.748935	6.92417	5.8834	7.41252	6.58378	17.1071	14.025	3.55989	5.95398	3.74355	7.95398	7.97783	6.3943	0.571151	0.679338	4.73899	6.69038	6.35795	5.76139	0.584754	0.642103	0.596951	0.683073	0.73584	0.690592	0.694227	0.641064	0.734519	0.614488	0.659071	0.723367	5.78877	10.2226	9.96389
24.5	0.56046	0.628637	0.619077	0.64981	0.691922	0.723067	0.76124	0.681588	0.653797	0.539858	0.623918	0.603516	0.829435	0.692723	0.628823	0.722261	6.92592	5.94864	6.58308	6.73549	17.4921	14.7395	3.87735	6.01436	4.00031	7.79911	8.03402	6.17469	0.617976	0.677098	4.95012	6.56219	6.50534	6.46606	0.585181	0.687071	0.635734	0.688151	0.747644	0.701831	0.717048	0.626983	0.738195	0.635228	0.684718	0.712784	5.41452	11.0591	9.02621
24.6	0.562836	0.647056	0.614618	0.604681	0.686754	0.689915	0.685253	0.659475	0.667629	0.586968	0.617568	0.608572	0.807096	0.697363	0.624469	0.726404	7.21097	6.39508	7.06452	6.73634	16.7422	14.2175	3.25719	6.12235	3.8465	7.96856	7.62263	6.11162	0.588492	0.650429	4.46347	6.48296	6.94737	6.27643	0.661939	0.647446	0.594388	0.757286	0.753862	0.724016	0.613721	0.65237	0.691573	0.671413	0.662429	0.742949	5.42291	9.64625	10.0716
24.7	0.566034	0.603305	0.621855	0.702772	0.626983	0.686355	0.612685	0.688525	0.68234	0.508617	0.633227	0.617742	0.794254	0.616536	0.634084	0.735401	7.0961	6.65281	6.7388	7.7623	17.384	15.1042	3.2355	5.95425	3.54271	8.14792	8.17932	5.86822	0.606411	0.62107	4.85761	6.13716	6.57353	6.29707	0.629945	0.681826	0.657397	0.76139	0.697912	0.733448	0.682178	0.697082	0.736114	0.614251	0.659505	0.705306	4.35215	9.34943	9.65637
24.8	0.532662	0.657429	0.569611	0.726689	0.669706	0.690656	0.692683	0.644806	0.620031	0.563955	0.648597	0.623223	0.809385	0.723546	0.64301	0.753347	6.94031	6.14032	7.07551	6.20603	15.6679	13.8131	3.26569	5.78209	3.85076	8.76444	8.26416	5.91158	0.570469	0.672233	5.0536	5.92156	6.41271	6.35852	0.576917	0.676773	0.584736	0.669946	0.712	0.714542	0.664378	0.612069	0.701978	0.592459	0.679094	0.772646	5.22075	10.1195	9.98141
24.9	0.571317	0.646473	0.664075	0.682005	0.655383	0.652172	0.673527	0.667516	0.638817	0.593693	0.648624	0.661755	0.848935	0.673164	0.583952	0.726647	6.87474	6.07185	6.08076	5.91314	15.9066	14.5884	3.43274	5.85648	4.41655	8.20077	7.48688	5.75831	0.58183	0.691457	5.00029	5.54235	6.36289	6.44627	0.591756	0.6733	0.65037	0.669606	0.73838	0.796219	0.670946	0.63007	0.722192	0.670753	0.625492	0.717556	5.10186	10.0356	10.1939
25	0.631693	0.672732	0.639811	0.635193	0.648328	0.722215	0.667332	0.673482	0.64828	0.575003	0.632679	0.687812	0.842004	0.709658	0.655001	0.748926	6.97915	5.85658	6.59218	5.92302	16.1429	14.4293	3.66108	5.61806	4.61297	9.09532	7.81673	6.50203	0.663395	0.751154	4.92861	6.40139	6.6048	6.91868	0.658094	0.718732	0.636426	0.693919	0.747669	0.783024	0.705887	0.698058	0.753374	0.59857	0.625891	0.724067	6.34408	10.0145	9.92497
25.1	0.6262	0.609316	0.705446	0.600947	0.748282	0.779386	0.694888	0.664505	0.673925	0.574704	0.587081	0.658969	0.835624	0.661042	0.625768	0.743605	7.67793	5.68602	6.70373	5.84678	16.7521	14.724	3.27853	5.6943	3.44018	8.70223	8.43816	6.11004	0.5924	0.704579	4.77493	6.75758	7.06562	6.06644	0.62393	0.712661	0.605903	0.655397	0.824246	0.716671	0.677066	0.706672	0.765194	0.56857	0.624029	0.769032	7.81211	10.1196	10.337
25.2	0.670576	0.615311	0.643109	0.673397	0.696324	0.690372	0.658451	0.620097	0.61079	0.561065	0.62783	0.708803	0.838788	0.657986	0.534248	0.731003	7.63784	6.15364	6.93941	6.05221	16.0545	14.3952	3.74072	5.84779	3.96295	9.94837	8.68819	5.96893	0.592171	0.634307	4.71526	6.57968	6.71819	5.86291	0.658728	0.705079	0.654658	0.68022	0.840079	0.78362	0.652041	0.715377	0.749862	0.645755	0.637301	0.737202	7.21556	9.42395	9.62999
25.3	0.640046	0.698932	0.683262	0.659853	0.630521	0.711146	0.662362	0.664757	0.608938	0.569119	0.700581	0.622571	0.834788	0.623419	0.680746	0.743216	7.17204	6.08595	7.35975	6.09133	15.42	14.3486	3.48778	5.77061	4.31403	8.72379	9.24194	6.44783	0.664107	0.689865	4.61832	6.30348	7.06265	5.67409	0.633489	0.68645	0.624498	0.74333	0.792683	0.753904	0.717431	0.756863	0.704426	0.664129	0.641045	0.729152	7.67587	8.50857	10.0637
25.4	0.545576	0.629484	0.725233	0.628932	0.67116	0.746396	0.66167	0.610508	0.623171	0.528268	0.560337	0.633725	0.854181	0.674916	0.632074	0.752917	7.29084	5.98878	8.02832	6.03104	15.8245	13.6402	3.79692	5.81116	4.28417	8.2239	8.81159	6.30417	0.638032	0.626844	4.8366	6.07038	6.67433	5.93457	0.670011	0.658011	0.601564	0.695081	0.78398	0.805025	0.703729	0.639181	0.682913	0.639263	0.709193	0.735935	6.50174	8.51924	9.71738
25.5	0.580647	0.603314	0.611894	0.692032	0.703398	0.796435	0.668888	0.660954	0.661466	0.504094	0.645531	0.625395	0.840538	0.555233	0.611791	0.737908	7.05013	5.97917	6.56192	6.18666	15.3516	13.4208	3.97703	6.01163	3.62404	8.41306	8.74807	6.43941	0.672674	0.767398	4.70728	6.87686	6.84179	4.81366	0.658228	0.663074	0.606079	0.676212	0.682634	0.849769	0.70684	0.639062	0.693775	0.593303	0.645986	0.680898	8.2419	8.37477	10.1897
25.6	0.557458	0.667315	0.604254	0.614144	0.710716	0.704973	0.717166	0.632575	0.63368	0.650601	0.673824	0.638486	0.840703	0.652764	0.638502	0.74819	7.58152	5.84573	7.0761	5.78682	16.1654	14.3431	4.0219	5.7767	3.34517	8.88403	8.69156	6.3049	0.64785	0.710266	4.54109	6.70373	6.77656	4.72369	0.599559	0.69381	0.647211	0.770492	0.749963	0.713133	0.6496	0.680036	0.673568	0.628276	0.626734	0.686864	8.25227	9.70949	9.95302
25.7	0.600794	0.580932	0.641511	0.666063	0.777374	0.672422	0.670867	0.716037	0.652242	0.57282	0.654855	0.631025	0.795228	0.728828	0.558036	0.754197	6.93022	5.7638	6.58483	6.10304	15.2041	14.9617	4.00715	5.76352	4.07606	8.03881	8.07263	6.33499	0.605404	0.66052	4.35636	6.48829	6.24859	4.83917	0.662913	0.748241	0.579662	0.677342	0.667982	0.682162	0.712961	0.717467	0.754345	0.625271	0.646895	0.667733	7.92602	9.55408	10.1702
25.8	0.535593	0.671096	0.657975	0.71453	0.692267	0.712092	0.655853	0.67207	0.674985	0.543454	0.631608	0.675065	0.851984	0.71136	0.647606	0.741304	7.10485	5.77315	7.15075	6.63348	15.4863	14.9225	4.13435	5.673	5.89262	8.90241	8.70645	6.10272	0.597332	0.715904	4.69311	6.16644	6.43258	5.22127	0.618477	0.72678	0.685409	0.694254	0.720117	0.692077	0.653276	0.659276	0.66782	0.583514	0.691616	0.763667	7.12758	9.4552	9.98485
25.9	0.540915	0.624882	0.638387	0.620225	0.699238	0.720541	0.604516	0.673988	0.678381	0.587985	0.632967	0.621704	0.842089	0.687353	0.662849	0.69809	7.81998	5.62557	7.00194	7.04243	16.2348	14.6143	4.33651	5.79961	4.17448	8.83683	9.05894	6.72739	0.609574	0.708759	4.46184	6.67921	7.57523	5.71591	0.636672	0.624187	0.629291	0.714081	0.748994	0.742358	0.69774	0.696352	0.693687	0.615533	0.655029	0.726214	7.30005	10.0928	10.9187
26	0.569987	0.640512	0.656468	0.705001	0.681043	0.718721	0.646606	0.657368	0.686282	0.568392	0.660122	0.624039	0.826189	0.627613	0.5693	0.717231	7.56231	5.91384	7.02268	7.04485	16.0758	15.5846	3.85071	5.66777	4.23129	8.80171	8.0925	6.22823	0.604601	0.59709	4.31147	7.08152	7.46315	5.33844	0.664934	0.631876	0.595045	0.680747	0.79389	0.73692	0.718402	0.668422	0.683413	0.631713	0.621767	0.733335	7.7555	10.2513	10.9228
26.1	0.560426	0.661948	0.630336	0.667493	0.689848	0.696825	0.639859	0.698062	0.668948	0.562328	0.601827	0.635498	0.809889	0.63368	0.721798	0.7178	7.73814	5.54826	6.95198	5.96228	16.5205	15.3191	4.61956	5.76495	5.57916	8.42104	8.34762	6.36928	0.615213	0.654753	4.76012	5.93296	6.93277	5.78987	0.655921	0.641513	0.556535	0.711564	0.856818	0.786168	0.73532	0.612013	0.713873	0.614719	0.562029	0.705345	7.14436	10.1333	10.7173
26.2	0.507615	0.654451	0.700686	0.652032	0.73622	0.751687	0.679481	0.672449	0.608058	0.609871	0.587916	0.645194	0.842601	0.724427	0.685642	0.736946	7.5135	6.07281	6.00285	6.08791	15.8259	14.8863	4.66299	6.25568	5.40084	7.72	8.29044	6.44118	0.643336	0.68386	4.8151	5.96895	6.32099	5.58029	0.646485	0.697419	0.627344	0.691691	0.733105	0.786372	0.737008	0.586819	0.710768	0.571139	0.68028	0.758652	7.77908	9.83235	10.9746
26.3	0.557324	0.675977	0.641178	0.687265	0.679187	0.694855	0.648731	0.69578	0.693393	0.600307	0.685356	0.675431	0.84913	0.672328	0.622583	0.744532	7.34554	6.38514	5.90339	7.22884	15.4739	15.6844	4.65145	6.44913	5.26696	7.4246	7.91218	6.03567	0.616228	0.731766	4.44097	6.12156	6.81556	5.92626	0.635935	0.718914	0.626704	0.630249	0.747888	0.768552	0.717809	0.731018	0.693838	0.563234	0.670593	0.738987	7.73323	10.3742	11.2308
26.4	0.584696	0.663425	0.623164	0.68706	0.607618	0.693612	0.612037	0.67167	0.666577	0.555209	0.601219	0.677208	0.845018	0.668162	0.687022	0.720846	7.4573	6.31128	6.97392	6.48198	15.9408	15.7437	4.89206	6.21538	5.17005	7.61248	8.56635	6.42655	0.563888	0.663465	4.7213	6.77625	6.27899	5.70601	0.618396	0.703413	0.676947	0.710934	0.753324	0.694847	0.706218	0.685774	0.712724	0.623436	0.60048	0.660232	9.85357	11.3737	10.7116
26.5	0.577176	0.581821	0.593282	0.662426	0.68646	0.691812	0.696715	0.63955	0.672111	0.644343	0.575233	0.621381	0.827478	0.648774	0.693184	0.746548	7.06367	6.03469	6.33635	5.87134	14.8713	15.1375	5.06219	6.09058	5.02237	7.7525	8.04791	6.24454	0.579906	0.710063	4.58521	6.5794	6.22431	5.98981	0.62729	0.655807	0.675064	0.67908	0.632173	0.816323	0.746815	0.638619	0.675038	0.678658	0.602232	0.679162	9.06418	10.6189	10.7712
26.6	0.57892	0.672543	0.637339	0.654972	0.699285	0.708609	0.640814	0.600219	0.663519	0.529313	0.583651	0.686999	0.837528	0.635496	0.639984	0.710151	6.97824	6.17537	5.85704	6.33191	15.2656	15.2442	5.32225	6.24212	5.87587	7.14902	8.57841	6.31616	0.589419	0.68913	4.58903	6.39002	6.25831	5.97006	0.617066	0.676888	0.628064	0.625551	0.762343	0.7597	0.712873	0.635302	0.734109	0.622955	0.587561	0.702688	7.75824	11.1325	9.98713
26.7	0.56988	0.659094	0.605267	0.661388	0.687077	0.702748	0.683687	0.619057	0.662998	0.615462	0.570294	0.672234	0.843317	0.731106	0.690886	0.703366	6.91886	5.87444	6.19268	6.52727	15.2548	14.4418	6.01007	6.38226	5.64635	7.23276	8.10329	6.41313	0.634893	0.675979	4.52371	6.59599	6.63839	5.72329	0.640173	0.633021	0.608553	0.714146	0.733611	0.698069	0.710548	0.732393	0.701336	0.589588	0.67762	0.731535	7.20983	10.5999	11.2719
26.8	0.639315	0.624004	0.705475	0.647886	0.650816	0.781942	0.683694	0.620377	0.628082	0.643944	0.623575	0.667429	0.835945	0.719456	0.604076	0.687042	6.79476	6.11548	6.75989	6.47403	15.5128	14.8124	5.7783	6.52294	5.42921	8.23127	8.19829	6.76421	0.632238	0.651506	4.38675	5.96127	6.73556	6.01459	0.649032	0.670675	0.688393	0.684133	0.724611	0.801571	0.756294	0.680871	0.689516	0.583298	0.572852	0.713605	6.69614	9.96476	10.212
26.9	0.590977	0.673142	0.68983	0.658172	0.614845	0.717335	0.684463	0.60005	0.670319	0.586274	0.567506	0.628428	0.815449	0.671102	0.650332	0.735641	6.59772	5.95577	6.68903	5.70361	15.3027	14.4453	6.29276	6.12834	7.37236	8.80078	8.65607	7.04688	0.668904	0.613021	4.49512	5.93159	6.22185	5.26445	0.640148	0.634244	0.653122	0.651261	0.82932	0.753314	0.694489	0.67487	0.734738	0.636712	0.648856	0.676464	7.76771	8.77208	10.7922
27	0.622557	0.64722	0.64569	0.629384	0.641604	0.710976	0.643328	0.637583	0.622602	0.584439	0.617774	0.654858	0.805175	0.695579	0.645148	0.71014	7.05016	6.28439	6.77222	5.66989	15.3701	13.9653	5.6603	6.3145	6.45685	9.50225	8.05027	6.93443	0.669296	0.664578	4.37057	5.84276	6.07655	4.6723	0.607543	0.678159	0.627766	0.632393	0.811778	0.878451	0.688641	0.627546	0.727725	0.660254	0.744546	0.65439	7.46531	9.44026	10.9759
27.1	0.599613	0.683182	0.6224	0.71366	0.641127	0.741615	0.654089	0.650899	0.648838	0.586298	0.53315	0.630372	0.819694	0.669734	0.615302	0.723826	6.86873	6.2105	6.68245	5.93419	15.4098	14.1066	4.9608	5.66381	4.618	9.64652	8.0051	6.76638	0.613747	0.720582	4.4583	5.92314	6.14646	5.22271	0.567496	0.726661	0.6282	0.640544	0.736269	0.73812	0.747212	0.675019	0.732626	0.616428	0.685641	0.669173	7.59719	9.54136	11.0597
27.2	0.562714	0.679249	0.641853	0.646285	0.666387	0.674578	0.654913	0.673745	0.627979	0.563749	0.59529	0.723126	0.823157	0.809416	0.608526	0.704167	7.5096	6.55658	7.8633	5.97316	15.4651	13.7622	5.06245	6.17969	4.64378	8.71535	7.89329	6.33941	0.600916	0.704481	4.88229	5.26972	6.42247	5.47809	0.612051	0.658978	0.686736	0.643764	0.811725	0.685356	0.713958	0.675523	0.695782	0.646596	0.675905	0.704792	6.7182	9.44467	10.4913
27.3	0.533735	0.637069	0.656082	0.667978	0.655101	0.655895	0.679329	0.646417	0.635528	0.642068	0.632013	0.716936	0.838521	0.749631	0.731964	0.757687	7.74751	7.29286	8.00357	6.92577	16.5745	14.582	4.69542	6.23758	4.65372	7.89219	7.94961	6.32242	0.574853	0.683143	4.62087	6.0137	5.99265	5.4872	0.592588	0.692364	0.588384	0.649758	0.724726	0.744315	0.668453	0.678386	0.718816	0.655717	0.682831	0.703852	6.22967	9.72163	10.6624
27.4	0.51124	0.685425	0.650735	0.695486	0.695667	0.654513	0.796881	0.636192	0.64709	0.625563	0.544906	0.689783	0.837437	0.681466	0.63344	0.75754	7.24364	6.98671	7.3458	6.36037	15.9616	13.9795	4.66506	6.31707	4.83662	8.57407	7.7485	6.67708	0.680671	0.713758	5.09154	5.41973	5.68516	5.48687	0.585099	0.665455	0.631565	0.676569	0.713325	0.744235	0.694557	0.651247	0.73013	0.682104	0.624763	0.688699	6.12717	8.90774	10.572
27.5	0.571291	0.671119	0.63867	0.662796	0.666584	0.709047	0.699255	0.70812	0.739249	0.671202	0.685066	0.637457	0.818664	0.735823	0.588092	0.690005	7.16701	6.73209	7.12445	7.03467	16.4919	14.7462	4.4693	6.00607	4.75527	8.99533	8.08483	6.80837	0.626623	0.726735	4.81752	5.71677	6.27683	5.47666	0.62088	0.656969	0.684035	0.664488	0.693011	0.77197	0.689807	0.649087	0.711222	0.626056	0.663116	0.772148	6.03735	9.27248	9.97584
27.6	0.580266	0.603637	0.660613	0.722717	0.662236	0.620652	0.712111	0.618869	0.736739	0.668566	0.682302	0.664351	0.84234	0.667889	0.569166	0.738378	7.60694	6.58743	7.09824	5.9794	17.274	14.9613	4.73635	6.00306	4.40017	9.13967	8.15761	6.83927	0.598729	0.688557	4.81162	4.91893	5.869	5.81467	0.587381	0.650189	0.653138	0.71457	0.740125	0.770145	0.727844	0.69902	0.728257	0.644207	0.653707	0.673191	5.52603	9.31074	9.2776
27.7	0.6113	0.666822	0.689383	0.706336	0.7173	0.776883	0.730341	0.651782	0.7128	0.662668	0.547057	0.644269	0.839224	0.607466	0.593251	0.739599	7.47445	6.49383	5.62246	5.91148	17.2253	14.6571	4.45254	6.22001	3.98295	8.93738	8.86584	7.08059	0.703385	0.726963	4.77736	4.92662	5.80993	6.44533	0.612519	0.620491	0.681966	0.694964	0.714294	0.73643	0.72034	0.649841	0.693669	0.62923	0.667305	0.707033	6.29153	7.48645	9.73748
27.8	0.554219	0.691369	0.685654	0.736641	0.654578	0.685231	0.762161	0.714761	0.712836	0.553404	0.649707	0.597456	0.818555	0.701584	0.58076	0.690831	7.1174	6.02345	6.23746	6.16966	16.4165	15.3831	4.97879	6.28586	4.76534	7.39413	8.71386	6.73554	0.628613	0.715435	4.93339	4.79806	6.18607	6.2163	0.67072	0.641865	0.66817	0.634401	0.81067	0.792798	0.659567	0.719996	0.801399	0.624925	0.671589	0.64975	5.37233	8.50623	9.79702
27.9	0.562422	0.674806	0.736985	0.623271	0.700585	0.715885	0.715207	0.698071	0.620106	0.652922	0.621776	0.659127	0.840398	0.68983	0.549158	0.704275	8.0112	6.02067	5.96255	6.30003	16.6887	15.0198	4.88931	6.25698	5.68824	8.54468	8.84057	6.81141	0.665902	0.681424	4.46191	5.15342	5.98308	6.21811	0.644048	0.680473	0.661511	0.702273	0.786137	0.884216	0.718317	0.631122	0.722673	0.653082	0.592384	0.717295	5.8442	7.59258	10.1745
28	0.545919	0.628367	0.647709	0.660478	0.712033	0.736031	0.688397	0.691332	0.672368	0.696279	0.618955	0.654712	0.815988	0.696936	0.572578	0.738531	7.98514	6.18571	6.67976	6.24696	16.2565	15.6348	4.93149	5.97772	4.83658	8.56616	8.09736	6.47747	0.614335	0.647946	4.65648	4.84059	6.1099	5.85615	0.610976	0.711315	0.600682	0.662132	0.813887	0.674923	0.678476	0.676978	0.737191	0.635475	0.688058	0.707276	5.24097	7.76761	10.7188
28.1	0.590045	0.663339	0.665686	0.648228	0.642008	0.742642	0.65157	0.667218	0.579548	0.639934	0.602777	0.68457	0.830472	0.828414	0.568724	0.702746	7.22211	6.29191	6.21838	7.65026	16.9421	15.0586	4.98564	6.12663	4.43631	7.94999	7.48861	6.50161	0.609554	0.677971	4.76732	4.95332	5.23876	5.80355	0.676184	0.737664	0.617528	0.768814	0.721855	0.671662	0.668859	0.667502	0.743065	0.624959	0.690247	0.651339	5.3437	7.09538	10.324
28.2	0.588508	0.676177	0.634012	0.640502	0.701044	0.783599	0.675659	0.710414	0.652748	0.643328	0.654996	0.672387	0.838688	0.703073	0.570134	0.736669	7.01866	5.84651	5.27414	7.01327	16.0085	15.1693	4.74673	6.07558	4.43173	8.32283	8.46913	6.77522	0.602248	0.642708	4.68484	4.84154	5.7864	5.66162	0.599793	0.646554	0.603143	0.671411	0.731525	0.787249	0.691869	0.675168	0.800475	0.635054	0.598528	0.672439	4.41148	7.35475	10.1552
28.3	0.65998	0.63484	0.591748	0.621529	0.684658	0.74063	0.683391	0.692656	0.766591	0.636373	0.573906	0.624427	0.82053	0.692634	0.576541	0.718685	7.4621	6.31171	6.12629	6.89393	16.3122	15.4704	4.26256	6.00569	4.87058	7.6212	8.697	6.48623	0.570655	0.742283	4.48633	5.53015	5.59551	5.90578	0.583954	0.630824	0.603287	0.652717	0.772976	0.834687	0.745145	0.645943	0.751201	0.583897	0.6777	0.724833	6.10704	6.92113	10.3065
28.4	0.545988	0.668872	0.648456	0.620942	0.697993	0.766434	0.648029	0.65972	0.681057	0.645117	0.563128	0.673305	0.826863	0.727918	0.586326	0.736599	7.41298	5.96903	6.0998	7.07277	15.3312	15.0381	4.22205	6.04737	4.27746	8.21038	9.3504	6.83455	0.589701	0.77057	4.6996	6.00234	6.27923	5.72078	0.612367	0.664156	0.607519	0.697319	0.708356	0.801009	0.719437	0.654062	0.74092	0.66248	0.633378	0.69011	6.0652	7.5177	9.8051
28.5	0.615429	0.668	0.641374	0.72745	0.626159	0.760777	0.64248	0.646256	0.689773	0.564575	0.654208	0.68619	0.803111	0.68901	0.545737	0.702443	7.1422	6.48157	6.09931	7.52964	15.6344	15.9372	4.59031	6.11913	4.88711	7.47378	8.6049	6.51115	0.63494	0.686618	4.63054	6.07025	5.5446	5.05627	0.633825	0.716022	0.67191	0.677057	0.703556	0.723786	0.676865	0.6452	0.69643	0.583206	0.642001	0.713017	7.311	6.7493	10.611
28.6	0.558722	0.656866	0.665535	0.70294	0.666967	0.693992	0.653259	0.719462	0.711619	0.618237	0.606811	0.626984	0.830377	0.735051	0.599506	0.713635	7.61456	6.71065	5.90736	6.91239	15.4089	16.7948	4.51162	5.82636	4.8774	8.65347	8.51002	6.73544	0.589687	0.632551	4.45561	5.93429	5.27805	5.48111	0.597589	0.639554	0.688924	0.663838	0.766413	0.820951	0.729359	0.6867	0.781104	0.639006	0.655818	0.664196	6.60885	8.16971	9.69271
28.7	0.577114	0.632196	0.577824	0.703436	0.656729	0.734678	0.617891	0.669435	0.676893	0.648805	0.597802	0.650564	0.831637	0.622518	0.582986	0.717506	7.37174	6.80279	5.75526	6.85224	14.8016	15.7955	4.70029	6.13501	5.89261	7.1253	8.88198	6.21934	0.67194	0.714488	4.65872	5.41723	5.00302	5.50062	0.591306	0.718005	0.6836	0.72073	0.784796	0.902605	0.705197	0.674741	0.75744	0.660528	0.651602	0.725364	7.32809	7.23091	9.43913
28.8	0.551609	0.67546	0.651747	0.658033	0.656832	0.72015	0.658665	0.741253	0.684879	0.590792	0.648215	0.691092	0.815431	0.683125	0.59867	0.738138	7.12114	6.84248	6.5702	6.6587	14.5081	15.4258	4.6693	5.82063	5.18359	6.39287	8.0332	6.74271	0.581521	0.66017	4.48529	5.96377	5.12096	5.38395	0.611357	0.635817	0.679013	0.704969	0.758243	0.800051	0.741448	0.597853	0.75649	0.634811	0.632082	0.742928	7.78344	6.28578	9.94968
28.9	0.611451	0.648677	0.582542	0.696966	0.65807	0.652902	0.635449	0.641783	0.682425	0.53039	0.617976	0.661127	0.822746	0.657956	0.646009	0.743895	7.21504	6.47961	7.03472	6.9219	15.7461	15.0421	4.52282	5.96502	5.84382	6.29253	8.17531	6.53842	0.605049	0.717599	4.45698	5.60836	5.0689	5.8617	0.628062	0.679902	0.676684	0.661204	0.806939	0.732705	0.683745	0.700278	0.744729	0.645277	0.616269	0.667373	8.61655	7.04894	10.2317
29	0.555298	0.603311	0.581054	0.683125	0.662733	0.655281	0.698686	0.656771	0.716051	0.611656	0.685376	0.621636	0.818671	0.637754	0.657929	0.731193	6.83977	6.19823	6.84959	6.48377	15.2234	15.2557	5.09599	6.05452	5.81613	6.82671	7.89224	6.31639	0.615246	0.677475	4.57024	5.63873	5.10277	5.50229	0.607719	0.717807	0.597849	0.683579	0.754103	0.619521	0.677793	0.69532	0.735352	0.646225	0.678837	0.723599	8.60096	7.58959	10.7689
29.1	0.628487	0.652521	0.615171	0.657929	0.627998	0.787887	0.733505	0.634602	0.696578	0.553803	0.667552	0.668131	0.823369	0.779582	0.659744	0.736568	6.73627	6.32175	7.14129	6.21496	15.1532	15.1356	5.04176	6.34003	5.93625	5.91849	8.15038	6.4595	0.544699	0.694199	4.31928	5.99574	5.94935	6.33475	0.672967	0.700321	0.697374	0.708172	0.750082	0.680052	0.747622	0.649227	0.767597	0.64605	0.675209	0.731502	8.08547	7.92027	10.6769
29.2	0.599176	0.640009	0.623517	0.639686	0.64208	0.654604	0.691112	0.651971	0.702163	0.600246	0.650723	0.641864	0.846939	0.714599	0.522968	0.733799	6.69806	6.37524	6.6739	6.54237	14.7054	15.0028	5.07703	6.00523	5.71564	4.90517	7.75457	6.39221	0.643988	0.654642	4.50719	5.16989	5.60958	6.22008	0.596193	0.682401	0.648951	0.656078	0.79743	0.725845	0.712957	0.652459	0.675112	0.60948	0.611003	0.728175	7.91524	6.54342	11.2335
29.3	0.618154	0.639846	0.614027	0.628433	0.654997	0.717809	0.673406	0.655078	0.642656	0.628697	0.640715	0.61921	0.847817	0.654669	0.587263	0.741961	7.07	6.15825	7.13629	5.92621	15.0569	15.2175	4.98751	6.17905	6.21762	5.27579	7.37521	6.50804	0.578115	0.659762	4.52294	5.18656	5.48412	6.76082	0.593555	0.673291	0.613409	0.682649	0.826983	0.694591	0.714797	0.749728	0.652276	0.639228	0.60178	0.703971	8.62363	6.44056	10.5236
29.4	0.61522	0.628681	0.629652	0.626481	0.657438	0.625247	0.734573	0.635124	0.671637	0.617517	0.634103	0.644895	0.824274	0.732973	0.597627	0.737969	6.47389	5.87697	7.51703	5.64054	14.5191	15.1218	5.71166	6.59553	5.82919	4.95243	6.97117	6.61893	0.636036	0.691687	4.37397	5.70628	5.71213	6.01344	0.631963	0.667551	0.61102	0.689866	0.771735	0.722571	0.658437	0.639352	0.722988	0.610997	0.648906	0.747621	9.09175	7.00187	11.3769
29.5	0.641024	0.649071	0.607855	0.60882	0.667497	0.746913	0.687892	0.649523	0.68601	0.633995	0.614307	0.614948	0.811088	0.720898	0.494681	0.715074	6.85926	5.61739	6.67999	6.3498	15.0282	14.734	5.05131	6.49972	4.4869	4.97435	7.23481	6.71884	0.563976	0.666576	4.30242	5.92056	6.54332	6.00301	0.654042	0.665797	0.667008	0.690579	0.745102	0.703548	0.680684	0.604162	0.730321	0.614162	0.643989	0.750535	8.48314	6.72266	11.737
29.6	0.580962	0.636878	0.630181	0.65536	0.606395	0.66092	0.624314	0.687971	0.700721	0.599618	0.626498	0.665072	0.818568	0.745501	0.585015	0.731259	6.93737	5.8678	7.06907	5.9731	15.1088	14.8594	4.53771	6.53181	3.95476	5.86846	7.42183	6.76594	0.575463	0.664291	4.50188	5.91801	6.16161	6.18976	0.682196	0.620577	0.643418	0.720633	0.734334	0.675212	0.685509	0.633526	0.757769	0.635486	0.641696	0.73805	9.32908	7.95191	12.0804
29.7	0.558434	0.594346	0.596802	0.602828	0.713805	0.734409	0.624518	0.7009	0.660542	0.556816	0.574276	0.656821	0.826641	0.753839	0.607231	0.738336	6.86459	5.79767	7.44773	6.20782	15.7242	14.6495	5.21406	6.29786	4.99574	5.70875	7.70728	6.24368	0.523667	0.718652	4.62798	5.81018	6.32949	6.55106	0.631276	0.657587	0.642165	0.680988	0.80277	0.6899	0.64497	0.62081	0.820777	0.608585	0.629887	0.737182	9.41221	6.6819	11.0525
29.8	0.565238	0.556364	0.653735	0.604539	0.664582	0.74445	0.64311	0.669594	0.612628	0.607236	0.579204	0.620753	0.831008	0.708298	0.658456	0.746189	6.99168	6.18921	7.10566	6.71979	16.0353	15.1581	4.19079	5.99701	3.82605	5.27201	7.66943	6.40014	0.567796	0.66163	4.53973	5.64135	5.92979	6.77602	0.63724	0.591589	0.631885	0.697641	0.74303	0.652951	0.676122	0.670113	0.761972	0.638012	0.595188	0.748654	9.43937	7.86486	11.1567
29.9	0.58236	0.583219	0.590942	0.602488	0.670611	0.723597	0.620941	0.64419	0.65927	0.575424	0.642244	0.657373	0.819274	0.763659	0.633442	0.720396	7.12176	6.54283	6.48323	6.83255	15.474	15.9102	4.47461	6.22192	4.19305	5.17857	7.44915	6.81234	0.58581	0.638959	4.81417	5.39931	5.43048	6.95137	0.581522	0.660065	0.661349	0.667061	0.761627	0.729634	0.685877	0.701107	0.660497	0.647918	0.671114	0.742369	9.74096	6.79098	11.3662
30	0.579811	0.622338	0.600092	0.647249	0.659399	0.677381	0.602419	0.639276	0.644335	0.627828	0.599978	0.671758	0.837739	0.631087	0.613772	0.734161	6.94113	6.44403	6.17374	6.95363	15.5941	15.3984	4.49691	6.16618	5.71847	5.97145	8.16796	6.9135	0.550575	0.684915	4.82957	5.65996	5.47587	7.39844	0.647511	0.657113	0.635306	0.660015	0.783792	0.757655	0.687838	0.705984	0.711102	0.648713	0.721444	0.66028	9.89137	7.73354	10.7637
30.1	0.579406	0.664907	0.619717	0.691589	0.673905	0.666107	0.693879	0.592318	0.720034	0.615775	0.586519	0.640909	0.833295	0.689087	0.53637	0.70265	6.3501	6.02436	6.0618	7.4348	15.3364	15.0277	4.72896	5.99419	5.35419	6.20714	7.39377	7.06197	0.626106	0.68385	4.70619	5.67219	5.28324	7.17131	0.643645	0.686321	0.613803	0.673189	0.796281	0.63764	0.755924	0.607586	0.734069	0.601099	0.627489	0.767223	9.66849	8.04935	11.1982
30.2	0.590808	0.635346	0.629512	0.70551	0.664116	0.698147	0.638398	0.653193	0.629791	0.60819	0.642818	0.640371	0.882009	0.686266	0.585881	0.729223	6.48354	5.93132	5.6924	7.06119	15.9342	14.5718	5.00246	6.03284	5.6539	6.63442	7.59991	7.14174	0.621116	0.671512	4.45752	5.60913	5.82423	7.87443	0.653505	0.634261	0.622198	0.693603	0.765273	0.78699	0.757568	0.646927	0.680932	0.636349	0.629816	0.63092	9.40231	8.56893	10.9372
30.3	0.563464	0.622179	0.629837	0.62281	0.662283	0.734632	0.697941	0.64304	0.678642	0.614561	0.645732	0.59815	0.859836	0.719101	0.596937	0.703747	6.3352	6.11373	5.25771	6.51564	16.4585	13.7947	4.88102	5.7613	4.98906	6.40599	7.9392	6.38309	0.558973	0.706666	4.77912	6.12175	5.99162	7.83703	0.590726	0.685263	0.631144	0.698207	0.750662	0.653938	0.697721	0.732662	0.666143	0.619013	0.601438	0.720912	10.0772	7.4052	10.5604
30.4	0.572424	0.651959	0.57191	0.616283	0.662066	0.756702	0.65251	0.631686	0.668667	0.607453	0.576404	0.64526	0.814295	0.708303	0.668918	0.738138	6.63987	6.27921	4.7323	6.57614	17.2876	15.3366	4.90239	6.49182	4.26874	6.44946	7.42276	6.68853	0.585042	0.728928	4.71381	6.00163	5.57849	7.52135	0.596715	0.685754	0.686977	0.688125	0.707845	0.742869	0.711172	0.697631	0.707834	0.607723	0.682978	0.700834	9.97498	8.23951	11.0132
30.5	0.561136	0.608591	0.678814	0.627219	0.738394	0.644795	0.704289	0.616444	0.653411	0.582799	0.592964	0.668014	0.819741	0.705963	0.572194	0.730889	6.39065	5.86921	5.50751	6.15165	15.7213	14.7366	4.79294	6.0845	4.68819	7.45925	7.57588	6.91902	0.582995	0.716557	4.21019	5.93387	5.61529	7.22879	0.617683	0.654682	0.590258	0.738778	0.788647	0.66472	0.687644	0.65468	0.686282	0.63745	0.649149	0.690777	10.2999	6.80893	11.1859
30.6	0.588325	0.709936	0.653569	0.657756	0.65487	0.765006	0.662461	0.617806	0.696873	0.587671	0.604502	0.689178	0.798073	0.682264	0.582816	0.723067	6.6701	6.29592	5.76232	6.01091	16.0212	14.7855	4.55004	6.2446	4.58852	6.51193	7.27354	6.71915	0.654767	0.665443	4.54624	6.12953	5.18538	7.4784	0.631482	0.651277	0.65804	0.690267	0.765229	0.710098	0.701828	0.646435	0.692217	0.644323	0.560655	0.714045	12.1787	7.72382	10.9319
30.7	0.593834	0.631989	0.612455	0.63022	0.797235	0.651717	0.703045	0.686524	0.679615	0.597076	0.550859	0.682389	0.811911	0.756668	0.633659	0.747204	6.76926	6.2549	5.55003	6.76151	15.7239	15.0132	4.27952	5.9491	3.75	6.67653	7.77266	6.67374	0.601219	0.679562	4.46227	5.97711	5.51567	6.59254	0.646952	0.664268	0.682673	0.638757	0.829848	0.707021	0.68419	0.680195	0.769884	0.582078	0.596175	0.695733	12.4367	7.84262	11.3325
30.8	0.589027	0.697658	0.608895	0.59639	0.655703	0.753496	0.697377	0.648428	0.673709	0.603824	0.595177	0.635013	0.812995	0.653257	0.517313	0.722959	6.65068	6.12004	5.661	6.7092	15.627	15.0428	4.50169	6.27749	3.95508	6.37773	7.87911	6.75943	0.647333	0.709736	4.49051	5.66971	5.76473	6.97775	0.610067	0.723731	0.717868	0.681938	0.772097	0.67099	0.665311	0.653031	0.687335	0.617836	0.631855	0.702559	10.8011	8.18724	11.1944
30.9	0.606708	0.63145	0.62474	0.658045	0.654402	0.71026	0.629927	0.6457	0.697588	0.651173	0.580771	0.622741	0.811493	0.672253	0.573381	0.712325	6.88181	6.5326	6.27521	6.74541	16.4056	15.3043	4.35755	6.34707	4.0505	5.81057	8.28013	6.52741	0.652028	0.699282	4.64806	5.93452	6.04398	7.11743	0.64301	0.672506	0.619443	0.758538	0.853081	0.727309	0.632114	0.680733	0.70494	0.620375	0.649726	0.722849	11.5911	7.0131	10.4819
31	0.576266	0.652832	0.624098	0.624779	0.688832	0.710512	0.703407	0.641361	0.755107	0.622651	0.622165	0.700829	0.843799	0.643536	0.579863	0.719385	6.84789	6.58991	6.57127	6.6994	16.1332	14.7771	4.76487	6.79802	3.72975	6.17485	8.50374	6.96956	0.576483	0.613674	4.63528	5.88306	5.67353	7.25025	0.631177	0.683024	0.620666	0.702951	0.714096	0.772771	0.681532	0.71592	0.781581	0.574246	0.672351	0.680575	12.1003	7.25743	10.7778
31.1	0.616311	0.66693	0.634246	0.69616	0.609672	0.648064	0.71379	0.65705	0.662477	0.664494	0.614086	0.635984	0.844075	0.712916	0.64685	0.731785	6.75523	6.45295	5.3734	6.89206	15.9391	15.0721	4.45714	6.44069	4.01904	6.33527	8.30397	6.65477	0.602992	0.735599	5.05336	5.80317	5.46217	7.11775	0.638063	0.683092	0.63572	0.667905	0.814417	0.730634	0.719759	0.69598	0.736327	0.631083	0.613369	0.690246	11.8554	6.67137	10.8595
31.2	0.566882	0.658603	0.646367	0.686808	0.600282	0.654248	0.706177	0.638762	0.659196	0.655074	0.63602	0.641197	0.803918	0.694535	0.595823	0.721008	6.69333	6.13265	6.15962	6.04266	16.211	14.5149	5.07662	6.31729	4.13539	6.06192	8.4185	6.45355	0.620545	0.677676	4.6451	5.96275	6.288	6.85649	0.638786	0.670209	0.625169	0.623825	0.744932	0.649545	0.686682	0.692876	0.716835	0.640237	0.619508	0.711522	12.7715	6.89201	10.8466
31.3	0.577653	0.583046	0.621155	0.615726	0.662025	0.653646	0.701123	0.660811	0.676664	0.622346	0.601151	0.667462	0.824843	0.771133	0.55262	0.755176	6.86135	6.41468	6.45426	6.09055	15.7281	14.1932	5.09367	6.38553	4.01285	6.16071	7.45398	6.29389	0.57157	0.677752	4.6632	6.11642	5.77997	7.01043	0.61993	0.594592	0.587902	0.694828	0.768407	0.719709	0.635869	0.693933	0.755828	0.619693	0.650336	0.714405	11.9235	7.32992	11.4158
31.4	0.582881	0.662922	0.609334	0.645577	0.706212	0.708384	0.631705	0.661445	0.710222	0.566154	0.566762	0.675286	0.850858	0.611187	0.623032	0.726859	6.98746	6.19902	6.05625	6.09825	15.9562	15.0795	5.08272	6.34277	4.22111	6.69236	8.05191	6.04439	0.616976	0.660102	4.59654	5.96894	5.65686	6.9089	0.613153	0.651396	0.558677	0.685109	0.70717	0.674105	0.692041	0.661247	0.761897	0.624854	0.62797	0.687745	11.0887	8.17447	10.8376
31.5	0.567974	0.705435	0.597094	0.677626	0.649176	0.717658	0.651946	0.615025	0.695404	0.576229	0.583775	0.696886	0.808972	0.626435	0.566415	0.751438	6.60739	6.42174	6.57324	6.91393	15.8147	15.7192	4.63021	5.87171	4.07721	6.38352	8.94107	6.23049	0.563277	0.655472	4.51051	5.39228	6.05515	7.40613	0.640768	0.636618	0.651999	0.693189	0.757286	0.685972	0.675352	0.601648	0.685864	0.703496	0.66564	0.657478	10.5443	6.66229	10.9573
31.6	0.609032	0.590897	0.61991	0.680972	0.622286	0.75794	0.74623	0.641996	0.732886	0.608265	0.624599	0.656369	0.84859	0.692394	0.661458	0.728812	6.99349	6.65143	6.3484	7.06796	16.6834	15.8493	4.53379	5.96527	4.14414	7.26082	8.44511	5.97376	0.619153	0.658974	4.69952	5.84385	5.75683	6.54363	0.671827	0.66677	0.659844	0.724073	0.654624	0.70447	0.645264	0.69322	0.690891	0.628724	0.619422	0.71134	10.772	6.67563	10.6687
31.7	0.577727	0.582076	0.590984	0.628484	0.653753	0.719536	0.733195	0.666965	0.688711	0.576438	0.651666	0.678496	0.830208	0.680534	0.670849	0.725758	6.47626	6.04861	6.84623	6.28528	16.6033	14.892	4.39842	5.9323	4.47544	6.17112	8.11535	5.71835	0.619195	0.662209	4.70802	5.46332	5.71449	6.36797	0.640425	0.664998	0.630516	0.702276	0.785037	0.663998	0.650599	0.740317	0.756741	0.616617	0.670352	0.684507	12.0207	7.41371	11.575
31.8	0.613569	0.663259	0.636617	0.670032	0.63896	0.66648	0.68619	0.649741	0.712556	0.524734	0.69064	0.632483	0.858917	0.747381	0.593519	0.721689	6.65747	6.29345	6.27321	6.05304	15.9071	14.5754	4.71932	6.17082	6.35409	6.28451	9.63777	6.29994	0.649917	0.683774	4.50968	5.3788	5.64366	7.01034	0.583109	0.669235	0.617181	0.691343	0.762934	0.789841	0.66767	0.700425	0.644329	0.643223	0.699494	0.758417	9.87409	7.80132	11.2473
31.9	0.592583	0.615501	0.576973	0.658413	0.688075	0.761126	0.732822	0.691576	0.687808	0.527409	0.602407	0.623872	0.848105	0.705597	0.609567	0.757778	7.07668	6.51709	6.34364	6.04593	16.7418	14.9098	4.87552	5.66949	5.17692	6.09928	9.49909	5.74584	0.596962	0.687512	4.49684	5.87857	5.75675	6.8127	0.638265	0.656575	0.691182	0.631993	0.747938	0.720223	0.624588	0.668479	0.640231	0.622033	0.660642	0.65702	10.8333	8.24838	11.0066
32	0.646734	0.631086	0.667623	0.655641	0.690359	0.672764	0.714128	0.660936	0.612552	0.597088	0.592406	0.628669	0.830116	0.681083	0.609718	0.716243	6.70228	6.45399	6.72692	6.32005	15.8908	15.2598	5.06047	5.6061	4.89976	6.37165	8.91051	6.44566	0.617709	0.694369	4.38109	6.09548	5.8134	6.89504	0.623143	0.60717	0.650225	0.631746	0.710166	0.744062	0.671893	0.600101	0.665138	0.598031	0.588578	0.716922	10.1002	9.01908	10.7558
32.1	0.644312	0.610569	0.602034	0.734633	0.660441	0.729816	0.672381	0.678561	0.730414	0.547982	0.592806	0.654336	0.866378	0.6328	0.617859	0.722193	7.17159	7.17772	6.83019	8.03748	16.8939	16.1456	4.49075	5.81259	4.61584	6.8631	9.13415	6.2418	0.590907	0.65139	4.15848	5.46834	5.97595	6.99517	0.59322	0.666947	0.614941	0.68724	0.751304	0.72294	0.669993	0.705847	0.70544	0.631445	0.687612	0.695832	8.98785	7.57518	10.887
32.2	0.606228	0.616534	0.561361	0.672977	0.688061	0.745343	0.680732	0.589729	0.692889	0.614728	0.557656	0.694256	0.837462	0.664313	0.672524	0.745916	7.00753	6.57553	6.70411	6.74957	16.3932	15.5288	4.73097	5.62619	5.10082	7.05663	10.7375	6.59932	0.589942	0.699152	4.44479	6.0605	6.10434	7.47657	0.619811	0.676694	0.634788	0.676357	0.69037	0.833052	0.646262	0.677881	0.649532	0.646333	0.625949	0.693123	9.65592	8.16656	10.482
32.3	0.61825	0.668512	0.603399	0.664575	0.673696	0.722226	0.679051	0.709469	0.674515	0.609764	0.626477	0.67878	0.813423	0.723273	0.576697	0.7462	6.73982	6.48226	6.40026	7.42051	15.6222	15.1493	4.44797	5.88978	4.43718	6.48687	8.96829	6.42927	0.581987	0.618592	4.7687	5.61441	5.61499	7.4003	0.649853	0.717941	0.641208	0.62238	0.761681	0.691543	0.694719	0.640925	0.712911	0.622169	0.632384	0.645474	10.0798	8.03718	11.2279
32.4	0.537193	0.583794	0.62233	0.673908	0.664837	0.721116	0.712504	0.69189	0.711752	0.596142	0.603	0.624894	0.849691	0.665383	0.558243	0.732803	6.84894	6.4939	6.92366	7.42927	15.5141	15.646	4.67514	5.8342	4.60494	7.26029	9.04745	6.0987	0.579825	0.643831	4.2356	5.53859	6.26099	7.61363	0.563006	0.71117	0.62486	0.633777	0.789897	0.589538	0.701582	0.622871	0.688354	0.653074	0.731409	0.656957	9.68823	8.61228	11.1624
32.5	0.622292	0.599356	0.671067	0.639612	0.643826	0.79526	0.669308	0.620811	0.595931	0.593283	0.61912	0.699913	0.860477	0.680577	0.574922	0.743575	7.00288	6.29061	6.73309	7.10827	15.6366	14.4273	4.46083	5.74141	4.73437	8.01563	9.93354	6.73142	0.610153	0.703041	4.46467	5.42943	6.41009	6.72397	0.587352	0.712381	0.621683	0.656103	0.771459	0.592468	0.624995	0.675526	0.680584	0.642543	0.606849	0.697122	9.21193	7.81306	11.3666
32.6	0.558113	0.628729	0.61582	0.62324	0.676435	0.749725	0.666956	0.602346	0.674533	0.605032	0.627799	0.713459	0.829602	0.709073	0.647965	0.711981	6.41435	6.12681	6.63245	6.5003	15.7824	15.0408	4.46875	5.55507	4.51313	7.58626	9.40683	6.83359	0.617099	0.707061	4.30341	5.77859	6.69389	6.35196	0.602184	0.625134	0.669937	0.759903	0.796779	0.68362	0.645755	0.635805	0.742063	0.630679	0.639529	0.675678	9.13993	7.34468	11.5789
32.7	0.579935	0.607825	0.630563	0.622869	0.652321	0.665542	0.718438	0.673965	0.713916	0.612395	0.618364	0.617039	0.84546	0.632897	0.66217	0.723236	7.26526	6.58122	7.19919	7.02057	17.0397	15.2019	4.39213	5.9193	4.70645	7.3224	9.26405	6.34794	0.601511	0.67284	4.2437	5.45098	6.30341	6.78015	0.639414	0.692425	0.611845	0.66587	0.783794	0.640886	0.694397	0.669917	0.766018	0.633912	0.690839	0.681674	8.50529	8.30285	10.9969
32.8	0.567455	0.630953	0.5784	0.704235	0.661616	0.681625	0.627041	0.702819	0.653024	0.614424	0.587614	0.665205	0.810882	0.598373	0.629009	0.750018	6.50375	5.99537	6.88009	6.80443	16.3432	15.0788	4.30656	5.6948	5.08032	7.72663	8.84834	6.26785	0.639232	0.687723	4.30586	5.66696	5.7026	5.66674	0.592656	0.679124	0.702296	0.726487	0.801836	0.64462	0.661259	0.670433	0.650816	0.61494	0.630735	0.713155	9.7596	8.38973	11.1307
32.9	0.601179	0.662176	0.630214	0.717832	0.689934	0.7428	0.747671	0.686274	0.62484	0.551775	0.605973	0.66056	0.838543	0.616406	0.590547	0.741376	6.74262	6.13877	7.16729	6.57597	16.3841	15.4841	4.43136	5.70817	4.88075	6.70525	9.04743	7.40601	0.663651	0.724555	4.00875	5.42347	5.87627	6.22403	0.582199	0.670395	0.607103	0.663567	0.827358	0.698123	0.645146	0.676343	0.760959	0.610864	0.62072	0.759468	7.90916	8.58915	10.9629
33	0.564371	0.638749	0.628888	0.648177	0.705801	0.791149	0.649663	0.609139	0.645422	0.581357	0.589034	0.652534	0.872137	0.805287	0.596963	0.726776	6.56153	6.28675	6.97538	7.28292	16.5443	15.4754	4.25883	5.54707	4.55682	6.37683	8.83472	6.87556	0.58772	0.645924	4.18305	5.41003	5.87399	5.49295	0.669725	0.666838	0.665458	0.664372	0.689822	0.677521	0.658358	0.719348	0.726601	0.572483	0.626758	0.685439	8.91876	8.32303	10.8378
33.1	0.646375	0.614664	0.632969	0.681036	0.675479	0.722283	0.642775	0.690107	0.663957	0.596356	0.660927	0.647777	0.829223	0.739065	0.56527	0.724612	6.55335	6.40049	6.23374	7.66932	16.844	15.5001	4.57906	5.85436	4.76171	6.37669	8.83111	7.08615	0.588934	0.714303	4.06233	5.00614	6.43168	5.26591	0.650421	0.697867	0.636191	0.750417	0.830601	0.617886	0.627053	0.717739	0.712433	0.613812	0.661728	0.687475	8.22024	8.52978	10.4743
33.2	0.608258	0.626245	0.615929	0.65005	0.713198	0.722504	0.719335	0.720428	0.703029	0.604229	0.575271	0.672992	0.833197	0.679679	0.597025	0.743792	6.57149	6.14734	6.23839	6.77764	16.1957	14.7643	4.36702	5.72365	4.68814	6.78837	8.60014	7.36229	0.600704	0.662441	4.48763	5.16467	5.8385	5.7766	0.615712	0.688398	0.625444	0.728192	0.774996	0.675994	0.649494	0.699767	0.715036	0.614991	0.619275	0.644729	7.79239	7.84898	10.8243
33.3	0.586518	0.647811	0.609149	0.627521	0.710777	0.753497	0.669546	0.688163	0.767755	0.641856	0.615078	0.681705	0.817492	0.63248	0.624539	0.763545	7.16134	6.31264	7.28422	6.39348	16.5441	15.0603	4.55519	5.46975	4.1588	6.76597	8.63958	7.24635	0.591666	0.669784	4.1816	5.19627	5.95429	5.40121	0.659997	0.66471	0.679193	0.642779	0.826994	0.736581	0.714379	0.696875	0.718718	0.598452	0.655816	0.650286	8.09552	7.86562	10.0895
33.4	0.623294	0.609323	0.675753	0.636873	0.665183	0.69736	0.711413	0.703832	0.667001	0.54065	0.640316	0.684585	0.84007	0.710899	0.666945	0.751403	6.75659	5.98396	6.34614	6.13528	16.1325	14.3149	4.35228	5.58708	4.06436	6.58694	8.61827	7.77027	0.555985	0.675422	3.93795	5.22683	5.66692	5.44247	0.587642	0.699397	0.673124	0.717523	0.716776	0.754012	0.671518	0.636209	0.758817	0.648189	0.627104	0.706962	7.05747	7.35788	11.0031
33.5	0.606188	0.611158	0.632648	0.600614	0.79468	0.71401	0.636888	0.69437	0.675352	0.58342	0.637003	0.688177	0.80503	0.562065	0.560731	0.725236	7.39579	6.15686	7.42869	6.00995	15.6537	14.4219	4.38469	5.62492	4.093	6.55682	8.81423	7.61868	0.583155	0.720911	4.42518	5.4218	5.72338	5.2445	0.65519	0.703777	0.622882	0.657014	0.647733	0.740506	0.682245	0.641238	0.709879	0.603511	0.59204	0.692944	8.77556	8.04397	11.0369
33.6	0.694848	0.687003	0.676256	0.567969	0.670417	0.693312	0.595621	0.698648	0.664116	0.59827	0.615378	0.683906	0.823583	0.664411	0.598146	0.714225	7.96979	6.30508	7.18001	5.90995	16.2021	14.6128	5.07334	5.83413	4.82174	6.29792	8.96089	7.49737	0.609837	0.710316	4.57948	5.36684	5.94664	5.68941	0.673405	0.661879	0.615373	0.757444	0.70475	0.665292	0.734403	0.721768	0.770673	0.613133	0.616687	0.695968	8.31076	7.72221	10.93
33.7	0.580749	0.620971	0.646869	0.688397	0.717522	0.726726	0.673603	0.687711	0.684719	0.595763	0.59651	0.643423	0.822419	0.700992	0.62536	0.741278	7.7652	6.3871	8.18912	6.31021	15.9761	14.481	5.22373	5.7714	5.69385	6.923	9.32396	8.02991	0.582165	0.635308	4.43118	5.1358	5.63779	6.12803	0.66252	0.634188	0.650786	0.733705	0.777396	0.704912	0.740492	0.658125	0.790148	0.646828	0.67963	0.659544	7.31385	7.6587	11.0747
33.8	0.613573	0.694797	0.633665	0.677793	0.668863	0.665963	0.668565	0.617507	0.728396	0.569708	0.567414	0.65083	0.804357	0.595385	0.638032	0.718776	7.95672	6.59881	7.74291	5.89657	16.0096	14.9332	5.35059	5.85085	5.45097	7.20605	9.47495	7.61177	0.587251	0.734664	4.54102	5.27665	5.82193	6.19633	0.632204	0.626496	0.657312	0.672416	0.729559	0.697266	0.702796	0.690275	0.761988	0.618493	0.615458	0.679416	8.02818	7.37264	10.6166
33.9	0.557717	0.637778	0.628922	0.657621	0.719308	0.625535	0.701199	0.612172	0.665328	0.604071	0.641843	0.648736	0.891625	0.652357	0.591218	0.748567	8.06301	6.52052	6.90106	6.28329	16.5068	15.5517	5.35083	5.61657	5.57302	7.41538	9.23813	7.58888	0.661621	0.602357	4.35021	5.42791	5.79422	6.23093	0.589878	0.656322	0.644996	0.684752	0.765342	0.710235	0.624097	0.701992	0.744841	0.577162	0.663068	0.620353	8.28424	7.16407	10.413
34	0.586312	0.632564	0.736332	0.656613	0.659549	0.673566	0.72886	0.655342	0.71189	0.615051	0.607826	0.652136	0.819871	0.647008	0.609055	0.73245	7.96492	6.31423	7.07133	6.65257	15.3641	15.1277	5.18685	5.87779	5.33569	7.1246	9.38265	7.69361	0.555959	0.630965	4.2239	6.28306	6.3493	6.56154	0.612637	0.651647	0.623779	0.702173	0.812859	0.703692	0.672367	0.735645	0.726177	0.596016	0.685477	0.6785	10.539	7.21822	10.9307
34.1	0.602455	0.648934	0.64111	0.653878	0.674957	0.701463	0.674954	0.633702	0.646251	0.54765	0.554587	0.632881	0.829073	0.750432	0.554024	0.769854	8.26932	6.39865	8.18546	6.25659	15.8337	14.9608	5.12095	5.44665	5.25924	7.49879	9.27932	7.02005	0.606866	0.677619	4.4001	5.99698	5.93715	6.44874	0.670176	0.674499	0.583575	0.693497	0.785721	0.64316	0.699743	0.69586	0.732498	0.585586	0.666711	0.694637	9.89548	7.08791	10.9657
34.2	0.542488	0.666852	0.604042	0.675591	0.666119	0.735723	0.692365	0.621183	0.677046	0.608895	0.584774	0.641371	0.83045	0.717514	0.541931	0.745556	8.07545	6.4649	8.26814	6.31809	15.6888	14.6559	5.48928	5.34631	5.29024	7.41799	9.99704	7.54169	0.558146	0.71364	4.25632	5.43899	5.56592	6.09669	0.570011	0.648107	0.594087	0.690041	0.802179	0.658817	0.68391	0.647843	0.746513	0.637476	0.668564	0.716356	9.27856	7.54061	11.1408
34.3	0.610301	0.614067	0.642007	0.674422	0.676823	0.703262	0.748242	0.633527	0.675309	0.620138	0.514966	0.666988	0.813832	0.666681	0.653763	0.732572	7.96781	6.64788	8.27305	6.91713	16.2928	14.9546	6.13569	5.74371	6.01063	7.15612	9.81071	7.43356	0.590752	0.678537	4.14998	5.90636	5.81226	5.7797	0.580366	0.707413	0.685456	0.681282	0.766181	0.666549	0.636246	0.669831	0.731195	0.577842	0.574016	0.702905	9.46017	7.20146	11.5316
34.4	0.586194	0.659738	0.634584	0.721221	0.671364	0.656681	0.692006	0.685731	0.680272	0.621965	0.627714	0.634835	0.836001	0.592475	0.678189	0.707966	7.45766	6.51705	6.91873	7.02233	15.867	14.3253	6.12238	5.41897	5.99003	7.11939	9.93611	6.95913	0.630003	0.746802	4.38419	5.68862	6.75024	5.6377	0.604929	0.674207	0.550697	0.66118	0.857212	0.711767	0.607076	0.674497	0.679493	0.612009	0.633822	0.589939	8.74281	7.40474	11.3463
34.5	0.569183	0.690538	0.659522	0.613547	0.679672	0.690931	0.668964	0.672614	0.656984	0.636614	0.577083	0.638553	0.837688	0.624842	0.656323	0.695792	7.46502	6.63133	6.8945	6.02803	15.4915	14.6614	5.71716	5.66177	5.79168	7.39572	9.8378	7.41843	0.570401	0.664891	4.77666	5.38066	5.89822	6.01984	0.605033	0.672102	0.658288	0.624434	0.875834	0.711519	0.723163	0.621221	0.688706	0.613591	0.636369	0.628208	8.59348	6.92018	10.6749
34.6	0.585665	0.638105	0.685667	0.633703	0.728416	0.700243	0.686198	0.680108	0.644445	0.537071	0.600393	0.647099	0.848286	0.668565	0.566178	0.725941	7.34753	7.06413	7.2304	6.1913	15.5156	15.3485	5.07543	5.46485	5.53643	6.90657	9.3977	7.32164	0.598134	0.662057	4.30036	5.72638	6.76807	5.66945	0.625671	0.624869	0.599998	0.668335	0.798154	0.64755	0.689373	0.660106	0.67818	0.632491	0.72024	0.672468	9.44357	7.58371	10.8272
34.7	0.574376	0.666678	0.654008	0.579946	0.724853	0.712101	0.671103	0.66426	0.686658	0.601007	0.626011	0.589129	0.825679	0.641905	0.641002	0.723723	8.06873	6.99	7.87906	6.11278	16.1847	15.2652	5.09039	5.60502	4.68089	7.01349	9.34512	7.58206	0.578803	0.708118	4.28964	5.74059	6.46744	6.06243	0.609131	0.614616	0.665044	0.733509	0.820894	0.747215	0.712287	0.730181	0.667761	0.612454	0.585465	0.712448	9.28496	7.72037	11.012
34.8	0.579175	0.634226	0.66565	0.62962	0.667064	0.703155	0.702381	0.652757	0.667025	0.624509	0.540475	0.648927	0.843905	0.609718	0.633073	0.714918	7.04445	6.79084	7.1455	6.45416	15.7617	15.0853	5.15047	5.57935	5.51981	7.24748	9.55277	7.98218	0.609912	0.729656	4.47701	5.99157	7.28753	6.28322	0.625212	0.649275	0.66168	0.66231	0.850991	0.680768	0.66667	0.669933	0.654766	0.567398	0.644784	0.76756	8.3964	8.31694	11.3577
34.9	0.641961	0.647601	0.647583	0.639398	0.675512	0.685812	0.661596	0.719746	0.683034	0.588287	0.583804	0.638761	0.840622	0.545896	0.769424	0.712702	7.5466	6.4421	8.18426	6.06894	15.5135	14.043	5.41621	5.45926	5.60093	7.15997	10.1942	7.99582	0.574067	0.714664	4.57215	5.94171	6.56352	5.74211	0.613496	0.63555	0.640175	0.689024	0.754671	0.61355	0.750683	0.684989	0.792887	0.570768	0.626054	0.696126	8.57558	8.1571	11.8318
35	0.585268	0.631234	0.618085	0.683621	0.66513	0.731171	0.652884	0.681732	0.695157	0.586448	0.609851	0.59687	0.827682	0.697482	0.609105	0.715514	7.41913	6.5065	7.99711	5.17057	15.5763	14.1971	4.76368	5.36228	5.33988	7.69207	10.4892	7.34287	0.646255	0.732868	4.31365	6.22589	6.72517	5.87056	0.630995	0.626648	0.649096	0.703407	0.839417	0.627117	0.633464	0.692801	0.658466	0.561574	0.708908	0.716023	9.14551	8.40455	12.2732
35.1	0.595232	0.615959	0.611726	0.679139	0.717119	0.714235	0.685025	0.677531	0.669955	0.630743	0.65584	0.659328	0.845489	0.680402	0.639856	0.727263	7.3826	6.85507	7.22219	5.77286	16.1717	14.8531	4.62673	5.42331	4.94652	6.79828	9.48455	6.78983	0.662457	0.73042	4.52725	6.15954	6.94564	5.45617	0.615618	0.647678	0.641337	0.604837	0.702499	0.706395	0.673466	0.691366	0.73865	0.636627	0.673883	0.635863	9.24403	8.41914	10.9845
35.2	0.627154	0.663007	0.648496	0.678906	0.668444	0.668455	0.674308	0.712392	0.693567	0.565166	0.6541	0.616932	0.87527	0.755096	0.737059	0.719254	7.51308	6.98606	6.95548	5.44579	15.5391	15.1216	4.49821	5.32427	5.27425	6.92544	9.2052	7.50817	0.572959	0.652357	4.37247	5.62554	6.36056	4.88576	0.611121	0.660183	0.636336	0.695717	0.81264	0.692883	0.649754	0.674612	0.719247	0.624066	0.684562	0.753263	8.95821	7.95931	11.4783
35.3	0.565193	0.641083	0.64112	0.640393	0.685401	0.646519	0.6977	0.666848	0.686	0.564983	0.604764	0.697221	0.836746	0.642649	0.668244	0.72736	7.03625	6.87678	7.16611	5.62826	15.2908	15.042	4.89654	5.55516	4.99434	7.50855	9.57453	7.27431	0.676066	0.717394	4.44733	5.28806	6.23151	5.95237	0.552692	0.603547	0.617229	0.682293	0.813106	0.57832	0.671021	0.713651	0.688333	0.663749	0.626945	0.648158	8.17716	8.28111	11.088
35.4	0.643007	0.668617	0.633422	0.630314	0.715595	0.680973	0.690155	0.67121	0.645207	0.585825	0.588471	0.606382	0.851076	0.676342	0.572056	0.740674	7.48589	6.98595	7.89507	5.91635	15.4679	15.0751	5.10935	5.30347	4.7789	7.12728	9.12185	7.34585	0.583948	0.779811	4.32251	5.90132	6.2979	6.03215	0.614468	0.690918	0.683803	0.723381	0.770737	0.779453	0.716994	0.648659	0.757844	0.615472	0.645517	0.682175	8.97908	7.61139	10.8557
35.5	0.617266	0.715288	0.576599	0.636337	0.695179	0.710019	0.613188	0.635743	0.696347	0.614899	0.607857	0.669767	0.819836	0.600157	0.655743	0.731574	6.80696	6.59744	6.65965	6.38516	14.7875	14.5257	4.63104	5.66588	5.017	8.5036	9.9053	7.28466	0.662352	0.67378	4.17029	5.66012	6.91656	5.9849	0.622307	0.691191	0.592017	0.754147	0.795712	0.772591	0.680472	0.713371	0.732281	0.569422	0.689571	0.677628	8.93815	8.58087	10.6396
35.6	0.585326	0.571071	0.624262	0.648643	0.717545	0.674114	0.744428	0.700321	0.676633	0.636236	0.564077	0.666478	0.823168	0.72381	0.636748	0.680569	7.24423	6.59514	6.93335	6.36784	15.154	14.6353	4.53228	5.6086	5.63583	7.63377	10.3433	6.94287	0.632362	0.629118	4.1588	6.14793	7.45792	6.23431	0.592356	0.634895	0.657028	0.69986	0.788812	0.67316	0.657275	0.671911	0.700955	0.576619	0.616308	0.691662	8.62812	7.55374	11.0582
35.7	0.691924	0.604196	0.61783	0.685147	0.672154	0.722387	0.616129	0.689124	0.656801	0.575629	0.589626	0.621208	0.83401	0.653085	0.561468	0.708592	6.79945	6.81651	6.05329	6.39309	15.215	14.3857	4.51396	5.53782	5.18144	7.51255	9.62215	6.95761	0.579037	0.724917	4.34736	6.03264	7.2411	5.71409	0.589025	0.638199	0.608753	0.643769	0.745309	0.621849	0.604234	0.712137	0.755148	0.649367	0.651029	0.754648	8.89978	7.46419	11.5493
35.8	0.586815	0.550911	0.62041	0.633499	0.642996	0.720677	0.610773	0.622415	0.664697	0.662758	0.656485	0.657225	0.801607	0.70141	0.662019	0.697638	7.20385	6.87362	7.29046	6.07132	15.9872	14.161	4.32773	5.50094	5.26877	7.93813	9.95317	6.89884	0.592383	0.661486	4.20549	6.3968	7.20782	5.57725	0.620898	0.687279	0.687201	0.708488	0.785613	0.736169	0.693814	0.691815	0.716808	0.593883	0.656124	0.732744	9.58341	7.5185	11.0915
35.9	0.591984	0.667143	0.602054	0.558865	0.758553	0.716541	0.62012	0.672708	0.652519	0.63786	0.614386	0.616104	0.817519	0.565408	0.655532	0.743191	7.5015	7.10282	8.69004	5.63797	15.9277	14.0176	4.57152	5.67796	5.70873	8.12222	9.10858	6.88467	0.657535	0.730876	4.00455	6.50753	7.33185	6.01022	0.659682	0.646649	0.622877	0.631268	0.812287	0.704319	0.674361	0.695516	0.751377	0.593626	0.630557	0.725664	10.5548	7.64366	11.4284
36	0.552263	0.60816	0.668169	0.64044	0.696112	0.723657	0.650922	0.616619	0.649292	0.644697	0.631014	0.640342	0.843783	0.757572	0.605709	0.721828	7.7808	7.04795	7.84737	6.04427	16.0285	13.917	4.89323	5.85	5.95277	9.07634	9.7017	7.1177	0.543209	0.72831	3.91841	6.43867	7.10277	5.85306	0.668245	0.650486	0.622765	0.600314	0.773676	0.737941	0.73569	0.664981	0.645529	0.611765	0.67456	0.698908	9.98819	8.20936	11.1696
36.1	0.601155	0.601812	0.617695	0.632883	0.715971	0.698657	0.655872	0.68067	0.63169	0.608589	0.588673	0.675317	0.825261	0.608144	0.59126	0.743883	7.51109	7.32538	9.07512	6.38739	16.3692	14.5167	4.7685	5.99406	4.8987	8.58566	10.1263	7.26914	0.624336	0.727675	3.71344	6.35954	7.07564	5.15912	0.675022	0.608333	0.637935	0.67419	0.795593	0.720266	0.633547	0.651499	0.739492	0.652407	0.653273	0.660688	9.89646	7.79674	11.552
36.2	0.566902	0.687695	0.623716	0.689695	0.677986	0.706257	0.725687	0.699997	0.627026	0.57267	0.600239	0.670112	0.808598	0.619907	0.669693	0.731512	7.5537	6.97475	8.90607	6.49937	15.031	14.6089	4.66333	5.47538	6.67257	8.6874	11.3412	7.01671	0.608896	0.717697	3.83076	6.76055	7.37624	4.74616	0.699081	0.589143	0.669715	0.69101	0.800317	0.64071	0.675712	0.607989	0.724727	0.610806	0.626842	0.723365	11.2618	7.72057	11.1301
36.3	0.586194	0.684296	0.593941	0.603959	0.679187	0.704698	0.651715	0.672512	0.771994	0.593991	0.644594	0.633488	0.798586	0.704026	0.674216	0.728199	7.11705	6.90318	8.75146	6.22612	14.6014	14.375	4.87248	5.62152	6.42594	8.57395	11.1531	6.68175	0.643732	0.623639	4.11176	6.40562	6.67649	5.36862	0.625472	0.585525	0.618716	0.674011	0.731216	0.766724	0.729985	0.635998	0.709359	0.662266	0.658772	0.705314	10.7833	7.36647	10.4825
36.4	0.566683	0.649495	0.612971	0.642554	0.665112	0.678565	0.647874	0.673399	0.704402	0.62222	0.644741	0.683535	0.812822	0.660599	0.638215	0.715387	7.27305	6.81727	8.40472	6.37974	15.427	13.3965	4.67751	5.88107	5.59468	7.72178	8.89905	6.94106	0.665118	0.713429	4.05849	6.48957	6.46892	5.86706	0.695616	0.686277	0.63766	0.684862	0.817549	0.661547	0.726755	0.664923	0.775778	0.597529	0.687889	0.684517	10.3736	7.52383	10.9472
36.5	0.663155	0.635195	0.616209	0.61518	0.669497	0.713908	0.676658	0.613891	0.671376	0.62042	0.60032	0.626068	0.825113	0.710481	0.57843	0.725567	7.0322	6.70775	8.40852	6.49828	14.6478	13.4433	5.01805	6.24643	6.04019	7.99634	8.7999	7.74405	0.665316	0.715116	4.22437	6.63319	6.94446	6.90082	0.612327	0.58336	0.595352	0.752177	0.805625	0.775574	0.74031	0.693119	0.700461	0.624308	0.686186	0.703623	9.55971	7.61471	10.6093
36.6	0.716508	0.654229	0.604588	0.601926	0.662628	0.716324	0.668601	0.683946	0.721544	0.618722	0.566756	0.703097	0.824327	0.672029	0.618767	0.744494	7.39618	6.43328	7.50852	6.17399	14.5633	13.1624	5.06516	6.29909	6.00384	8.39456	9.48823	7.31226	0.54646	0.653609	4.21408	6.86326	7.25183	6.42649	0.647747	0.662986	0.569301	0.688708	0.828755	0.666915	0.684769	0.697243	0.767123	0.561351	0.653605	0.657565	10.1732	7.23018	10.4371
36.7	0.553137	0.646037	0.581583	0.593922	0.644782	0.698971	0.686393	0.653944	0.643128	0.55611	0.605681	0.637733	0.85628	0.626313	0.564089	0.739832	6.67513	6.76162	7.54842	5.85347	14.3866	13.4539	5.15465	5.8107	6.28912	8.11208	9.39974	7.22942	0.652418	0.650444	4.22538	6.51789	7.14293	6.4768	0.655614	0.60895	0.63274	0.670193	0.823901	0.686976	0.759033	0.620712	0.718641	0.64585	0.588506	0.67195	10.4209	7.38861	10.8961
36.8	0.581834	0.67178	0.663646	0.588568	0.68189	0.657268	0.671757	0.658884	0.67566	0.644235	0.58275	0.705585	0.834318	0.680991	0.69881	0.742743	6.8151	6.78646	7.61545	5.80694	14.8146	14.0235	4.89061	5.87966	5.75545	8.24118	9.35629	7.24552	0.587924	0.694544	4.21456	5.90065	6.88886	6.76	0.655586	0.628072	0.622903	0.642527	0.799334	0.750198	0.691952	0.609228	0.766955	0.637266	0.727529	0.711037	8.77406	8.04432	10.9807
36.9	0.620776	0.621398	0.622169	0.670993	0.696327	0.695027	0.699572	0.685054	0.679823	0.56996	0.576589	0.677398	0.859314	0.656205	0.643469	0.74675	6.7803	6.7999	6.97953	5.82422	15.0666	14.3269	5.08278	6.24198	5.501	7.43736	9.37805	7.42593	0.551664	0.736274	4.42556	6.77166	7.23669	6.73195	0.651681	0.668046	0.583485	0.669219	0.82431	0.575026	0.671811	0.659113	0.702656	0.585619	0.694665	0.696091	9.05515	7.10599	10.309
37	0.61932	0.645298	0.612031	0.58702	0.685539	0.712053	0.655036	0.713252	0.63503	0.602304	0.595715	0.644459	0.83749	0.725258	0.70173	0.72362	6.76467	6.82436	7.97868	6.06717	14.7555	14.7034	4.74413	6.05085	5.54302	8.04742	10.4303	7.72253	0.694669	0.681178	4.28838	6.06518	6.95684	6.68033	0.553701	0.675325	0.694764	0.622914	0.748903	0.644994	0.642024	0.666699	0.772155	0.608151	0.65542	0.737645	8.98038	6.79608	10.6261
37.1	0.640007	0.674444	0.650082	0.667066	0.628399	0.72851	0.701491	0.693999	0.695753	0.659805	0.553789	0.618697	0.844301	0.629165	0.68398	0.740332	7.08828	6.31585	8.32992	5.82177	15.1646	14.1779	5.14877	6.03366	6.35278	8.5098	11.7311	7.7026	0.671695	0.629598	3.94699	6.48154	6.73639	6.04546	0.606503	0.670656	0.605456	0.680569	0.841817	0.68667	0.67541	0.734956	0.739609	0.656054	0.66793	0.704978	9.44048	7.39604	11.2619
37.2	0.591003	0.64217	0.625329	0.650876	0.653684	0.708969	0.696722	0.680291	0.669437	0.654583	0.611539	0.60799	0.803056	0.68741	0.606564	0.738849	6.45058	6.57084	8.40222	5.89458	15.1143	14.3131	4.90674	5.87285	5.90272	8.02158	10.5639	7.36595	0.580265	0.705209	4.14045	6.42099	7.05655	6.6079	0.663785	0.587136	0.613546	0.660062	0.720648	0.615968	0.658117	0.693895	0.752315	0.645047	0.645469	0.73765	10.5575	6.98644	10.565
37.3	0.579749	0.623864	0.604172	0.624584	0.682364	0.753071	0.659198	0.65209	0.686145	0.576719	0.569511	0.636633	0.877601	0.704209	0.587988	0.760316	6.60952	6.70155	7.7893	6.04231	15.5301	15.19	5.32425	6.01044	6.4646	8.0195	11.9924	7.29899	0.583955	0.640691	4.20361	6.30175	6.9256	6.27453	0.643859	0.707837	0.639446	0.688281	0.767054	0.690034	0.750016	0.71815	0.736273	0.583681	0.694023	0.719343	10.1007	7.49059	10.9984
37.4	0.534652	0.695612	0.587763	0.659223	0.71834	0.649215	0.652018	0.672013	0.581051	0.653089	0.614972	0.627082	0.820191	0.73595	0.647388	0.709208	6.34295	6.46023	7.68619	5.27678	14.6155	14.109	5.18819	5.80397	6.76721	7.69664	11.8819	7.12584	0.662698	0.656506	4.37006	6.25956	6.7223	5.47712	0.67086	0.684609	0.612889	0.63869	0.734095	0.676128	0.65838	0.680771	0.699669	0.595872	0.702923	0.689387	10.8832	7.00103	11.0526
37.5	0.616457	0.62949	0.662346	0.653777	0.701906	0.727893	0.665726	0.69076	0.642035	0.603926	0.593014	0.69932	0.819312	0.641295	0.581685	0.7649	6.69591	6.3706	9.05741	5.86684	14.2678	13.728	4.90105	5.69576	6.10705	8.01912	11.5606	7.47506	0.620941	0.733663	4.15906	6.14072	6.73654	4.96236	0.641225	0.655062	0.663219	0.681181	0.761413	0.701761	0.675941	0.637291	0.730906	0.614579	0.657441	0.701286	10.7892	7.2994	11.202
37.6	0.557785	0.712645	0.695796	0.661285	0.722891	0.671693	0.693663	0.634537	0.654087	0.535928	0.555391	0.682221	0.813859	0.721015	0.663848	0.740784	7.35845	6.85931	9.23309	5.91993	16.1749	14.8639	5.43284	5.92644	7.35257	8.01193	10.5997	7.01399	0.622147	0.690359	4.09015	5.81088	7.18651	5.27284	0.564514	0.750448	0.677444	0.631931	0.750591	0.600025	0.731536	0.656155	0.701871	0.583985	0.668245	0.719802	9.03289	7.06634	11.1603
37.7	0.60576	0.66628	0.570696	0.694375	0.74232	0.740708	0.688417	0.670798	0.637205	0.596622	0.637553	0.684998	0.83549	0.607794	0.615691	0.736451	6.98347	6.8434	8.90845	5.93185	15.5284	14.5252	5.11011	6.06129	6.26401	7.94094	10.0128	6.7108	0.601889	0.709147	4.39073	5.97502	7.01963	5.00544	0.619878	0.698219	0.617678	0.693101	0.747914	0.561259	0.690698	0.704121	0.698139	0.638473	0.738522	0.721059	8.57001	7.01869	10.3929
37.8	0.606339	0.67221	0.678697	0.666375	0.671111	0.691074	0.681524	0.67847	0.704312	0.614884	0.593508	0.721626	0.814135	0.77443	0.597571	0.733643	7.00937	6.58357	8.25472	6.33466	15.6501	14.1954	4.63218	6.19099	5.62078	7.13009	8.81388	7.4322	0.537218	0.679282	4.49473	5.89764	6.62261	5.17089	0.615149	0.650274	0.699246	0.645461	0.791193	0.631829	0.676777	0.682842	0.73269	0.638126	0.668769	0.701358	9.06958	6.53484	10.9562
37.9	0.581224	0.655871	0.645778	0.625493	0.657937	0.642554	0.688283	0.66492	0.726871	0.651679	0.641177	0.658047	0.823442	0.653375	0.645165	0.733593	7.26559	6.80421	8.19549	6.08182	16.2505	14.7773	4.6184	6.16867	4.75011	6.77669	8.41495	6.54347	0.623034	0.690698	4.47642	6.26754	6.81399	5.59358	0.635277	0.733521	0.679251	0.690827	0.848296	0.526646	0.576674	0.696966	0.735964	0.571674	0.637675	0.75522	9.1689	6.47047	10.8592
38	0.600577	0.638499	0.662342	0.646929	0.750253	0.663527	0.71386	0.75025	0.63659	0.56243	0.675203	0.693769	0.790338	0.702846	0.627063	0.778592	7.52615	7.11894	7.86104	6.96946	16.3181	14.6454	4.16386	5.95079	5.42657	6.75766	8.43224	7.49528	0.543635	0.675003	4.46071	6.48693	6.85223	5.08844	0.634924	0.652613	0.666074	0.689208	0.783761	0.642278	0.734717	0.664378	0.748443	0.599048	0.708124	0.740469	10.1725	6.96318	11.0109
38.1	0.605192	0.685029	0.667685	0.703471	0.713259	0.707607	0.621797	0.688941	0.664111	0.619955	0.664236	0.672066	0.817392	0.760578	0.673421	0.76093	7.86942	7.42676	7.79545	6.44286	16.3559	15.5489	4.48547	5.96232	5.35226	6.99865	8.9869	8.17155	0.595255	0.690904	4.40105	6.63575	6.85322	5.63682	0.59278	0.648518	0.672126	0.696252	0.915686	0.598893	0.652758	0.69943	0.77269	0.668714	0.645495	0.726969	10.1373	7.17366	10.7793
38.2	0.594391	0.612373	0.618779	0.630677	0.646668	0.70793	0.64057	0.689216	0.681376	0.602265	0.626129	0.645154	0.804462	0.751093	0.663318	0.756538	7.14119	7.01805	7.96422	6.60081	15.4845	14.992	4.42239	6.02745	6.37697	7.04804	9.70825	7.79042	0.667739	0.684089	4.15218	6.8143	6.6309	4.68454	0.617502	0.745543	0.621731	0.681236	0.787339	0.694887	0.698066	0.824127	0.747845	0.601887	0.620103	0.615044	9.91331	8.0507	10.8618
38.3	0.637387	0.684847	0.623377	0.621534	0.724824	0.705216	0.714535	0.597068	0.680376	0.617448	0.629956	0.633771	0.810977	0.682695	0.648549	0.761204	7.56378	7.5633	7.7688	7.24346	16.7879	15.3561	4.34601	6.14746	5.20149	7.2639	8.38157	8.09242	0.611652	0.67031	4.12158	6.43726	7.11707	4.44422	0.598361	0.661524	0.648105	0.685846	0.796032	0.565464	0.648243	0.708127	0.710833	0.605553	0.652908	0.663265	10.0031	7.49898	10.622
38.4	0.624845	0.62754	0.613649	0.607951	0.697154	0.729884	0.653806	0.663116	0.669906	0.584218	0.606572	0.631693	0.827398	0.689194	0.693378	0.748404	7.23229	7.60932	7.54409	7.38067	15.3678	14.5722	4.12284	5.65836	6.25603	6.69441	8.91191	7.86493	0.561972	0.712794	4.28282	6.25281	6.69735	4.36136	0.634513	0.652374	0.627109	0.670137	0.802527	0.680188	0.67062	0.690143	0.714195	0.616054	0.681994	0.711388	9.04776	8.10843	10.1979
38.5	0.632054	0.695785	0.636701	0.624973	0.719912	0.663514	0.723036	0.608086	0.688976	0.659418	0.609304	0.651031	0.815219	0.698769	0.608888	0.753296	7.2075	7.44823	7.91851	6.5768	15.1607	13.868	4.62497	6.1426	5.82611	6.60064	9.01495	7.12724	0.590882	0.725434	4.40295	6.02946	6.66776	4.45916	0.676905	0.642065	0.62938	0.634174	0.814913	0.629938	0.662823	0.652938	0.712756	0.568146	0.6239	0.668388	8.42593	8.18964	10.4887
38.6	0.619678	0.656819	0.614304	0.683528	0.728196	0.638253	0.6647	0.670321	0.722538	0.621549	0.583375	0.657232	0.820119	0.645901	0.6188	0.737819	7.16259	6.8818	8.01768	6.63794	15.714	14.662	4.71065	6.2332	6.3617	7.60395	9.43242	7.33963	0.56711	0.72646	4.05965	6.89564	6.99919	3.88931	0.58926	0.654616	0.620151	0.70448	0.795234	0.723855	0.693236	0.667524	0.704554	0.642692	0.617979	0.706025	10.3338	8.40344	11.2989
38.7	0.666278	0.643408	0.652594	0.672915	0.662373	0.760702	0.734441	0.619361	0.703536	0.591587	0.642039	0.61248	0.81962	0.686219	0.664701	0.761897	6.68616	6.58954	7.73586	6.61421	15.8204	14.3211	4.84849	6.10383	7.85271	7.72892	9.82907	7.98282	0.620375	0.702951	4.31051	6.5212	6.08744	3.65749	0.590895	0.634228	0.621946	0.703164	0.73977	0.644302	0.661414	0.687507	0.716826	0.661846	0.700114	0.647129	10.0402	7.35294	10.9934
38.8	0.605946	0.675288	0.698387	0.655624	0.690899	0.701328	0.752305	0.65933	0.662812	0.595173	0.626655	0.595069	0.823933	0.765348	0.5925	0.746293	7.33111	6.90121	7.13866	6.48059	15.824	14.1086	5.09023	6.51379	6.89249	6.77471	9.64837	7.42934	0.539397	0.745972	4.02302	6.78367	6.18063	3.88461	0.604083	0.703564	0.617774	0.743917	0.752338	0.689801	0.701094	0.708906	0.670611	0.648548	0.633544	0.6982	10.1223	7.77709	11.3729
38.9	0.628884	0.652049	0.662896	0.617376	0.668317	0.662752	0.680762	0.660212	0.648887	0.605762	0.640995	0.656469	0.808066	0.702818	0.708985	0.729226	6.8554	6.95024	7.28079	6.45935	15.6931	14.4992	5.46129	6.16847	7.16226	7.16073	9.79517	7.63342	0.661544	0.659483	4.18677	6.30247	6.21316	4.40048	0.610112	0.706325	0.700706	0.654598	0.738163	0.636208	0.649342	0.710388	0.731357	0.622409	0.642196	0.722413	9.53155	7.60163	10.3315
39	0.60066	0.599652	0.652657	0.588365	0.667676	0.653719	0.694197	0.688243	0.683735	0.596657	0.706721	0.633405	0.837673	0.781799	0.615619	0.767841	6.80311	6.8786	7.99269	7.2028	15.3234	14.7149	4.58585	6.04468	6.18407	7.99222	9.68381	7.67334	0.589555	0.67591	4.12772	6.53976	6.76217	4.42046	0.569381	0.613023	0.637691	0.669808	0.833046	0.750802	0.664664	0.736578	0.729889	0.593219	0.619229	0.743614	9.4605	7.71534	10.4842
39.1	0.618502	0.62921	0.620829	0.659529	0.657713	0.691875	0.683301	0.656926	0.715975	0.606039	0.584998	0.690297	0.841583	0.640667	0.644973	0.732949	6.66595	6.33696	6.75042	7.27273	15.1794	14.6022	4.78513	5.92537	6.97518	7.73815	10.0343	7.31557	0.603491	0.61875	4.11002	6.68568	6.99332	4.39581	0.637506	0.654238	0.691838	0.664835	0.81643	0.666223	0.650818	0.634118	0.745938	0.620912	0.651797	0.672999	10.1857	7.79206	11.2162
39.2	0.632029	0.6793	0.586178	0.696307	0.746367	0.671227	0.675271	0.673497	0.665955	0.624694	0.597032	0.727305	0.815019	0.759304	0.623891	0.725781	6.87129	6.63946	7.91588	8.23505	14.9313	14.217	4.74316	5.91839	6.69153	7.73062	9.68155	7.41973	0.585546	0.650018	4.0217	7.68168	6.94942	3.99744	0.564902	0.691835	0.601107	0.701053	0.867538	0.659542	0.785667	0.701582	0.75521	0.591894	0.662553	0.712722	11.5248	7.19831	11.6014
39.3	0.645897	0.633765	0.681768	0.664787	0.728165	0.662704	0.667854	0.676811	0.680484	0.562084	0.62296	0.651175	0.816421	0.709297	0.684745	0.721874	7.22737	6.74367	8.21488	7.41859	15.8837	14.4473	4.35821	6.07267	5.72762	7.51991	9.36814	7.43384	0.561613	0.73082	3.95775	7.30489	6.75231	4.24727	0.552383	0.691404	0.665579	0.679101	0.77619	0.657458	0.651519	0.739474	0.725071	0.597841	0.643402	0.721217	11.5541	8.20853	10.3777
39.4	0.608652	0.656411	0.719309	0.591554	0.688401	0.666718	0.723897	0.706557	0.676285	0.625176	0.632965	0.594283	0.820611	0.691275	0.683076	0.725313	7.16973	6.71497	8.9265	7.4998	16.0038	14.3448	4.48079	6.06767	7.04231	7.60096	9.88132	7.24943	0.6161	0.680808	4.15872	7.31315	6.86933	4.66391	0.626119	0.68604	0.642747	0.686174	0.761921	0.581504	0.668172	0.629049	0.735325	0.621772	0.562631	0.650232	12.0628	7.51621	11.727
39.5	0.5891	0.698445	0.691011	0.619917	0.736428	0.718846	0.716499	0.727565	0.742069	0.592055	0.57025	0.679622	0.824691	0.619488	0.628924	0.761081	7.40097	7.17586	9.23221	7.49692	15.8901	14.4147	4.70424	6.20426	7.73009	7.67194	9.21658	7.42475	0.618623	0.713114	4.07823	7.27804	6.93244	5.36303	0.598772	0.648636	0.714027	0.635942	0.825178	0.718682	0.662816	0.725077	0.756918	0.630004	0.635657	0.752115	10.5892	7.33419	11.564
39.6	0.584021	0.652147	0.721877	0.622124	0.724195	0.675288	0.672333	0.666682	0.697236	0.610154	0.631732	0.657397	0.793039	0.736616	0.644953	0.760826	7.58424	7.05026	9.80236	8.00945	16.6097	14.8884	4.91102	6.36608	7.05893	7.96908	9.71734	7.43772	0.638098	0.689118	4.27315	7.12312	7.07861	5.22297	0.578804	0.689948	0.624087	0.767594	0.84966	0.701462	0.666611	0.712194	0.69627	0.617809	0.646839	0.71956	11.1331	7.09792	11.4717
39.7	0.545874	0.67403	0.709539	0.605359	0.701717	0.751921	0.676717	0.664501	0.680015	0.603863	0.578223	0.656625	0.847897	0.633365	0.743171	0.773479	7.69805	7.18583	9.97528	8.82489	16.2269	14.4038	5.04285	5.99528	7.36638	6.60396	10.4421	6.93254	0.560376	0.667823	4.35834	6.92195	7.21884	5.47432	0.629155	0.584062	0.596657	0.721258	0.926956	0.704789	0.639187	0.728098	0.777382	0.576923	0.667813	0.666184	11.5152	6.41791	11.4464
39.8	0.523877	0.638811	0.65374	0.652251	0.7087	0.708762	0.666337	0.659861	0.741751	0.700677	0.619776	0.695431	0.822394	0.718868	0.584689	0.730616	8.07551	7.43465	10.4255	8.68204	15.762	14.1312	4.8291	6.02986	7.75289	7.46778	10.6132	7.30217	0.619611	0.652441	4.44897	7.22758	7.12177	5.53636	0.575194	0.715476	0.644857	0.734662	0.719569	0.670049	0.665457	0.695652	0.714832	0.612842	0.665251	0.696082	11.9079	6.71403	11.0787
39.9	0.61283	0.682751	0.66449	0.702202	0.673922	0.665459	0.654249	0.687438	0.652725	0.609961	0.558789	0.641944	0.832725	0.64366	0.613455	0.721472	7.87495	7.61446	10.526	7.64241	16.058	14.8354	4.8632	5.8788	6.89088	6.62002	10.7332	7.38018	0.58281	0.759904	4.43222	6.67108	6.88271	5.45635	0.559212	0.653928	0.682006	0.677578	0.829369	0.687638	0.66235	0.678083	0.815729	0.574923	0.67361	0.727129	9.93849	6.43143	11.1694
40	0.591753	0.667796	0.656866	0.602454	0.734059	0.701046	0.693345	0.698602	0.700237	0.608524	0.607184	0.631115	0.850181	0.681182	0.547798	0.719039	7.66294	7.70684	10.6532	7.3766	16.3367	15.3722	4.96955	6.15355	7.15805	7.0056	10.2954	7.45417	0.630761	0.69488	4.47555	6.92155	7.15043	6.02264	0.647943	0.668926	0.66166	0.657023	0.846768	0.703263	0.63702	0.747567	0.801684	0.686253	0.669218	0.767459	10.3304	6.70879	10.9203
40.1	0.578675	0.619185	0.711848	0.643875	0.71698	0.693478	0.685741	0.67368	0.69344	0.61635	0.649399	0.683995	0.817045	0.679152	0.673964	0.732581	7.38088	7.32008	8.54047	7.17374	16.4743	14.9614	5.01166	6.02298	6.53573	6.59916	10.1364	7.35748	0.639596	0.652877	4.68105	7.02621	6.81192	5.66881	0.590644	0.671552	0.690292	0.637312	0.80068	0.75482	0.679127	0.692978	0.713014	0.66202	0.617698	0.749329	11.378	7.04166	11.2326
40.2	0.551957	0.705694	0.663509	0.6976	0.706589	0.671627	0.720216	0.697767	0.690507	0.670477	0.643376	0.679939	0.824136	0.753068	0.666983	0.763974	7.42646	7.6389	9.29777	7.44526	16.0404	14.8944	4.64949	6.21656	5.72977	6.90132	9.68805	7.84489	0.675196	0.714426	4.5525	6.77677	6.88896	5.48522	0.570362	0.686098	0.648927	0.630315	0.67436	0.721243	0.669453	0.68765	0.745714	0.674147	0.684996	0.714936	11.2022	7.27135	10.3364
40.3	0.565781	0.696302	0.622961	0.612104	0.674997	0.676322	0.714975	0.71148	0.646337	0.58991	0.563778	0.651513	0.83512	0.68439	0.60198	0.755972	7.89615	7.22909	10.6143	6.94905	16.9508	14.7112	4.49183	6.37003	4.5859	6.81846	9.56342	7.51233	0.641045	0.662333	4.46526	7.54203	7.0321	5.15693	0.594892	0.633166	0.650779	0.658319	0.824106	0.709541	0.658232	0.668393	0.75251	0.636459	0.616375	0.720004	11.254	6.90555	11.2675
40.4	0.531715	0.65713	0.758687	0.588737	0.675048	0.691471	0.683891	0.629147	0.666083	0.592104	0.592924	0.663074	0.791623	0.704734	0.631799	0.739385	7.88626	7.78718	9.73008	6.38827	16.8247	15.0424	4.40685	6.36932	6.57428	6.95846	9.16984	7.43121	0.626305	0.72694	4.85562	6.56049	6.6562	5.53711	0.58869	0.663615	0.680567	0.691224	0.701597	0.763512	0.649302	0.671319	0.769826	0.631985	0.617423	0.728735	10.2552	6.45383	10.7887
40.5	0.559872	0.680655	0.726408	0.663284	0.707442	0.697864	0.672276	0.667353	0.702105	0.658022	0.669971	0.653367	0.810449	0.683093	0.57828	0.724646	7.88917	7.8822	9.27981	6.98647	15.7664	14.4704	4.65746	6.42752	6.33585	7.61873	9.30657	7.06556	0.57961	0.673855	4.57249	6.99948	6.39586	5.64526	0.585622	0.687754	0.665467	0.762713	0.769017	0.710247	0.704497	0.73404	0.721364	0.579185	0.677153	0.727424	9.86679	6.41641	10.4225
40.6	0.548029	0.611339	0.667648	0.62695	0.720855	0.668622	0.743858	0.627828	0.598406	0.664854	0.64033	0.643652	0.813574	0.607126	0.679771	0.750009	7.21633	7.22065	8.7295	6.60964	15.9083	14.6867	4.49251	6.51869	6.31033	8.41733	9.03693	7.50674	0.566049	0.687676	4.6639	6.96919	6.91988	5.74253	0.555221	0.613421	0.614321	0.694302	0.757067	0.644291	0.721372	0.712301	0.712758	0.640685	0.6235	0.68506	10.1248	6.87785	10.8117
40.7	0.57873	0.63439	0.709411	0.670364	0.712254	0.714751	0.739394	0.638549	0.68221	0.67128	0.60944	0.623877	0.815928	0.72899	0.633822	0.749546	7.54624	7.36635	8.79555	6.47331	16.7181	14.9113	4.52304	5.89564	6.92731	8.09056	9.44634	7.2182	0.588482	0.718976	4.69876	6.71958	7.07186	6.03342	0.543076	0.684581	0.631675	0.704002	0.895381	0.623464	0.767182	0.734464	0.753612	0.640226	0.588844	0.724159	10.377	6.98241	11.3753
40.8	0.572605	0.658552	0.708658	0.642346	0.689844	0.687229	0.713418	0.621665	0.635178	0.656173	0.619925	0.630143	0.789569	0.729339	0.61617	0.741554	7.24029	7.59387	9.10898	7.02109	16.4179	15.6126	4.89417	6.01424	5.89616	6.84037	9.68165	6.86299	0.615739	0.666413	4.89176	6.51456	6.86727	6.46959	0.553509	0.637303	0.616451	0.688596	0.826397	0.698153	0.631607	0.738729	0.693216	0.696802	0.639199	0.71737	10.0235	7.12146	10.5008
40.9	0.57177	0.623679	0.683007	0.669899	0.71621	0.649871	0.779162	0.658835	0.668984	0.61735	0.668363	0.662681	0.805296	0.756668	0.678278	0.720154	7.25022	7.72375	10.2009	6.95487	16.4606	15.5516	4.7079	5.77741	5.59649	6.21368	9.3594	6.30814	0.6225	0.662845	4.8084	6.43775	7.01449	6.39494	0.609825	0.697374	0.683861	0.683593	0.730042	0.622114	0.645044	0.677234	0.773155	0.57901	0.630157	0.732579	9.43507	7.8085	10.7226
41	0.566625	0.574561	0.69233	0.680051	0.673943	0.741678	0.70826	0.656181	0.706533	0.608862	0.587309	0.651124	0.787279	0.741013	0.595452	0.739752	7.35931	7.83923	10.7518	7.86817	15.8431	15.5255	5.08545	5.72375	8.94363	6.4199	10.8267	7.55952	0.613694	0.766991	4.52859	6.23159	7.24003	6.42614	0.591462	0.620279	0.639194	0.673739	0.699922	0.685644	0.64104	0.763186	0.688335	0.645251	0.62668	0.720329	9.32769	7.40019	11.2241
41.1	0.596662	0.613401	0.660684	0.651036	0.735062	0.661175	0.703177	0.708707	0.625062	0.618913	0.606764	0.701296	0.821069	0.685837	0.632134	0.708396	7.01194	7.60929	10.4669	7.57117	15.3629	15.2264	4.9531	6.25235	6.85629	7.11152	10.2418	7.22693	0.626111	0.693825	4.60619	5.90557	7.26674	6.45077	0.647624	0.761309	0.661706	0.697948	0.713879	0.660077	0.651956	0.756731	0.730411	0.639381	0.659409	0.69706	10.0335	7.70561	10.7794
41.2	0.579767	0.614764	0.61242	0.626587	0.774651	0.757153	0.734137	0.653181	0.698722	0.586992	0.587008	0.62914	0.819898	0.733321	0.640686	0.781147	7.04753	7.76333	10.469	8.15939	15.3926	15.1329	4.85323	5.63731	6.93248	6.3989	10.3233	7.22182	0.647965	0.702931	4.72324	5.8685	6.9576	7.08643	0.601656	0.685761	0.648826	0.702137	0.739359	0.655165	0.718243	0.727272	0.728092	0.624212	0.639129	0.721724	10.3502	7.9082	11.4792
41.3	0.588199	0.66128	0.693652	0.636917	0.765697	0.7083	0.698256	0.591808	0.685328	0.597974	0.628278	0.67431	0.825732	0.732489	0.568762	0.739295	7.72029	7.83834	10.7507	6.82472	15.7244	15.7221	5.2002	5.76147	6.48714	6.71547	10.9283	6.88126	0.635851	0.750276	4.55952	5.82097	6.86435	6.49502	0.62358	0.746328	0.642567	0.677309	0.72462	0.732763	0.680237	0.62174	0.704041	0.577326	0.600929	0.697251	9.90202	7.20777	10.7666
41.4	0.613354	0.659447	0.702079	0.630459	0.721882	0.726843	0.685627	0.612197	0.601509	0.61794	0.603139	0.657177	0.806744	0.669929	0.596469	0.73964	7.43046	7.80545	9.45146	7.00145	15.8522	15.7786	4.89668	5.6953	5.7043	6.77183	9.58646	6.71995	0.675539	0.714853	4.48704	6.47016	6.64389	5.37338	0.570137	0.765776	0.646285	0.669412	0.694249	0.788313	0.747729	0.713122	0.699961	0.60597	0.670445	0.746467	10.2094	6.71474	10.9224
41.5	0.593632	0.593174	0.660321	0.622526	0.768037	0.750087	0.700851	0.679894	0.66312	0.58439	0.621629	0.678461	0.792107	0.648595	0.636802	0.72592	7.1842	7.4818	9.70216	7.34293	15.4776	15.5111	5.02279	5.67885	4.94061	6.87443	9.63545	6.94499	0.58789	0.737728	4.41892	6.99692	7.03503	5.27489	0.623364	0.703157	0.625019	0.730878	0.734757	0.645959	0.642991	0.697768	0.749894	0.639875	0.666574	0.687637	11.3966	7.02969	10.9287
41.6	0.557849	0.61985	0.687192	0.628009	0.687404	0.767229	0.696605	0.61735	0.633838	0.632212	0.637817	0.698664	0.812544	0.73559	0.636205	0.720949	7.47391	7.26393	10.7779	7.22246	15.5384	16.0365	5.23891	5.60906	6.81867	6.77255	10.7883	6.96488	0.608008	0.743012	4.29086	6.73198	7.00803	5.14989	0.552583	0.785702	0.692823	0.679388	0.776254	0.727267	0.692748	0.660639	0.754269	0.682674	0.667591	0.663474	10.1042	7.14833	11.7604
41.7	0.586725	0.581406	0.658562	0.632895	0.644403	0.651218	0.663198	0.671457	0.666167	0.593537	0.600399	0.667566	0.799589	0.744306	0.692804	0.755006	7.28332	7.88193	10.6114	7.13855	15.6434	15.5266	4.87025	5.73285	6.48579	6.89946	10.7938	7.23047	0.641684	0.736006	4.2324	7.01548	6.67236	4.65277	0.572949	0.664282	0.597964	0.694988	0.853392	0.587129	0.691591	0.713188	0.738002	0.622315	0.613438	0.677424	11.564	7.48259	11.5963
41.8	0.62185	0.597636	0.711681	0.6615	0.691478	0.70154	0.640415	0.663439	0.652047	0.642795	0.650151	0.641625	0.799488	0.707217	0.654671	0.7337	7.95066	8.1925	10.4104	8.35058	15.5656	15.9248	5.00728	5.20234	5.98611	6.55034	10.6281	6.69014	0.639076	0.708557	4.41803	6.84284	7.23644	5.10487	0.603669	0.700164	0.632883	0.654329	0.675251	0.748279	0.666105	0.754116	0.74796	0.627613	0.630251	0.697328	10.8586	8.13869	11.068
41.9	0.509646	0.600436	0.652098	0.670771	0.757036	0.688632	0.721903	0.63418	0.674162	0.619953	0.623829	0.651202	0.829013	0.757149	0.58127	0.743588	7.97252	8.27869	9.65884	7.80003	15.771	16.2009	5.28914	5.56261	4.72517	7.64963	8.94688	6.84936	0.61664	0.725404	4.24065	6.28615	6.88036	4.67472	0.612964	0.645948	0.640591	0.648085	0.777254	0.797648	0.684699	0.651349	0.724461	0.624521	0.603789	0.710134	9.87121	7.57943	10.5401
42	0.596021	0.690885	0.693935	0.671692	0.685031	0.690541	0.756169	0.602224	0.680115	0.62829	0.608615	0.661428	0.80732	0.770055	0.554173	0.751195	7.56814	7.81849	10.1596	7.13459	15.7565	16.3994	5.1914	6.07536	5.24102	6.91055	8.37041	7.1248	0.584894	0.665789	4.49665	6.26953	6.9696	4.94993	0.644063	0.664538	0.67397	0.703219	0.723311	0.66196	0.709666	0.756621	0.724161	0.602894	0.677857	0.713591	10.3327	8.36518	10.5453
42.1	0.584934	0.630399	0.6533	0.708295	0.669896	0.683707	0.717678	0.703609	0.668792	0.57232	0.684584	0.644467	0.82295	0.712401	0.623522	0.738324	7.98493	8.23201	10.7826	7.18201	15.8479	16.5327	4.77098	5.75279	5.21306	7.98843	8.27275	6.69825	0.664981	0.771233	4.58667	6.05944	6.89253	5.10553	0.613866	0.715081	0.643923	0.706696	0.666258	0.689307	0.658636	0.683384	0.772921	0.659094	0.726321	0.687757	8.81344	8.21505	10.8824
42.2	0.543485	0.591727	0.679554	0.640868	0.703123	0.657535	0.73775	0.680604	0.721767	0.583646	0.602265	0.590459	0.808148	0.666973	0.667035	0.728253	7.62512	7.93918	10.8441	7.38943	15.2955	16.4156	5.41537	5.57068	5.10781	7.93288	8.38734	6.52548	0.657159	0.766586	4.78236	6.52961	6.75236	5.24109	0.622504	0.698805	0.616516	0.684763	0.753165	0.679716	0.715024	0.731571	0.688724	0.676048	0.728832	0.749616	10.406	7.62531	11.3338
42.3	0.548502	0.628926	0.638616	0.667691	0.631896	0.711892	0.739939	0.631261	0.675001	0.630954	0.581592	0.617256	0.823974	0.664671	0.652803	0.735772	7.90753	8.09758	10.2435	7.36373	15.8766	16.0293	4.64009	5.54232	5.1165	7.21482	8.94199	6.9067	0.654347	0.803038	4.46097	6.39095	6.88489	4.63583	0.631249	0.749061	0.681695	0.70552	0.797006	0.746458	0.600196	0.664004	0.750905	0.643477	0.673757	0.747612	10.9645	8.34766	11.7118
42.4	0.544114	0.629942	0.681948	0.638278	0.700797	0.676241	0.732773	0.686215	0.680021	0.592382	0.589791	0.689824	0.82009	0.666207	0.681234	0.71463	7.63212	7.54815	10.7056	6.74173	14.9297	15.4256	5.16592	5.99938	5.45845	6.99439	8.648	6.87565	0.613437	0.694507	4.73908	6.34831	6.90252	5.18493	0.57212	0.701662	0.666069	0.727832	0.756384	0.650653	0.676097	0.680854	0.742975	0.600196	0.682003	0.694312	9.91555	8.08069	11.664
42.5	0.504836	0.593086	0.69363	0.655717	0.731157	0.661507	0.719836	0.646415	0.702944	0.621354	0.620415	0.66214	0.823135	0.668255	0.593675	0.728638	7.39297	8.01138	10.6631	7.11654	15.0595	16.0011	5.20088	5.84238	5.0962	7.71848	9.2097	6.48032	0.652558	0.701484	4.5139	5.86057	6.68528	5.43115	0.629179	0.661529	0.645121	0.665334	0.805294	0.684436	0.633595	0.635422	0.761828	0.617475	0.792172	0.673797	7.9066	8.49661	11.4278
42.6	0.621008	0.533098	0.658324	0.728246	0.695878	0.684164	0.729649	0.637896	0.642537	0.651368	0.61845	0.620206	0.812402	0.701879	0.604968	0.752271	7.3592	7.5592	11.5258	5.70728	14.8164	15.4336	5.40826	5.68531	5.85509	7.86854	8.87968	6.50859	0.660609	0.7367	4.80208	6.14598	6.75406	5.36971	0.60401	0.61514	0.619487	0.677969	0.788625	0.629779	0.699308	0.697256	0.694877	0.576721	0.712666	0.695831	9.55154	8.4065	11.4516
42.7	0.569949	0.631571	0.634794	0.662111	0.747198	0.631484	0.76984	0.673721	0.670861	0.64889	0.57279	0.658532	0.820165	0.729247	0.579056	0.750733	7.46202	7.59176	10.8815	5.75565	14.996	14.8165	6.15712	5.9201	6.38905	6.94357	9.11819	6.2409	0.568946	0.670563	4.73049	5.76134	6.60757	5.10669	0.648221	0.690497	0.702935	0.771376	0.696228	0.867928	0.691832	0.750325	0.678456	0.608497	0.72438	0.644041	9.03572	8.61403	11.2012
42.8	0.552296	0.628657	0.739539	0.648921	0.677654	0.563368	0.739009	0.638604	0.685907	0.616494	0.601766	0.704983	0.805925	0.823977	0.611655	0.739217	7.51354	7.87212	11.2254	6.35828	15.0626	15.8639	5.81118	5.73615	7.2001	7.1595	9.83723	6.64224	0.61357	0.764247	4.57994	5.73959	6.65375	6.11641	0.662104	0.632891	0.574825	0.688397	0.801072	0.658693	0.646982	0.654386	0.710538	0.593333	0.615627	0.653235	8.54077	8.28338	11.3901
42.9	0.634899	0.615224	0.643649	0.611332	0.638356	0.610182	0.724333	0.664507	0.670436	0.619904	0.63508	0.602495	0.83677	0.714312	0.684215	0.714412	7.99002	7.68518	11.396	6.78934	15.5159	16.4299	5.72051	5.66797	6.52848	7.82182	9.48917	7.02529	0.572477	0.731091	4.50842	5.93139	7.04491	6.19682	0.606591	0.700244	0.694614	0.731387	0.755607	0.74148	0.658431	0.665213	0.667505	0.595102	0.674065	0.680337	9.06282	8.28049	11.0705
43	0.580305	0.574551	0.643051	0.640042	0.726376	0.660373	0.70518	0.664072	0.687721	0.60335	0.634276	0.61009	0.81538	0.724983	0.572528	0.743287	8.61712	8.30278	11.3184	7.46079	15.9216	16.0761	5.86853	5.9551	5.8819	7.54134	9.1065	7.27583	0.606207	0.708284	4.53987	5.98129	6.99435	6.46102	0.602038	0.658582	0.642813	0.6247	0.710113	0.74849	0.640656	0.647901	0.705112	0.562109	0.674634	0.702947	9.22652	7.81529	10.1999
43.1	0.571054	0.605451	0.62466	0.752079	0.665442	0.7425	0.729488	0.68664	0.662595	0.639684	0.663537	0.671015	0.827509	0.651877	0.554594	0.757641	8.38117	7.99983	10.9916	7.72545	15.8352	16.14	5.70512	5.68768	5.04505	6.84867	9.25197	7.12123	0.65093	0.741018	4.40011	6.64202	7.04651	7.00824	0.612906	0.607426	0.638164	0.649999	0.781558	0.65551	0.668495	0.732115	0.742727	0.613025	0.703252	0.653666	9.03868	7.7838	10.4444
43.2	0.62338	0.549071	0.602462	0.569946	0.688665	0.630372	0.667846	0.691109	0.647975	0.582402	0.601712	0.647713	0.816238	0.713121	0.60513	0.726917	7.65006	7.89963	10.4521	7.14598	15.8123	15.6206	5.42348	5.52619	5.91514	7.03127	9.69195	6.5999	0.582047	0.703305	4.43144	5.93724	6.50593	6.61733	0.572835	0.651156	0.670722	0.631545	0.764039	0.692895	0.737386	0.633025	0.692641	0.639403	0.58249	0.697167	9.03233	8.48914	10.5209
43.3	0.56869	0.582551	0.653224	0.637675	0.690017	0.715631	0.642342	0.707406	0.729354	0.653054	0.610619	0.60078	0.823257	0.733489	0.516161	0.722717	7.30702	8.04852	10.3295	8.27203	15.3484	16.0114	5.44704	5.72342	7.13403	6.34586	9.6799	6.43451	0.681702	0.781041	4.37749	6.38627	7.29629	6.37897	0.606607	0.652335	0.649535	0.681678	0.863686	0.702321	0.666058	0.693623	0.632067	0.633025	0.634359	0.661642	8.7902	8.78669	10.403
43.4	0.595938	0.594348	0.655096	0.70464	0.698638	0.746856	0.711549	0.647514	0.651428	0.642856	0.686243	0.641323	0.852751	0.699519	0.651677	0.735769	7.8378	7.93028	10.3578	7.35545	15.5424	15.9783	5.40692	5.75706	7.38675	6.81744	9.54297	7.17408	0.678281	0.69939	4.48006	6.02164	7.02442	6.31874	0.57187	0.669542	0.669024	0.668234	0.751266	0.704996	0.768963	0.674941	0.690481	0.615822	0.68687	0.716482	9.44371	8.78004	10.4587
43.5	0.618175	0.576643	0.63821	0.751713	0.715593	0.631678	0.706263	0.697921	0.66129	0.653454	0.634606	0.630718	0.811848	0.713691	0.645625	0.773671	7.74873	8.29601	10.6577	7.27707	14.7252	15.73	5.43851	6.06374	5.93969	7.20297	8.7647	7.05172	0.611817	0.743934	4.27866	6.14896	6.70489	6.34795	0.564246	0.639909	0.637822	0.677286	0.827471	0.68136	0.672876	0.714421	0.734931	0.567834	0.678655	0.684901	9.66947	8.26315	10.1627
43.6	0.598022	0.632829	0.559545	0.679164	0.686013	0.676186	0.73698	0.657649	0.658227	0.659077	0.580484	0.636741	0.841343	0.735661	0.587117	0.757418	7.94935	8.03191	11.4178	7.84495	14.8208	16.5747	4.8082	5.88598	5.76246	6.71563	8.61627	7.50987	0.588035	0.725303	4.40993	6.95097	6.95283	6.45471	0.60021	0.683601	0.599323	0.670918	0.762318	0.731468	0.682284	0.650038	0.757966	0.632018	0.683726	0.685634	10.7009	7.61533	10.711
43.7	0.59052	0.559582	0.595452	0.654155	0.673572	0.633979	0.683977	0.688272	0.628568	0.599303	0.625725	0.627648	0.846769	0.695003	0.619038	0.76231	8.32756	8.36263	11.6855	7.85192	14.6073	16.1996	4.87233	5.89407	6.47962	6.47561	9.02575	7.36965	0.614447	0.662941	4.43531	6.71779	7.16621	6.9614	0.674786	0.729095	0.68435	0.658523	0.836799	0.63605	0.739178	0.644996	0.73622	0.632664	0.648263	0.717728	10.0633	7.76368	10.0925
43.8	0.584777	0.607132	0.653068	0.681722	0.6686	0.703592	0.620115	0.727177	0.688807	0.569286	0.619742	0.631053	0.794524	0.756977	0.562113	0.758925	8.14314	8.70191	11.6256	8.30947	14.6469	16.2666	4.98221	5.43934	6.90299	6.5367	9.00985	6.8835	0.584234	0.736259	4.47963	6.92523	6.89475	6.26761	0.620612	0.645498	0.602505	0.723645	0.694251	0.653705	0.711489	0.666659	0.683269	0.656473	0.65088	0.713432	10.6032	8.58363	10.5799
43.9	0.622708	0.595136	0.618436	0.663301	0.669566	0.693431	0.662891	0.715362	0.655519	0.654852	0.61524	0.664536	0.827716	0.74183	0.558754	0.739793	8.32494	9.29728	11.8011	7.871	14.5096	15.8623	4.43234	5.18999	6.57168	7.28263	9.48046	6.99233	0.608557	0.730837	4.35573	6.61111	7.01782	6.60315	0.617083	0.654809	0.632809	0.643821	0.744757	0.625692	0.751437	0.667432	0.799299	0.639212	0.666518	0.715084	9.89744	8.90701	10.9105
44	0.542048	0.577604	0.679005	0.676575	0.7108	0.694968	0.703107	0.643448	0.570988	0.628252	0.625218	0.713745	0.851176	0.750381	0.633935	0.749022	8.33368	9.43403	11.4312	7.73628	14.2828	15.4913	4.52889	5.79506	7.03011	7.00089	9.43026	7.07331	0.650062	0.66711	4.27029	6.17279	6.36486	6.0074	0.602134	0.649292	0.655038	0.703353	0.726731	0.703397	0.710221	0.712424	0.790962	0.631508	0.657018	0.727145	10.1559	9.13421	11.294
44.1	0.57203	0.630447	0.619819	0.675876	0.731572	0.716377	0.666819	0.721827	0.605181	0.612573	0.643134	0.601048	0.844319	0.776429	0.654138	0.7518	8.16774	8.7185	12.4865	7.8781	14.794	15.7692	4.4984	5.88491	6.89932	6.5032	9.92838	6.66063	0.556031	0.751455	4.16333	5.95344	6.47024	4.98229	0.579558	0.66235	0.637469	0.640786	0.771924	0.744646	0.685037	0.675554	0.759346	0.594129	0.669367	0.763088	9.43648	8.98269	10.8666
44.2	0.562737	0.616222	0.649299	0.705551	0.686954	0.750756	0.742672	0.672765	0.682736	0.542776	0.633727	0.635493	0.842142	0.680067	0.593987	0.751835	7.98985	8.53059	11.0976	7.39436	14.731	15.1297	4.50143	5.24624	5.3224	6.86336	9.33282	6.99491	0.607791	0.730629	4.3985	6.03874	7.07241	5.67954	0.632683	0.628915	0.725589	0.683941	0.701015	0.771828	0.794972	0.7066	0.754987	0.636066	0.691576	0.663754	10.0186	8.00636	11.0165
44.3	0.59972	0.635734	0.652063	0.64695	0.684957	0.718576	0.667939	0.665097	0.576208	0.589401	0.660764	0.605452	0.858002	0.675288	0.593683	0.732334	7.35722	8.15296	10.8975	6.73055	13.8729	14.5616	4.86356	5.54128	6.45925	7.09338	10.4503	7.20256	0.542956	0.698085	4.36326	6.32866	6.92197	5.79561	0.636416	0.641855	0.616247	0.657601	0.813641	0.725001	0.682673	0.698669	0.730452	0.635418	0.674333	0.777629	11.6148	6.78948	11.5172
44.4	0.611492	0.632178	0.63199	0.685727	0.661287	0.692493	0.742105	0.676429	0.631047	0.681622	0.59444	0.676965	0.864909	0.683956	0.555868	0.738047	7.43286	8.24255	10.4646	7.58672	14.0721	14.8003	4.92119	5.80477	4.92745	7.70172	9.37528	7.47276	0.6011	0.705804	4.58523	5.91311	6.98079	6.63916	0.624573	0.619958	0.726309	0.652931	0.777707	0.703633	0.724003	0.660905	0.721804	0.652716	0.710058	0.736974	10.7838	7.30747	11.4124
44.5	0.627416	0.613311	0.645181	0.687118	0.687661	0.684175	0.666324	0.653388	0.598226	0.564724	0.590281	0.681586	0.802429	0.71993	0.567715	0.757546	7.96734	8.24722	11.328	7.02701	14.9713	15.3067	5.03045	6.02502	4.43408	7.22446	8.7349	7.39806	0.626358	0.728775	4.51035	5.90857	7.141	6.89605	0.66608	0.640463	0.678026	0.666703	0.838817	0.643472	0.687553	0.666899	0.681496	0.657313	0.613199	0.730605	10.4056	7.42526	11.805
44.6	0.610239	0.558579	0.576222	0.667614	0.683799	0.726427	0.653237	0.710604	0.600861	0.567923	0.643839	0.681934	0.821567	0.737719	0.632741	0.769711	8.29857	8.3855	11.529	6.62405	14.2955	15.2122	5.30006	5.63293	4.28065	7.20845	8.469	7.2684	0.701824	0.729327	4.54895	5.89872	7.13452	6.40265	0.596518	0.721212	0.632225	0.667173	0.827712	0.793451	0.771607	0.724744	0.822938	0.646867	0.718556	0.66388	11.309	6.87044	11.3496
44.7	0.623073	0.617546	0.659331	0.626654	0.704334	0.718452	0.680845	0.617499	0.620663	0.661835	0.549336	0.700569	0.850149	0.637588	0.562559	0.746096	8.0199	8.70547	10.9358	6.49966	15.1503	15.19	4.87129	5.5595	5.0973	6.60345	8.49303	7.32457	0.616024	0.681908	4.69293	6.05352	6.7886	6.18154	0.627739	0.633566	0.614076	0.68481	0.648386	0.687183	0.675171	0.661433	0.762436	0.684444	0.647938	0.700747	10.2182	7.10177	11.8271
44.8	0.56401	0.60137	0.601421	0.605137	0.70459	0.731127	0.659581	0.654909	0.626191	0.63977	0.598247	0.665452	0.86141	0.699455	0.624037	0.756274	7.60948	8.28781	10.976	6.44651	14.7091	15.6372	4.45812	5.66637	4.71289	7.61983	8.93192	7.15912	0.668374	0.67827	4.47668	6.36274	6.66622	6.18927	0.641958	0.64137	0.619186	0.677293	0.764495	0.586085	0.662418	0.629426	0.69109	0.621579	0.717414	0.732281	12.0903	7.64022	11.8479
44.9	0.524694	0.611376	0.659689	0.611238	0.717714	0.753961	0.696104	0.700711	0.609471	0.690093	0.636793	0.648053	0.831208	0.702912	0.459808	0.762231	7.52669	7.90458	11.3658	7.0143	15.5293	15.7189	4.40287	5.45318	4.84252	7.26871	8.92509	7.07949	0.6446	0.596261	4.68128	6.34455	6.9991	6.18715	0.557097	0.674889	0.662979	0.65964	0.821907	0.685119	0.677706	0.69079	0.78901	0.572233	0.668455	0.719027	12.3034	7.63913	11.9223
45	0.568565	0.596326	0.676856	0.65879	0.68241	0.708631	0.665355	0.652056	0.606099	0.674045	0.62685	0.595557	0.844617	0.690488	0.631254	0.751813	8.06418	8.38392	10.9187	7.66949	16.1483	16.2293	3.68789	5.50529	4.3427	7.56227	8.18083	7.64427	0.60652	0.677124	4.57807	6.40031	7.22425	5.95255	0.553941	0.706051	0.667515	0.759519	0.898743	0.638321	0.681343	0.674676	0.695844	0.637652	0.704669	0.710274	12.0092	8.17698	11.8623
45.1	0.573897	0.60785	0.636903	0.677535	0.622235	0.740876	0.707619	0.684189	0.725965	0.663918	0.672197	0.647585	0.842103	0.639899	0.54364	0.759035	7.92346	8.56166	10.5639	7.29394	15.4795	15.765	4.24129	5.68078	5.23402	7.25378	8.56766	7.76762	0.639872	0.66318	4.48595	5.99063	7.06915	5.83002	0.613965	0.642929	0.626547	0.711486	0.809253	0.735824	0.696352	0.69951	0.801525	0.552383	0.702751	0.736524	9.26908	7.916	11.5152
45.2	0.602611	0.65283	0.634263	0.69024	0.655016	0.758836	0.72502	0.656612	0.644893	0.578903	0.652966	0.689512	0.851568	0.737569	0.580049	0.750898	7.75776	8.61923	10.4513	7.37085	15.0408	15.4928	4.17099	5.72523	5.39519	7.95793	8.74738	7.34868	0.614038	0.648409	4.76644	6.39429	7.00138	6.4874	0.591581	0.641971	0.638984	0.665569	0.712896	0.680464	0.68962	0.699651	0.782944	0.602866	0.661828	0.714802	11.7004	7.8818	12.4127
45.3	0.595887	0.588635	0.633724	0.583689	0.725234	0.676175	0.718327	0.636215	0.67443	0.657571	0.61125	0.611961	0.863318	0.667298	0.525853	0.756953	8.64655	8.68855	10.8858	7.21521	15.8796	16.3273	4.15708	5.44136	5.11481	7.28087	8.49715	7.04088	0.599649	0.703228	4.66736	6.25487	6.7618	5.67737	0.608066	0.698324	0.58791	0.693545	0.72817	0.714755	0.646368	0.673394	0.745372	0.614549	0.759987	0.711394	11.1561	9.02786	11.8315
45.4	0.557917	0.615412	0.633433	0.62172	0.657241	0.74888	0.76615	0.685854	0.678274	0.622517	0.637492	0.692121	0.842921	0.692132	0.642821	0.757883	8.2811	8.2711	10.6269	7.15284	15.8938	15.7123	4.3393	5.62452	4.13837	6.88621	8.22459	7.3266	0.626667	0.645756	4.35909	5.45889	6.44769	6.10159	0.554814	0.593424	0.677173	0.704251	0.687786	0.650759	0.677926	0.653965	0.75368	0.619934	0.703288	0.743992	8.31271	9.02365	11.4454
45.5	0.571337	0.655654	0.583876	0.664515	0.706295	0.69698	0.706999	0.679467	0.68267	0.630065	0.598486	0.612633	0.859082	0.690321	0.672321	0.775958	8.46333	8.7831	11.048	6.74796	15.1939	15.0078	4.14293	5.19001	4.32604	6.37592	8.53835	7.10674	0.580493	0.66337	4.66839	5.44986	6.35834	5.72018	0.566899	0.736671	0.645604	0.657194	0.684878	0.71669	0.69696	0.681146	0.717506	0.615095	0.663755	0.772767	8.12867	8.18946	11.1692
45.6	0.585346	0.574112	0.611908	0.643413	0.710059	0.682898	0.734436	0.701788	0.649814	0.69938	0.617977	0.677003	0.853119	0.740237	0.677586	0.766646	8.11244	8.47942	10.9094	7.65314	14.9907	16.204	5.16148	5.47304	5.14444	7.0335	8.82798	6.58114	0.584318	0.738157	4.94062	5.14799	5.89487	6.53632	0.592347	0.701315	0.69235	0.64161	0.667264	0.676321	0.683564	0.659816	0.723042	0.631615	0.685771	0.729013	8.80787	8.74479	11.4446
45.7	0.618953	0.617094	0.62849	0.623305	0.739221	0.725936	0.762167	0.627762	0.633738	0.623183	0.576837	0.65016	0.822139	0.734448	0.640098	0.757613	8.40071	8.20035	10.2565	7.09751	15.8209	16.2129	5.05985	5.48848	4.99623	6.6829	8.13436	6.95772	0.564121	0.667102	4.69181	5.39571	6.40326	6.37714	0.62197	0.61598	0.58925	0.689147	0.778056	0.746057	0.754542	0.638267	0.712842	0.631883	0.698442	0.717071	9.99521	7.77111	11.471
45.8	0.566248	0.674856	0.624972	0.605889	0.708245	0.755265	0.680491	0.722823	0.74373	0.624298	0.606707	0.680062	0.843725	0.647993	0.566857	0.723555	8.14629	7.63385	10.7469	6.10161	15.7154	15.6589	4.81984	5.5083	4.57783	6.1873	8.52164	6.89913	0.618905	0.687415	4.57255	5.98351	6.67722	5.70972	0.625986	0.589506	0.616542	0.661093	0.645754	0.724676	0.738745	0.644253	0.679177	0.5941	0.644287	0.720304	10.9205	8.32484	11.4393
45.9	0.5373	0.6106	0.626608	0.738188	0.723318	0.701997	0.697173	0.683789	0.698883	0.538714	0.626512	0.666295	0.85236	0.730297	0.610002	0.749469	8.16046	8.25582	10.4588	6.60047	16.6687	16.4794	4.81121	5.13339	4.68251	6.59294	8.12112	6.65378	0.611822	0.681051	4.61995	5.74874	6.53624	5.72098	0.580254	0.648225	0.690446	0.68274	0.698831	0.73066	0.695122	0.687166	0.623801	0.634581	0.691526	0.752541	11.7126	8.25513	11.572
46	0.533753	0.644539	0.617272	0.630203	0.645021	0.671278	0.675866	0.672677	0.677462	0.570338	0.60003	0.663869	0.853399	0.657451	0.641352	0.739068	8.52342	8.44993	11.5495	7.36412	16.5211	15.9698	4.47362	5.19832	4.11119	6.40594	8.01329	6.54714	0.629152	0.69694	4.67377	5.45248	6.35663	5.88662	0.540769	0.644103	0.668291	0.633009	0.682274	0.738004	0.718615	0.664262	0.724866	0.579267	0.634677	0.698168	11.3336	7.7413	11.9287
46.1	0.522612	0.632647	0.67766	0.715237	0.660255	0.715156	0.687663	0.66897	0.729655	0.654087	0.636016	0.66012	0.827376	0.745475	0.620621	0.72969	8.60178	8.19794	10.38	7.17804	16.6579	16.2289	4.61714	5.56793	3.93546	7.17511	7.66008	6.71002	0.635089	0.672907	4.758	6.01077	6.30871	6.19584	0.571282	0.604449	0.660877	0.687421	0.750051	0.798138	0.617759	0.689382	0.744143	0.647968	0.672363	0.70927	11.4149	8.937	11.7142
46.2	0.620614	0.631308	0.625286	0.680461	0.750507	0.686963	0.738255	0.666073	0.61136	0.547207	0.637949	0.622965	0.848471	0.710343	0.609338	0.738175	7.90434	8.02274	10.453	7.00616	15.5383	15.4907	4.86414	5.44924	3.69602	7.00302	8.20627	7.07325	0.559366	0.752865	4.66823	5.61949	6.14723	5.33704	0.676923	0.570896	0.611039	0.702739	0.691178	0.765484	0.6748	0.625697	0.75173	0.597667	0.676213	0.692433	11.6331	8.28235	11.7834
46.3	0.552809	0.644598	0.659699	0.66709	0.703388	0.738825	0.704792	0.691619	0.725731	0.602429	0.57788	0.64652	0.866748	0.707968	0.544144	0.723094	7.5105	7.91451	10.4666	6.71589	16.1927	16.0092	5.52651	5.81322	5.42982	6.91055	7.68157	7.51411	0.661739	0.699779	4.66601	5.32936	5.92041	4.8872	0.635956	0.628522	0.623069	0.586533	0.78907	0.723478	0.67611	0.681889	0.732916	0.679374	0.640281	0.750458	10.8337	8.21411	11.3764
46.4	0.639511	0.685317	0.60328	0.650031	0.622704	0.708265	0.715567	0.72369	0.705098	0.598658	0.606777	0.693659	0.853329	0.779339	0.577771	0.714903	7.90702	7.70176	9.56645	7.29444	16.2259	15.7995	4.78705	5.26375	4.55223	6.81253	8.37516	7.01287	0.610147	0.646636	4.50989	5.54756	6.29109	4.7872	0.582981	0.619012	0.671659	0.656573	0.85551	0.696545	0.682049	0.720416	0.699989	0.591862	0.67139	0.723033	10.7456	7.95569	11.3223
46.5	0.525677	0.625254	0.653464	0.638343	0.715208	0.765866	0.750285	0.709183	0.628855	0.595116	0.602145	0.593505	0.831335	0.751987	0.596393	0.700285	7.97549	7.41141	9.60553	6.96552	16.2506	15.3711	5.4944	5.40664	5.03514	6.92164	8.25523	6.89251	0.592287	0.725753	4.56161	5.58734	5.87716	5.73586	0.635255	0.631377	0.680487	0.622	0.812808	0.778044	0.630301	0.693662	0.655385	0.640381	0.650233	0.666763	10.9524	8.36574	11.245
46.6	0.571144	0.607587	0.688599	0.644254	0.746966	0.743266	0.679083	0.673535	0.656051	0.526157	0.597492	0.689224	0.856084	0.742326	0.610083	0.734654	7.75583	7.59687	10.3867	7.01069	16.0709	14.9719	4.71979	5.6009	5.36338	7.01111	8.05203	7.02257	0.604128	0.703134	4.89038	5.93644	6.63116	6.45426	0.595043	0.65245	0.654595	0.609179	0.882313	0.639502	0.757745	0.658904	0.710769	0.621615	0.635177	0.648119	10.3334	9.3892	11.8922
46.7	0.523935	0.604248	0.687663	0.641741	0.690914	0.67196	0.686188	0.719529	0.618606	0.573483	0.62547	0.583079	0.868163	0.715415	0.617577	0.722349	8.31827	7.48841	10.6018	7.18122	17.5858	15.7725	4.22306	5.45602	4.3735	7.00791	8.32399	6.57701	0.64497	0.694197	4.54279	5.91018	6.66719	5.88262	0.582445	0.703061	0.672304	0.649429	0.836446	0.658572	0.757097	0.68634	0.735489	0.667508	0.677752	0.695594	9.68453	10.2483	11.8718
46.8	0.582983	0.699426	0.554969	0.686563	0.673069	0.696916	0.74232	0.632934	0.666427	0.592672	0.652182	0.637276	0.872682	0.677569	0.609903	0.739176	8.12178	7.35918	11.6322	6.85582	17.9868	15.6392	4.2093	5.33233	3.95579	7.38142	8.27629	6.7386	0.626669	0.700359	4.73369	5.95037	6.39729	7.13381	0.610069	0.694795	0.651186	0.683032	0.738402	0.674692	0.691183	0.669949	0.823199	0.683052	0.604531	0.641144	11.2384	8.94476	11.4566
46.9	0.568353	0.68171	0.692164	0.68801	0.755665	0.6976	0.696078	0.68238	0.632876	0.641408	0.630365	0.630818	0.842326	0.658292	0.606176	0.727739	7.85585	7.23758	10.1612	7.57437	17.7697	15.6956	4.22817	5.55647	4.03616	6.86986	8.36796	7.00998	0.562729	0.711214	4.99776	6.08569	6.36076	6.95008	0.623897	0.63316	0.665876	0.680461	0.657862	0.610272	0.73491	0.621498	0.71653	0.599787	0.622868	0.728013	11.2377	8.66057	12.4695
47	0.534252	0.654474	0.614236	0.637607	0.740794	0.717965	0.700185	0.688222	0.700384	0.582541	0.636467	0.640176	0.845786	0.684575	0.629592	0.767241	8.4575	7.27696	11.4858	7.08912	17.3072	15.0622	4.28114	5.68756	5.34598	6.05996	8.96052	6.8105	0.69769	0.732157	5.21697	5.97194	5.73213	6.47152	0.651379	0.642683	0.665469	0.681277	0.757492	0.714725	0.729068	0.646883	0.725921	0.584698	0.611384	0.748643	10.2533	9.8131	12.2397
47.1	0.562645	0.716221	0.656486	0.637038	0.654697	0.789668	0.767028	0.69126	0.59932	0.61649	0.598535	0.590295	0.818755	0.751036	0.643922	0.693612	7.56201	7.02691	10.3064	6.19946	17.7775	14.6413	4.26396	5.36047	4.3043	5.7454	8.92595	6.57879	0.624713	0.685359	4.88384	5.96895	6.2825	6.17899	0.589615	0.620419	0.697609	0.688272	0.729611	0.654404	0.764523	0.677298	0.687305	0.705329	0.693949	0.69449	9.59085	10.541	12.451
47.2	0.559132	0.61438	0.672021	0.674399	0.751841	0.747151	0.70237	0.706787	0.678331	0.613501	0.63004	0.653214	0.832824	0.685714	0.705301	0.725079	8.02563	6.98673	10.6898	7.03728	17.3495	15.2114	4.45565	5.55584	4.89127	6.40369	8.48467	7.12423	0.657022	0.710661	4.75204	6.33661	6.77675	5.62484	0.58834	0.617456	0.670375	0.716148	0.747309	0.661866	0.70942	0.677742	0.704589	0.610781	0.672224	0.788017	9.98057	10.0582	12.6637
47.3	0.489667	0.639705	0.552246	0.662194	0.741814	0.679863	0.72896	0.690478	0.639976	0.618044	0.627787	0.616607	0.855961	0.698895	0.61097	0.725917	7.82652	7.43479	10.1689	6.48349	18.4599	15.4162	4.39056	5.38637	4.49586	6.47321	8.75906	7.35465	0.628084	0.669916	4.77151	6.71828	6.31404	6.07374	0.558449	0.645566	0.634052	0.660098	0.667638	0.683651	0.693655	0.64179	0.689702	0.642093	0.597824	0.718615	11.2592	10.6647	13.1469
47.4	0.572258	0.629632	0.671632	0.647093	0.646422	0.714463	0.743105	0.705609	0.659652	0.566472	0.705569	0.673939	0.839651	0.665032	0.680589	0.745923	8.33152	7.47678	10.4432	6.51102	17.3542	14.5253	4.45933	5.54459	4.24008	6.69483	8.67579	6.95015	0.642115	0.727496	4.5045	5.82553	6.8574	6.20072	0.584692	0.688738	0.696939	0.683643	0.74384	0.712391	0.754533	0.715684	0.788845	0.595167	0.627076	0.67907	9.20751	10.1162	12.189
47.5	0.505587	0.703672	0.626509	0.65292	0.664904	0.722275	0.678636	0.721149	0.633144	0.578909	0.595281	0.589772	0.831711	0.674062	0.600434	0.732368	8.8617	7.94514	10.6098	6.01732	17.3807	13.8585	3.99586	5.65991	4.03858	6.74462	8.75728	6.59337	0.662159	0.660335	4.6692	6.44842	6.78642	5.91629	0.596149	0.668302	0.683021	0.670304	0.786233	0.655701	0.734511	0.603862	0.719234	0.65089	0.671082	0.788218	9.74336	11.0661	13.014
47.6	0.550426	0.66755	0.635157	0.644423	0.651933	0.74527	0.706389	0.668174	0.645936	0.615427	0.633687	0.678983	0.817612	0.661332	0.606264	0.739444	8.67833	7.60304	10.5124	7.43704	17.9224	14.6461	4.15262	5.38362	4.78685	7.40982	7.97285	7.64548	0.671553	0.703826	4.76241	6.62561	6.59938	5.66875	0.619444	0.675045	0.646203	0.678922	0.798919	0.717197	0.688111	0.665579	0.749392	0.556113	0.597692	0.724622	11.1794	10.2908	12.1331
47.7	0.577394	0.637547	0.607931	0.685915	0.71262	0.739027	0.608076	0.732497	0.644775	0.609286	0.585914	0.63722	0.846779	0.659302	0.576507	0.720645	8.82792	7.78094	10.5918	5.97621	17.764	14.9205	3.71584	5.44191	4.00367	6.64549	8.10274	7.32902	0.644466	0.638463	4.75076	6.48017	6.35461	5.77155	0.623919	0.634251	0.692406	0.74161	0.673123	0.676588	0.646889	0.698188	0.739349	0.604379	0.649067	0.723896	11.9656	9.7295	13.2161
47.8	0.546047	0.618696	0.668268	0.683041	0.707642	0.726973	0.663858	0.733377	0.59886	0.609607	0.596147	0.626102	0.829385	0.661519	0.680687	0.737255	8.5098	7.60455	10.1424	6.44033	17.699	14.3997	3.77642	5.40828	4.11005	6.60347	8.20054	6.95695	0.634857	0.654538	4.90345	6.05004	6.29804	5.61234	0.638749	0.621257	0.700772	0.689751	0.742898	0.743923	0.669969	0.662826	0.807654	0.647465	0.641487	0.738535	10.858	9.2941	12.5293
47.9	0.624067	0.656884	0.681045	0.674005	0.758186	0.725625	0.655813	0.668639	0.665955	0.611703	0.597971	0.62428	0.858149	0.653195	0.626244	0.760116	8.56339	7.36884	9.98388	5.56414	17.7878	14.2194	3.75108	5.69082	4.78132	6.9567	8.59324	6.77889	0.595356	0.701743	4.66149	6.07357	6.17821	6.01744	0.582242	0.68471	0.631604	0.655381	0.70717	0.676577	0.6834	0.632724	0.749926	0.575881	0.658615	0.788395	9.96394	9.79413	11.7145
48	0.575306	0.665712	0.591054	0.692302	0.70725	0.724966	0.666054	0.651878	0.640784	0.630763	0.645028	0.617264	0.844688	0.584774	0.616687	0.707343	7.98674	7.36747	9.80386	6.69106	17.7138	14.3074	4.02241	5.36523	5.31374	6.83564	8.55551	6.81087	0.638886	0.706718	4.86359	5.50433	6.30231	5.77435	0.610191	0.607547	0.696221	0.69467	0.76489	0.625164	0.675651	0.630388	0.699368	0.601696	0.655292	0.766289	10.5143	8.37977	12.137
48.1	0.573223	0.663605	0.705355	0.625834	0.649764	0.762888	0.687732	0.638986	0.597253	0.666546	0.556703	0.660166	0.860744	0.723098	0.63056	0.735005	8.07316	6.79986	9.67868	6.86063	17.7293	13.7863	4.11568	5.38444	5.22291	6.31775	9.2145	7.05442	0.598869	0.634795	4.90479	6.03	6.16551	5.511	0.577728	0.626494	0.675721	0.690109	0.693007	0.702922	0.670643	0.703045	0.744674	0.627589	0.64304	0.680736	10.6123	7.84419	11.9958
48.2	0.607899	0.642645	0.649353	0.654692	0.7147	0.770038	0.673313	0.671335	0.620412	0.600898	0.596182	0.666736	0.831831	0.667067	0.641691	0.724736	8.25382	6.89026	9.57149	6.74358	17.5277	13.8738	4.25326	5.15444	5.24379	6.75688	8.91259	7.3524	0.672588	0.718487	4.80016	6.04082	5.96765	5.02926	0.632218	0.584645	0.728964	0.666982	0.762793	0.643843	0.72385	0.71025	0.753769	0.578384	0.697941	0.691878	9.26369	8.0355	12.5402
48.3	0.651053	0.632409	0.625272	0.65298	0.699776	0.712189	0.693088	0.721221	0.634791	0.613762	0.608369	0.624139	0.856947	0.751618	0.559066	0.713687	7.53253	6.6747	9.70529	6.01082	17.6705	13.7216	3.83297	4.99221	4.98959	6.76974	8.9424	7.10529	0.646314	0.750283	4.88808	6.27548	5.94364	5.6041	0.597084	0.626788	0.637349	0.628396	0.773342	0.678184	0.671583	0.714023	0.801567	0.631502	0.615109	0.687045	10.9264	7.63316	13.3472
48.4	0.596157	0.671554	0.614909	0.640488	0.645803	0.687505	0.6662	0.662938	0.646197	0.632548	0.577676	0.572157	0.858993	0.755029	0.587079	0.720564	7.84006	6.88292	10.8911	6.30904	17.7246	13.8007	3.7587	5.25027	5.45239	6.82444	8.37364	7.36992	0.59062	0.639718	4.41007	5.94836	6.16289	6.02955	0.588057	0.642563	0.640715	0.703099	0.823491	0.657012	0.66536	0.748091	0.72175	0.610059	0.624471	0.733039	9.81306	7.87933	11.9466
48.5	0.579027	0.61906	0.642143	0.662084	0.69366	0.771742	0.691182	0.612303	0.677975	0.654115	0.57621	0.60136	0.828999	0.708401	0.62377	0.770783	7.97845	6.76757	10.5439	6.36466	17.7538	13.4416	4.07802	5.05553	5.51108	6.86951	9.44272	7.02316	0.5996	0.71335	4.51104	6.06259	6.04552	5.6545	0.635167	0.635379	0.64838	0.680832	0.789071	0.655305	0.696023	0.659295	0.736541	0.620874	0.676728	0.728373	9.18984	8.35612	12.8522
48.6	0.594715	0.615629	0.633939	0.680289	0.66057	0.739073	0.746688	0.690663	0.65919	0.561994	0.58396	0.64708	0.797541	0.731748	0.647941	0.710331	7.96026	6.95796	10.8604	6.4266	17.889	13.5791	4.25085	5.02492	5.59297	7.02586	9.1863	7.27103	0.585505	0.728744	4.49188	5.84196	6.18507	5.66491	0.583758	0.650155	0.645276	0.637926	0.719628	0.757251	0.734327	0.672588	0.770832	0.644229	0.704441	0.701583	10.6911	9.09717	12.0522
48.7	0.591604	0.699711	0.624345	0.596722	0.706708	0.773532	0.71695	0.654376	0.659742	0.659185	0.568005	0.624501	0.834439	0.735311	0.64225	0.723269	8.0235	6.98778	10.4286	6.13401	17.4394	13.4838	4.13793	5.15033	5.42944	6.68466	9.34358	7.3001	0.662387	0.666878	4.67945	6.25714	5.96744	5.41941	0.585092	0.640457	0.627446	0.631984	0.693649	0.662541	0.641234	0.663815	0.718607	0.654724	0.616541	0.654868	11.0501	8.46979	11.6065
48.8	0.619454	0.585203	0.645293	0.613973	0.711731	0.708891	0.71226	0.727287	0.618881	0.640377	0.664742	0.63249	0.828705	0.603456	0.531444	0.744518	8.53146	7.24144	10.447	6.54147	17.6995	13.57	3.79666	5.03915	5.01601	6.49826	8.71045	7.35942	0.60264	0.697744	4.71621	7.11582	6.34951	5.99036	0.592863	0.629876	0.688442	0.668852	0.687258	0.730506	0.741009	0.682228	0.734354	0.675487	0.734146	0.698146	12.8051	9.89543	12.5914
48.9	0.636427	0.641899	0.582506	0.652952	0.585983	0.728726	0.699241	0.660378	0.604652	0.615955	0.635986	0.685127	0.860976	0.688096	0.670726	0.741196	8.73913	7.06357	10.7686	6.98392	18.2401	13.6962	4.26465	5.07758	4.57812	6.75671	8.43906	7.51275	0.618292	0.677318	4.60108	7.33137	5.98576	5.52248	0.585958	0.686929	0.615646	0.655887	0.73991	0.75948	0.743753	0.710054	0.731633	0.607689	0.696451	0.733542	12.0091	10.8619	12.7993
49	0.61751	0.715959	0.682239	0.659529	0.630429	0.76989	0.683539	0.75141	0.657809	0.621542	0.593102	0.629411	0.838534	0.683627	0.623828	0.744571	8.43793	7.13384	9.89043	7.25994	18.6677	13.8465	4.364	5.07053	5.19058	7.03058	8.49177	7.63229	0.600632	0.735986	4.84514	7.46815	5.9135	5.94631	0.563685	0.690603	0.647012	0.672911	0.635894	0.670436	0.71662	0.651732	0.768344	0.598326	0.626158	0.691331	11.2587	9.70268	12.5654
49.1	0.62676	0.719911	0.631984	0.707649	0.664292	0.722931	0.672676	0.691963	0.620212	0.591461	0.612632	0.579559	0.835935	0.71237	0.671762	0.746129	8.12225	6.79772	10.5712	7.12656	17.6115	12.6924	3.88492	5.3668	5.77055	6.84534	8.97716	7.7352	0.631421	0.693354	4.83542	7.07375	6.33592	5.97816	0.604442	0.635953	0.668815	0.679252	0.727182	0.701206	0.722954	0.702112	0.718179	0.598158	0.637155	0.678374	11.1037	10.2083	12.2119
49.2	0.637249	0.637222	0.697337	0.62433	0.680762	0.66832	0.66693	0.671618	0.65393	0.611205	0.579713	0.652261	0.820868	0.766575	0.635596	0.723944	8.03213	7.3972	9.61691	7.51982	18.0958	13.7845	3.82815	4.95169	5.39311	7.42483	8.88703	7.34338	0.615778	0.706369	4.94188	7.487	6.88538	6.1553	0.59571	0.636711	0.641072	0.704634	0.71664	0.674145	0.768103	0.664915	0.714089	0.619247	0.765477	0.703266	11.2301	10.4812	12.6214
49.3	0.568151	0.671532	0.66479	0.672044	0.648825	0.671843	0.694923	0.682575	0.598449	0.58974	0.572239	0.638504	0.843006	0.682763	0.647035	0.715617	8.18589	7.42605	9.78351	7.11882	17.2484	13.7475	3.64203	5.19208	5.40887	6.85223	9.02496	7.28431	0.627313	0.660048	4.73749	7.16589	6.48594	5.57156	0.592576	0.68892	0.669662	0.748453	0.748959	0.652603	0.71258	0.677586	0.65629	0.639405	0.648868	0.759807	11.5894	10.8646	12.5384
49.4	0.57391	0.629489	0.64767	0.594566	0.713076	0.741902	0.680383	0.631198	0.671449	0.647778	0.57769	0.6559	0.844194	0.653914	0.664814	0.762816	8.11731	7.03688	10.2759	7.07024	16.7791	13.5548	3.59601	5.19577	5.08569	6.5463	8.9612	7.35552	0.674079	0.642824	4.93313	6.93677	6.347	5.26609	0.62338	0.630261	0.68112	0.674159	0.730021	0.602501	0.679397	0.683931	0.769073	0.624474	0.625585	0.66843	11.147	11.3982	13.2561
49.5	0.565757	0.622013	0.649277	0.604913	0.657256	0.744092	0.659744	0.690033	0.615979	0.625905	0.643573	0.63748	0.836511	0.661323	0.597494	0.720204	8.07513	7.59638	10.1996	7.21888	17.2571	12.9904	3.65323	5.42442	5.12712	7.31791	8.99974	7.59814	0.632156	0.740352	4.69912	6.90973	6.55829	6.59682	0.602643	0.642864	0.695086	0.64489	0.779085	0.648612	0.736916	0.652152	0.705014	0.636864	0.606332	0.702745	12.0924	11.1163	13.2266
49.6	0.54241	0.656532	0.679605	0.661451	0.64524	0.686	0.658861	0.677193	0.634403	0.540798	0.668905	0.570825	0.835296	0.695946	0.627607	0.72822	8.41842	7.62637	10.7835	6.98966	18.3888	13.4997	3.75896	5.35719	5.13711	7.5778	9.09399	7.7414	0.625344	0.715542	4.91431	6.80859	6.60886	6.86184	0.567558	0.57321	0.642951	0.624766	0.83142	0.698201	0.675847	0.619996	0.812977	0.638167	0.651912	0.697759	10.7006	11.2512	12.9179
49.7	0.530936	0.627088	0.649036	0.622865	0.645613	0.646032	0.723819	0.709448	0.660495	0.59837	0.616392	0.559038	0.824727	0.639381	0.661777	0.754704	7.61928	7.40161	10.0605	6.28138	17.2222	12.7977	4.02037	5.31438	5.27289	7.50857	9.64154	7.5665	0.578805	0.683479	4.39958	7.26181	6.66085	5.65194	0.565686	0.660756	0.695942	0.678185	0.774121	0.68038	0.679601	0.676924	0.74724	0.594757	0.574529	0.72047	12.0472	9.74737	13.277
49.8	0.58467	0.661991	0.64476	0.642945	0.660144	0.731947	0.716411	0.664096	0.66776	0.580567	0.684009	0.650884	0.857332	0.723697	0.610928	0.770944	8.17454	7.28469	10.4778	6.45425	17.2723	13.1362	3.99131	5.14036	5.52902	7.46451	9.61032	6.84942	0.591251	0.676186	4.79939	8.01806	7.12508	5.81843	0.620857	0.643952	0.664321	0.664673	0.742538	0.747956	0.718132	0.648912	0.712022	0.537969	0.668928	0.719348	13.285	11.1031	12.8378
49.9	0.520479	0.621193	0.639177	0.655068	0.66102	0.76563	0.686874	0.714969	0.608465	0.563062	0.59729	0.672675	0.837001	0.736251	0.593539	0.746811	8.3073	7.28656	10.6042	6.86696	17.5749	13.3718	4.09728	5.04014	5.40475	7.00945	10.4991	6.84909	0.670347	0.657086	4.40976	7.73365	7.19741	4.96996	0.545698	0.630529	0.610768	0.667433	0.746829	0.646703	0.728308	0.598844	0.728192	0.610138	0.6292	0.649905	12.3548	11.276	12.8247
50	0.567952	0.656034	0.649075	0.611717	0.637421	0.781359	0.680812	0.664779	0.607028	0.666414	0.636911	0.661546	0.823768	0.636336	0.529961	0.762051	8.82008	7.79161	11.1514	6.34309	17.7835	13.2277	3.94701	5.27313	5.97282	7.36775	9.63037	7.59847	0.634682	0.651156	4.45313	7.49832	7.03579	4.85864	0.587956	0.656587	0.714891	0.664397	0.790554	0.739556	0.736698	0.640711	0.755952	0.622221	0.609816	0.708164	12.1795	11.7021	12.8566
50.1	0.590769	0.616981	0.641113	0.728443	0.697621	0.685418	0.66867	0.666497	0.617645	0.545668	0.595945	0.653067	0.836235	0.67423	0.643847	0.757724	8.55695	7.4651	10.2818	7.20509	17.6555	13.3062	4.18524	5.28668	6.33689	8.06329	11.5939	7.81524	0.607055	0.654395	4.5307	7.69903	7.27912	5.06085	0.646842	0.627427	0.691747	0.694273	0.773171	0.653476	0.722832	0.623671	0.71292	0.625641	0.642815	0.747818	12.3067	11.0519	12.6898
50.2	0.5901	0.685805	0.653725	0.648234	0.67697	0.727165	0.711694	0.720679	0.648392	0.607197	0.632339	0.587692	0.818863	0.670956	0.575212	0.736239	8.09564	7.1538	10.6469	6.34034	17.8518	13.3804	4.36066	5.51354	6.28453	8.24098	11.2805	8.10522	0.610759	0.718183	4.58679	7.59631	7.07175	5.29212	0.602467	0.636524	0.63219	0.672324	0.858047	0.753698	0.658513	0.680422	0.637099	0.585838	0.638064	0.76198	12.8851	10.8787	12.7771
50.3	0.615844	0.68218	0.642645	0.628128	0.645596	0.71828	0.72762	0.649946	0.67415	0.579612	0.628484	0.632287	0.815525	0.642131	0.568061	0.751194	8.01983	7.25795	9.74019	5.95399	17.9728	14.0018	4.18874	5.25706	6.09525	7.15813	12.175	7.63727	0.610169	0.62906	4.64755	7.25631	7.17863	5.79833	0.592023	0.687437	0.595125	0.678704	0.775353	0.707731	0.768945	0.680893	0.744757	0.60284	0.647068	0.703586	12.0661	10.917	12.4781
50.4	0.575041	0.696321	0.591694	0.616179	0.594015	0.675533	0.64733	0.7114	0.607089	0.550211	0.609789	0.641357	0.805483	0.648712	0.680446	0.737909	8.136	7.09226	11.2927	6.11341	17.2446	13.8359	4.0349	5.10739	5.02996	7.6648	10.3895	7.88197	0.643573	0.661943	4.77621	7.95398	7.08679	6.43966	0.60106	0.684801	0.641493	0.66585	0.791719	0.645438	0.733449	0.651064	0.717253	0.649328	0.632172	0.711452	12.9843	12.2529	12.8349
50.5	0.626114	0.654162	0.634324	0.630205	0.708174	0.709313	0.690141	0.731531	0.673153	0.629381	0.538463	0.67121	0.828471	0.696271	0.673213	0.729497	7.88401	7.12629	10.2129	6.53162	16.4588	13.8602	3.83175	5.21515	4.8748	8.13295	10.1606	7.71809	0.651199	0.713851	4.89214	7.40474	7.00321	6.3621	0.561909	0.622205	0.636187	0.626757	0.745788	0.657641	0.739645	0.601684	0.703009	0.678293	0.67887	0.695283	12.2809	11.6909	12.5006
50.6	0.567348	0.661233	0.681176	0.640996	0.735852	0.744784	0.703155	0.671224	0.650938	0.559618	0.612862	0.66174	0.858523	0.700277	0.605195	0.764566	8.48602	7.48223	10.4773	8.13646	17.1131	13.9648	4.04904	5.02051	5.32316	7.57626	9.74826	7.56822	0.61778	0.674623	4.49878	8.05857	7.38856	5.6897	0.577434	0.612518	0.604546	0.684563	0.758426	0.772391	0.789427	0.623123	0.72064	0.59308	0.654736	0.850171	14.1608	11.2669	13.6108
50.7	0.58098	0.638354	0.651401	0.689462	0.667405	0.716361	0.755196	0.613207	0.606161	0.681427	0.587947	0.641403	0.860213	0.758971	0.623877	0.736347	7.86516	7.13479	10.0436	9.31658	16.8726	13.4626	3.77868	5.34565	4.03185	7.15751	9.57549	7.70426	0.652316	0.700315	4.42826	8.30994	7.09007	6.01261	0.602124	0.69609	0.682042	0.719697	0.721431	0.780821	0.795972	0.652614	0.745463	0.559314	0.617316	0.728614	13.7175	12.0562	13.1618
50.8	0.548411	0.710289	0.631194	0.656184	0.696814	0.75131	0.745113	0.645253	0.678972	0.606201	0.56966	0.601943	0.866312	0.62378	0.604775	0.758754	7.92704	7.31316	10.8245	8.40003	17.1093	14.4768	3.87777	4.85999	5.05971	7.28923	9.31132	7.87104	0.618076	0.698812	4.61962	8.36755	7.18739	5.77003	0.52486	0.613008	0.75138	0.633817	0.747689	0.726464	0.757202	0.596144	0.773761	0.608896	0.666525	0.751149	13.0807	11.7429	13.0891
50.9	0.570632	0.677146	0.677241	0.653864	0.688681	0.669655	0.677805	0.652258	0.605312	0.640363	0.654178	0.652262	0.862136	0.714503	0.551919	0.765465	8.10908	6.90411	10.4409	8.42679	16.7021	13.9386	3.90879	4.95194	4.57464	7.69138	9.04582	7.40541	0.687908	0.704018	4.57453	8.63522	7.25622	6.3135	0.609899	0.58874	0.659039	0.681098	0.811802	0.676921	0.74727	0.678658	0.71211	0.651804	0.626396	0.745749	14.0552	11.1397	13.2286
51	0.644573	0.676113	0.638405	0.675401	0.6503	0.707855	0.695375	0.647697	0.62601	0.648219	0.587712	0.604863	0.865378	0.648059	0.555888	0.752802	8.27656	7.39059	10.7701	8.03341	16.7433	14.1825	3.88016	4.9163	4.57982	8.97171	9.14755	7.88561	0.625245	0.721082	4.33177	9.21438	7.38988	6.36582	0.605811	0.647881	0.620071	0.657189	0.742833	0.723884	0.744392	0.656675	0.731322	0.609542	0.69221	0.807744	15.2	11.6552	13.5523
51.1	0.529991	0.759557	0.590477	0.710061	0.635374	0.700565	0.67212	0.671616	0.669711	0.597208	0.589231	0.60734	0.881599	0.6819	0.62097	0.732403	8.0763	7.37048	9.94713	7.72917	16.7938	14.1939	3.7534	5.22282	4.53153	8.40257	8.50573	8.09871	0.668283	0.654194	4.42103	8.97758	6.79078	5.18135	0.628658	0.603634	0.633639	0.696299	0.659555	0.727924	0.760019	0.634522	0.68727	0.576023	0.696463	0.705585	16.0134	10.4799	13.3629
51.2	0.534344	0.708397	0.682629	0.627568	0.656811	0.638952	0.666918	0.639853	0.675755	0.632205	0.580175	0.622468	0.859089	0.6034	0.591966	0.767353	8.23676	7.21672	10.4702	6.82054	16.7677	13.8493	4.14311	5.16359	4.57295	7.92359	9.04492	7.6456	0.635521	0.7144	4.79928	9.21624	6.98313	5.77847	0.642453	0.614874	0.682325	0.689308	0.763595	0.762874	0.692987	0.678652	0.692051	0.577388	0.659476	0.753241	14.8809	9.6694	13.7583
51.3	0.583909	0.695045	0.638317	0.67438	0.676033	0.68537	0.668065	0.640137	0.624139	0.615474	0.555279	0.645248	0.874571	0.678816	0.644846	0.751374	8.69637	7.47123	10.4003	8.01688	17.5456	14.6252	3.97589	5.08732	4.08803	8.29397	8.03769	7.58668	0.62133	0.704418	4.70842	8.49404	6.58068	6.44189	0.592929	0.608474	0.600153	0.67205	0.760247	0.714472	0.722044	0.663915	0.766447	0.636564	0.660304	0.734178	14.0705	10.1433	13.7471
51.4	0.580428	0.670523	0.69106	0.62301	0.707107	0.659288	0.651092	0.644612	0.67487	0.613962	0.593346	0.628702	0.859898	0.649938	0.587398	0.740041	8.3558	6.97151	11.5067	9.75895	17.3591	14.2333	3.99935	5.23677	4.17017	8.44898	8.38741	7.57756	0.694025	0.652845	5.15021	8.17261	6.60033	6.32773	0.574575	0.64898	0.633738	0.725947	0.789745	0.681917	0.669835	0.695943	0.731295	0.636385	0.647596	0.707267	13.3445	9.51452	13.4677
51.5	0.614635	0.727156	0.644058	0.628755	0.604144	0.690226	0.727437	0.6252	0.637533	0.644522	0.621415	0.660401	0.852369	0.66754	0.623179	0.758688	8.14266	7.07814	11.1504	8.19606	16.4563	13.2496	4.12614	5.21949	4.03891	8.5659	8.55599	7.64258	0.627585	0.723117	5.1594	8.53266	6.67052	6.93349	0.627556	0.636694	0.59944	0.65071	0.767027	0.718921	0.71178	0.667455	0.76811	0.66422	0.612895	0.722568	14.1353	9.708	13.2131
51.6	0.579092	0.696312	0.660034	0.670406	0.627364	0.758122	0.662544	0.57336	0.631142	0.681358	0.60296	0.648059	0.846438	0.703338	0.683166	0.749903	7.73587	6.57252	10.8621	8.20647	17.0769	14.0383	3.99525	5.45982	4.33124	7.79984	7.91311	8.02859	0.641379	0.742661	5.18033	8.78889	6.72761	6.78128	0.639051	0.699289	0.627588	0.701053	0.803549	0.69407	0.683749	0.680097	0.730207	0.597892	0.663577	0.755544	13.8345	8.90701	13.7149
51.7	0.589368	0.676785	0.659432	0.637475	0.715937	0.754257	0.633406	0.647788	0.645303	0.58725	0.661612	0.6858	0.829639	0.685747	0.64451	0.754702	8.07426	6.77318	10.9285	9.23698	16.6842	13.5577	4.60521	5.18783	4.92085	7.30793	8.46044	7.7952	0.578812	0.701205	4.7782	8.84837	6.98946	6.13696	0.546792	0.618339	0.59429	0.668719	0.731887	0.655749	0.802435	0.641795	0.714001	0.665658	0.665956	0.66998	14.8437	9.98196	13.6223
51.8	0.539984	0.652748	0.663498	0.693147	0.665085	0.730641	0.751808	0.617696	0.669478	0.615529	0.677071	0.665052	0.839747	0.724497	0.58202	0.74681	8.28501	7.18862	11.483	10.2526	17.1304	13.4635	4.13145	5.23134	4.82104	7.2584	8.22357	8.31787	0.682677	0.720661	5.21504	8.60895	6.56257	7.01378	0.589293	0.683678	0.657817	0.699859	0.744795	0.785368	0.761719	0.637827	0.743855	0.574862	0.664385	0.664661	14.2548	9.77299	14.2257
51.9	0.581655	0.622687	0.657165	0.646345	0.695593	0.705154	0.653667	0.681957	0.70117	0.671337	0.585502	0.637876	0.876866	0.668602	0.631198	0.744111	9.07735	7.66891	10.7274	9.86197	17.2972	14.1626	3.81684	5.45585	4.05102	7.23144	8.64485	8.42947	0.623338	0.653453	4.89005	8.50841	7.03847	6.92755	0.580656	0.605881	0.636006	0.63822	0.753421	0.710234	0.73716	0.67869	0.670038	0.579954	0.610845	0.747543	15.107	10.1451	14.388
52	0.603773	0.649595	0.654998	0.665962	0.739688	0.723646	0.662844	0.643077	0.695938	0.642703	0.651295	0.645322	0.872886	0.716929	0.586653	0.736143	8.32259	7.02248	10.4	10.4441	16.9446	14.0554	4.77888	5.708	4.31846	8.10532	8.76007	8.17689	0.747315	0.702126	5.09253	8.57098	6.62425	7.00033	0.629853	0.681794	0.687702	0.683832	0.703505	0.791787	0.773446	0.658583	0.743247	0.585745	0.589382	0.6828	14.8078	9.68011	14.5445
52.1	0.643795	0.657359	0.628274	0.67093	0.673467	0.733691	0.692852	0.673894	0.653698	0.714224	0.610065	0.622729	0.858678	0.759269	0.553634	0.758268	8.78536	7.35313	10.6949	9.73498	16.3682	13.738	4.84396	5.14266	3.99845	7.29806	8.39499	7.72347	0.608993	0.666253	5.48924	8.34764	6.27095	7.58201	0.633833	0.61347	0.619929	0.674055	0.717688	0.67353	0.761156	0.680906	0.672611	0.632892	0.592391	0.713775	13.895	9.46733	13.504
52.2	0.578456	0.682035	0.601568	0.60696	0.722619	0.711234	0.706784	0.656037	0.663052	0.582721	0.585627	0.660347	0.878474	0.676662	0.76605	0.755644	8.53811	7.71498	10.951	9.40401	16.1119	13.9025	4.33921	5.20354	3.94576	7.38624	8.76934	7.79493	0.680987	0.771664	5.04333	8.27575	6.78995	7.28846	0.612858	0.711337	0.666849	0.65545	0.803088	0.674535	0.653929	0.613346	0.714855	0.575318	0.660516	0.746326	14.3351	10.7718	13.0745
52.3	0.585234	0.689482	0.657168	0.695609	0.709091	0.73953	0.653264	0.640982	0.689478	0.622401	0.622312	0.675123	0.861807	0.643186	0.655767	0.748294	8.54101	7.05091	10.5449	9.70885	16.148	12.9639	4.05256	5.14128	3.67678	7.86312	9.29105	7.4957	0.666813	0.706791	5.22798	8.28399	6.97884	7.86567	0.566754	0.663441	0.662071	0.703483	0.728642	0.673075	0.672162	0.595623	0.707169	0.549817	0.589967	0.722584	14.4929	10.6591	13.647
52.4	0.630174	0.660976	0.712294	0.623908	0.676627	0.718086	0.683111	0.700172	0.719357	0.60945	0.580194	0.619778	0.86883	0.665705	0.631481	0.737548	9.19442	7.55438	10.139	9.97549	16.5979	13.5453	4.07483	5.36809	3.72583	7.62548	8.56085	7.44303	0.613386	0.759823	5.17604	8.35268	6.52149	7.40461	0.564147	0.672274	0.640878	0.68692	0.702724	0.799546	0.693298	0.596743	0.64761	0.631568	0.621725	0.7282	13.8918	10.2643	13.8309
52.5	0.556423	0.636084	0.596706	0.713468	0.717798	0.70203	0.668988	0.62914	0.604279	0.656739	0.653891	0.632699	0.845978	0.633182	0.609462	0.753254	8.87254	7.36045	11.0376	8.92191	16.6464	13.9195	4.41833	5.11659	3.99943	7.44287	9.36325	7.53299	0.682549	0.739187	4.9873	8.32565	6.84679	6.70128	0.644741	0.670401	0.607441	0.671519	0.75175	0.710581	0.704813	0.692249	0.770795	0.609543	0.625075	0.747866	13.4781	9.83173	13.5359
52.6	0.6183	0.640737	0.643848	0.684645	0.677503	0.702287	0.689788	0.646914	0.612565	0.619715	0.659293	0.672549	0.86177	0.702126	0.622615	0.748191	9.04704	7.57251	10.8059	9.61522	17.0693	13.7904	4.62378	5.26209	4.90895	7.28011	9.16511	7.2538	0.624691	0.753284	5.3084	8.00106	6.26873	8.08636	0.610727	0.59305	0.654048	0.668539	0.717291	0.725025	0.737606	0.727293	0.756814	0.653791	0.567008	0.688919	12.4299	8.86872	13.6387
52.7	0.592863	0.635324	0.715075	0.678031	0.707371	0.661554	0.731053	0.711144	0.651485	0.606169	0.627957	0.646582	0.836096	0.696565	0.630802	0.77291	8.89501	7.39202	10.7938	10.0775	16.9096	13.7231	3.85008	5.22457	4.51216	6.97156	8.53302	7.21837	0.61911	0.737972	5.50454	7.94217	6.47885	7.0706	0.669159	0.671524	0.638304	0.63871	0.768934	0.73411	0.701927	0.690754	0.700886	0.616167	0.622846	0.669739	12.7744	10.2989	14.1232
52.8	0.551084	0.656931	0.683624	0.665447	0.686257	0.727482	0.694774	0.657056	0.684459	0.586593	0.579478	0.657789	0.857946	0.706378	0.637978	0.739328	8.98681	7.46635	10.7424	10.3311	16.6978	13.5504	3.66619	5.15419	4.39781	6.85022	8.91752	7.58522	0.623208	0.704564	5.50271	7.78522	6.7381	7.33982	0.56413	0.695267	0.681212	0.663258	0.8157	0.695481	0.70931	0.619061	0.697406	0.596415	0.627034	0.786876	12.2573	9.849	13.7149
52.9	0.578458	0.670455	0.717988	0.639816	0.718091	0.782394	0.74156	0.638374	0.620996	0.645541	0.579712	0.668744	0.853631	0.777365	0.58301	0.76794	9.11131	7.61668	11.1707	9.87731	15.732	13.0328	4.12261	5.14498	6.32653	7.11411	9.61788	7.7714	0.654281	0.687432	5.55823	7.59009	6.60845	7.73832	0.606365	0.725625	0.608858	0.741732	0.669843	0.694543	0.728752	0.672033	0.716913	0.575779	0.610967	0.654975	12.3043	10.4312	13.6805
53	0.599279	0.701845	0.695689	0.62064	0.70056	0.725922	0.706186	0.643577	0.626441	0.612373	0.622648	0.653725	0.825371	0.667904	0.579321	0.742367	9.15201	7.63154	10.4025	10.2755	15.6234	12.7195	3.58848	5.49829	6.13177	7.60406	8.91959	7.81046	0.622294	0.681122	5.35884	7.60241	6.93368	8.04257	0.588733	0.655374	0.627832	0.667877	0.716203	0.708345	0.674325	0.629553	0.750731	0.65976	0.643604	0.680783	10.8702	9.9582	12.7647
53.1	0.636195	0.670089	0.698099	0.642568	0.655505	0.746139	0.708893	0.667609	0.696204	0.58958	0.644567	0.617017	0.830799	0.769197	0.562	0.755704	9.553	7.94723	10.5291	9.56087	16.7271	13.2523	3.44718	5.29699	6.1238	6.88296	8.45762	8.00416	0.652229	0.707439	5.39886	7.76855	6.76206	8.21948	0.60711	0.700842	0.65815	0.67002	0.735447	0.664972	0.684684	0.660059	0.735665	0.609683	0.707822	0.743226	10.9499	10.0958	13.6897
53.2	0.552572	0.668851	0.700604	0.640133	0.708072	0.689754	0.700874	0.627503	0.704761	0.604833	0.648216	0.632137	0.847167	0.732527	0.597945	0.715737	9.73189	8.10724	10.7137	10.9292	17.1551	13.8718	3.78377	5.08832	5.52291	6.95013	8.42512	7.98655	0.636526	0.704533	5.6621	8.04453	7.01576	8.61381	0.627828	0.752855	0.651178	0.705417	0.732699	0.763918	0.674347	0.692112	0.720021	0.685049	0.647228	0.753761	11.3102	9.78132	13.7739
53.3	0.611041	0.694186	0.662476	0.657793	0.678409	0.648228	0.66232	0.640101	0.675752	0.583298	0.642028	0.591978	0.850952	0.647491	0.562839	0.715535	9.57001	7.87368	11.4588	9.34285	17.2976	13.5006	3.90529	5.18363	5.95706	7.78942	8.57306	7.64819	0.615008	0.778421	5.41836	8.31015	6.94879	7.51205	0.613243	0.692507	0.608527	0.643756	0.770666	0.682481	0.719351	0.625157	0.739938	0.676435	0.644569	0.720763	11.9411	10.1398	13.7897
53.4	0.508808	0.719765	0.651564	0.671641	0.706236	0.699663	0.653868	0.678906	0.688845	0.635033	0.602244	0.60685	0.839293	0.742698	0.703791	0.731441	9.11604	7.08784	11.3791	8.91546	17.0685	13.0674	3.90711	5.26299	4.7874	7.61041	8.77655	7.69712	0.598477	0.759555	5.20096	8.57058	6.75215	7.20271	0.659022	0.680191	0.669748	0.588028	0.687245	0.643649	0.748593	0.717726	0.72141	0.635454	0.626934	0.705288	13.4222	11.132	14.0359
53.5	0.59667	0.648506	0.621045	0.691094	0.678648	0.705575	0.699294	0.650735	0.676061	0.642653	0.596429	0.660482	0.852203	0.705456	0.668081	0.745387	9.27954	7.62935	11.7172	8.16284	16.5807	12.8093	3.82331	5.3049	4.07241	7.61242	8.20047	7.92523	0.653699	0.691677	4.91699	8.33213	7.09584	6.71598	0.671976	0.73527	0.611178	0.663759	0.630378	0.647949	0.678211	0.654663	0.691141	0.629045	0.664846	0.697178	12.1498	10.4627	13.8313
53.6	0.591209	0.700109	0.728339	0.602318	0.650774	0.724066	0.760661	0.64864	0.702778	0.584475	0.581264	0.626704	0.879312	0.687181	0.63475	0.731915	8.86671	7.26491	11.0528	7.78147	17.2068	13.2294	3.99399	5.20383	4.84732	6.68579	8.0994	7.74238	0.611809	0.749328	4.86776	8.90681	6.59354	7.00594	0.609317	0.688376	0.660492	0.656854	0.691594	0.654659	0.74223	0.641143	0.703791	0.588622	0.736318	0.720817	12.9107	9.39437	13.9417
53.7	0.620526	0.643467	0.715791	0.677016	0.673781	0.746828	0.656894	0.718487	0.707281	0.598307	0.581664	0.645446	0.856887	0.788182	0.702892	0.744132	9.3597	7.53694	11.2494	8.87359	17.6073	13.5077	4.1625	5.11993	4.21325	6.60466	8.37004	7.31831	0.58609	0.755784	5.26171	8.98409	6.84888	7.96123	0.622308	0.63934	0.603449	0.642662	0.75756	0.709036	0.734084	0.62704	0.695243	0.622312	0.701094	0.700869	14.0617	10.0071	13.8394
53.8	0.611595	0.676552	0.66276	0.675361	0.641462	0.680848	0.651659	0.649188	0.695972	0.593592	0.666981	0.668972	0.849397	0.765066	0.663059	0.757852	9.37182	7.58331	10.8462	9.03454	18.2	13.7526	3.84496	5.09941	5.34197	7.24309	8.33039	7.57899	0.665359	0.703576	4.87276	9.47854	6.9837	6.87597	0.660439	0.644929	0.639453	0.718007	0.710947	0.735511	0.669426	0.604612	0.74115	0.63676	0.623488	0.692213	14.025	11.8974	14.7267
53.9	0.571445	0.655721	0.652643	0.698649	0.648209	0.682984	0.695708	0.669605	0.624894	0.59237	0.668082	0.605029	0.841842	0.713389	0.588625	0.712551	9.70477	7.45138	10.4617	8.08609	17.5025	13.6193	3.99219	5.1216	4.70743	7.06255	8.23405	7.74671	0.65666	0.699194	5.09751	9.78047	7.17593	7.14084	0.679727	0.665485	0.608077	0.683252	0.678159	0.692651	0.666588	0.627439	0.668786	0.624336	0.630201	0.697489	14.9564	11.2412	14.5891
54	0.547359	0.629567	0.648038	0.683835	0.724492	0.656747	0.689926	0.65156	0.66105	0.612147	0.60032	0.646847	0.841153	0.606669	0.607975	0.760389	9.77531	7.22217	10.9555	8.71647	16.9204	13.5209	4.40643	5.18041	5.89089	6.94696	8.48382	7.57224	0.654415	0.70629	5.49381	9.58243	7.03376	7.19258	0.652868	0.713492	0.582975	0.749828	0.749983	0.684314	0.635871	0.679413	0.708686	0.618059	0.647536	0.668655	15.0541	10.9427	14.1411
54.1	0.544371	0.662735	0.695821	0.611721	0.693521	0.656225	0.693106	0.622244	0.651656	0.648556	0.600822	0.691909	0.858044	0.724303	0.608412	0.738863	9.14749	6.9662	10.7173	9.10554	17.3603	13.7465	4.12194	5.22774	5.80424	7.07085	8.3108	7.54305	0.58184	0.687508	5.11939	9.78906	6.65363	6.87929	0.594486	0.680091	0.623059	0.696647	0.743805	0.723252	0.722313	0.662398	0.75247	0.624481	0.637599	0.687872	14.7539	10.5007	14.6292
54.2	0.564294	0.638241	0.680133	0.744294	0.712292	0.706524	0.68363	0.653259	0.688021	0.610592	0.570245	0.635728	0.8636	0.708327	0.609023	0.725291	9.43023	7.21977	11.0904	7.99817	17.5025	13.817	4.20064	5.07058	6.94884	6.98717	8.82017	7.87172	0.608006	0.766771	5.0313	9.5647	6.64996	7.0957	0.645072	0.70299	0.655271	0.64666	0.666979	0.668574	0.6501	0.638484	0.683588	0.629859	0.638193	0.749346	14.9096	10.898	14.3696
54.3	0.588777	0.712785	0.623667	0.644486	0.624318	0.65731	0.702054	0.697634	0.67315	0.613468	0.644674	0.647243	0.838007	0.597875	0.622619	0.76921	9.18278	7.0848	10.6013	8.54561	16.9826	13.425	4.13287	5.215	6.47526	7.26546	8.6959	7.95262	0.608023	0.683667	5.05669	9.49495	6.57533	6.95623	0.643523	0.69073	0.618684	0.689493	0.75657	0.733784	0.66701	0.682948	0.692952	0.580363	0.676781	0.745013	14.6589	10.6147	14.2962
54.4	0.574306	0.623772	0.688714	0.692473	0.651532	0.681238	0.713685	0.627696	0.659307	0.59879	0.657623	0.695551	0.822806	0.645432	0.67043	0.736937	9.55591	7.19872	10.1918	8.01783	17.0979	13.8748	4.37485	5.20342	6.5616	7.00675	9.01243	8.05371	0.605315	0.647266	5.34909	8.89045	6.61211	6.73457	0.600775	0.65707	0.632526	0.737681	0.731976	0.750997	0.62979	0.569733	0.717721	0.596486	0.607541	0.774891	14.3741	10.8257	14.1173
54.5	0.553768	0.70815	0.664435	0.619404	0.738573	0.700012	0.691313	0.600126	0.645249	0.66197	0.592578	0.669778	0.854834	0.800063	0.589512	0.724586	9.24621	7.1393	10.4568	7.38702	17.4938	13.7676	4.81301	5.10694	6.51459	6.37273	9.69319	7.86389	0.614946	0.706991	5.11886	8.62778	6.59091	6.85021	0.65236	0.603099	0.591625	0.620068	0.651951	0.694225	0.753648	0.62672	0.733888	0.57524	0.678159	0.756917	13.9982	11.2423	13.8315
54.6	0.573273	0.633921	0.682877	0.662503	0.752314	0.698179	0.699824	0.67013	0.699839	0.584089	0.550269	0.638633	0.839401	0.661485	0.666372	0.757891	9.77205	7.20122	10.8736	7.32159	17.9254	14.1611	5.64503	5.1971	6.52601	6.62373	9.92967	8.1111	0.624451	0.694174	4.91049	8.1835	6.74731	7.71968	0.611053	0.670387	0.664131	0.625035	0.660552	0.73105	0.644296	0.692336	0.737241	0.612877	0.701604	0.71992	13.3217	11.7848	13.5446
54.7	0.632911	0.618537	0.663737	0.685586	0.649953	0.676453	0.75946	0.692844	0.72455	0.61122	0.608961	0.6652	0.851305	0.674983	0.670176	0.764884	8.77139	6.69132	10.7437	8.74203	18.0991	13.634	5.19853	5.19777	7.51556	6.90851	8.86058	7.78564	0.644077	0.682432	5.09329	8.90418	7.06522	7.82021	0.60118	0.635542	0.707388	0.623204	0.735551	0.735343	0.701952	0.667894	0.749846	0.544471	0.627897	0.743747	14.6785	11.0457	13.8352
54.8	0.658434	0.737079	0.723825	0.670455	0.646313	0.740638	0.717205	0.68099	0.735268	0.589517	0.628143	0.618305	0.846213	0.692716	0.626718	0.777974	9.26032	6.88735	11.237	6.69269	18.6605	13.5467	5.28584	5.25553	7.95999	6.7654	9.25643	7.8198	0.59235	0.689719	5.35636	8.80584	6.93474	7.16799	0.671738	0.691857	0.634017	0.635451	0.662654	0.800089	0.690295	0.591723	0.719124	0.612543	0.681569	0.69347	13.9466	11.4382	13.2432
54.9	0.640748	0.691952	0.607398	0.638075	0.754284	0.713769	0.71411	0.644514	0.672196	0.606099	0.596387	0.630292	0.832498	0.612068	0.660737	0.746416	9.0844	7.04167	12.5077	8.2301	18.5791	13.1861	5.37605	5.00587	8.05993	7.20469	10.0312	8.06989	0.690426	0.700504	4.99009	9.03258	6.93282	6.89042	0.631091	0.599376	0.647461	0.637122	0.813367	0.668977	0.714952	0.634211	0.623514	0.584273	0.748612	0.749818	14.5676	12.4509	13.3792
55	0.63981	0.686718	0.617811	0.626241	0.68068	0.75549	0.699523	0.64823	0.648659	0.589498	0.561399	0.648234	0.833739	0.622453	0.568494	0.764393	9.40616	6.93193	11.6275	8.50098	18.3542	13.178	5.20893	5.21813	7.03685	7.32129	9.99265	8.04888	0.684226	0.735966	5.23973	8.5994	6.91783	7.33488	0.602212	0.673576	0.633003	0.734589	0.660491	0.738279	0.751777	0.640302	0.712465	0.617706	0.644231	0.700186	14.1797	12.0577	12.6047
55.1	0.567495	0.700354	0.641148	0.715558	0.687181	0.705042	0.663204	0.674545	0.600623	0.632279	0.605681	0.66525	0.840817	0.707503	0.530656	0.759695	9.22193	7.14987	10.7241	8.05551	17.7514	12.9013	5.75643	5.1293	8.07771	7.75755	10.559	7.92644	0.631299	0.701611	5.07848	8.54904	6.98417	7.23437	0.692539	0.678252	0.632041	0.661916	0.729382	0.760874	0.712913	0.592353	0.693192	0.589429	0.635084	0.759331	14.2221	12.2627	12.453
55.2	0.555595	0.676843	0.641966	0.699346	0.691171	0.699337	0.662951	0.710721	0.647496	0.591306	0.608765	0.636507	0.823049	0.654985	0.635001	0.745153	8.85171	6.89534	10.5866	8.57185	17.5729	12.3484	5.14937	5.09959	7.50232	6.7427	10.2842	7.75203	0.661296	0.753674	5.01684	8.4722	7.09173	7.57145	0.658926	0.650985	0.597473	0.638088	0.736294	0.707438	0.684176	0.681926	0.656717	0.59596	0.619546	0.755186	13.0813	12.9661	12.7251
55.3	0.577967	0.693049	0.624848	0.655386	0.645802	0.720492	0.749339	0.651001	0.721299	0.627305	0.558747	0.676517	0.854943	0.667834	0.592514	0.748053	8.41512	6.77894	10.3822	8.66227	17.0123	12.0232	5.34153	4.99833	5.9522	7.33083	10.3128	7.97133	0.600788	0.717369	4.94656	8.83582	7.13703	7.36669	0.674698	0.701344	0.685848	0.62853	0.631414	0.730264	0.694335	0.724088	0.710239	0.670765	0.676757	0.721416	14.4443	12.0351	13.0216
55.4	0.583864	0.661619	0.682346	0.676045	0.725749	0.726684	0.747817	0.688846	0.679965	0.56917	0.631106	0.649071	0.847364	0.663569	0.637385	0.723897	8.66387	7.15754	10.4717	8.45585	16.2665	11.6605	5.25275	5.39463	5.89663	7.57873	9.87415	7.81739	0.66602	0.643222	4.99213	8.77437	6.72031	7.15823	0.65206	0.619847	0.661641	0.67362	0.722903	0.760051	0.676714	0.683633	0.764841	0.570059	0.687101	0.718831	14.9909	10.9639	13.5431
55.5	0.544292	0.726925	0.601259	0.609761	0.723649	0.704996	0.746116	0.689485	0.712555	0.56153	0.609471	0.653506	0.860246	0.692079	0.675972	0.708755	8.73932	7.33593	10.3819	7.85908	16.8725	12.1386	4.71612	5.07949	5.02261	7.3879	9.35031	7.99987	0.598666	0.741322	5.13194	9.08124	6.63334	8.12878	0.573356	0.696299	0.701904	0.690783	0.735775	0.76078	0.730151	0.672605	0.677554	0.618663	0.754068	0.767116	15.1013	10.5218	13.6586
55.6	0.570828	0.650828	0.643881	0.571778	0.615246	0.753607	0.750832	0.69259	0.675417	0.64233	0.610202	0.634105	0.842038	0.700382	0.608793	0.727561	9.11238	6.72385	10.7418	8.12516	16.5429	12.155	5.21318	5.42445	5.07352	7.85508	9.05452	7.77088	0.694631	0.689558	5.03704	8.44888	6.77168	7.81095	0.648507	0.630459	0.590575	0.702657	0.660932	0.638682	0.749572	0.650313	0.722632	0.662718	0.649505	0.738634	14.6721	10.4655	13.4693
55.7	0.513702	0.670421	0.67773	0.67624	0.616929	0.708412	0.767514	0.654396	0.692153	0.641172	0.670852	0.579	0.86258	0.654728	0.509872	0.755201	8.95444	6.65628	11.193	7.64179	15.4729	11.209	4.49203	5.21088	4.98217	8.73428	10.2971	7.84068	0.683069	0.700293	5.34253	8.74212	6.60374	7.77192	0.619577	0.694275	0.631751	0.682404	0.754859	0.759009	0.684929	0.6255	0.728737	0.640294	0.640009	0.659388	14.3951	10.208	13.1307
55.8	0.584862	0.713969	0.691693	0.640466	0.707739	0.732689	0.731865	0.653967	0.68578	0.676955	0.583891	0.602057	0.843612	0.659958	0.662462	0.767375	8.50716	6.57216	10.9861	7.46303	16.3962	11.0575	4.87048	5.38013	5.66337	9.55722	9.8474	8.22015	0.595218	0.675328	5.34923	8.92287	6.56311	6.98991	0.603557	0.648884	0.601147	0.693862	0.711208	0.724334	0.700076	0.641781	0.762136	0.596787	0.609323	0.74513	14.1487	9.83424	12.8049
55.9	0.618886	0.624081	0.723586	0.671615	0.664891	0.722904	0.704709	0.590513	0.670989	0.557931	0.665662	0.68899	0.861626	0.642273	0.63009	0.71698	8.826	6.59885	11.8084	5.93219	16.1207	11.265	4.94559	5.15995	5.15917	9.96477	11.2006	8.24939	0.659428	0.68908	5.09431	8.50229	6.70571	6.95897	0.616507	0.634415	0.640606	0.650531	0.7231	0.704903	0.683799	0.680154	0.749251	0.673273	0.668403	0.745594	14.3493	11.323	13.6589
56	0.61325	0.760855	0.669102	0.64311	0.697191	0.722151	0.703351	0.622788	0.663692	0.580711	0.608231	0.651543	0.851616	0.731525	0.617757	0.737143	8.6983	6.89388	11.8936	6.54089	16.7195	12.2353	5.03828	5.19386	5.31213	9.41753	9.69577	7.46925	0.613845	0.743821	5.39868	8.90706	6.69383	6.90078	0.595994	0.591488	0.634487	0.705686	0.779505	0.724579	0.689725	0.624016	0.726455	0.634949	0.674532	0.74957	14.1193	11.556	13.0364
56.1	0.620029	0.653988	0.71645	0.687047	0.662704	0.647635	0.691279	0.641818	0.671397	0.640553	0.598585	0.647593	0.819192	0.685707	0.642951	0.722316	8.94355	7.07283	11.842	8.03572	17.1166	12.738	4.4837	4.9729	4.53867	8.26053	8.65403	8.0232	0.655051	0.703894	5.71598	8.72452	6.63129	7.27145	0.551199	0.66873	0.609536	0.659184	0.774442	0.836506	0.755062	0.647216	0.709082	0.636683	0.708754	0.736791	13.7409	11.5632	13.3162
56.2	0.594239	0.74824	0.756466	0.674289	0.704815	0.694095	0.678881	0.713882	0.584181	0.610971	0.581076	0.65998	0.842967	0.717293	0.730245	0.699248	8.64371	6.84494	10.7311	8.10672	16.9585	12.9737	4.50183	4.9929	5.72458	7.74093	9.55346	7.72919	0.686382	0.724814	5.18798	8.89084	6.77739	6.80156	0.611521	0.622039	0.592423	0.656982	0.756852	0.619312	0.685702	0.672066	0.77082	0.61889	0.693663	0.672464	13.2553	11.8526	12.737
56.3	0.611249	0.724482	0.718012	0.671888	0.650831	0.709493	0.73231	0.697021	0.660761	0.56068	0.622301	0.653228	0.825106	0.688658	0.611211	0.703326	9.44036	7.34643	10.2293	8.55313	17.0797	12.6026	4.5055	4.91381	6.01582	7.35408	8.90954	7.33108	0.685391	0.639403	5.37764	8.91885	6.69315	6.86859	0.619286	0.64169	0.614766	0.693661	0.741615	0.683293	0.73036	0.635875	0.718998	0.668528	0.675294	0.753803	14.3112	10.7959	13.4421
56.4	0.586343	0.685419	0.707729	0.672874	0.667702	0.664729	0.727344	0.666859	0.68291	0.607456	0.569372	0.63667	0.858624	0.675277	0.689721	0.711437	9.59717	7.51617	10.7921	7.56333	17.8137	12.7529	4.52911	5.24186	5.31192	7.92465	8.21431	7.30299	0.632687	0.740282	5.29936	8.62611	6.43029	7.2055	0.59679	0.637716	0.59752	0.635038	0.754022	0.682974	0.686911	0.661133	0.65118	0.588109	0.638677	0.789365	13.9831	10.0807	12.6604
56.5	0.60566	0.682233	0.635165	0.674484	0.600525	0.734532	0.702567	0.669171	0.597954	0.618512	0.602161	0.638335	0.828745	0.770411	0.644151	0.70139	9.29708	6.94206	10.8829	7.31817	17.6339	13.2029	4.33203	5.12942	4.57184	7.89701	9.59394	7.3705	0.544618	0.690127	5.49835	8.48074	6.25848	6.97692	0.590024	0.585201	0.60955	0.647517	0.756655	0.794396	0.682092	0.737382	0.764849	0.643926	0.637834	0.734705	13.2013	10.3074	12.6002
56.6	0.646665	0.678024	0.793534	0.629426	0.639394	0.716443	0.643844	0.645417	0.648723	0.61813	0.575087	0.715432	0.838824	0.645794	0.613965	0.746172	10.0923	7.11008	11.5134	7.76781	16.7871	12.8757	4.65426	5.25798	4.89607	8.1743	9.2962	7.15219	0.639875	0.693506	5.17735	8.84002	6.44217	7.0135	0.664814	0.670777	0.582159	0.627776	0.787847	0.705563	0.637979	0.697758	0.787821	0.627013	0.649055	0.717483	13.7269	10.1647	12.9039
56.7	0.609896	0.650154	0.717756	0.675312	0.674998	0.745466	0.722223	0.65339	0.644735	0.660883	0.615556	0.612815	0.837645	0.713498	0.604198	0.731302	9.93917	7.3535	10.9593	7.68157	17.2365	13.2931	4.70668	5.02702	5.34757	7.76367	9.84355	7.26786	0.614684	0.724609	5.28091	8.91749	6.64912	6.36363	0.640931	0.667962	0.60845	0.648614	0.752518	0.72037	0.666453	0.678157	0.664731	0.60911	0.602927	0.789344	13.9924	10.6049	13.1733
56.8	0.617855	0.698898	0.596821	0.627914	0.653825	0.692006	0.697853	0.664429	0.658792	0.61276	0.622128	0.694152	0.82881	0.675344	0.576327	0.735789	9.87342	7.25294	11.3271	8.02309	17.22	13.1195	5.09386	5.18419	5.10397	7.62566	9.54182	7.40048	0.635147	0.648703	5.30527	8.56473	6.6695	6.04519	0.680119	0.667073	0.614183	0.693847	0.725085	0.766089	0.72697	0.653713	0.772974	0.618715	0.662262	0.721004	12.523	10.9423	11.8238
56.9	0.611304	0.673736	0.692385	0.631528	0.694233	0.714212	0.695702	0.646992	0.67394	0.638114	0.645592	0.62318	0.834604	0.690592	0.576488	0.76011	10.4484	7.63417	11.2896	7.62717	17.9758	13.9462	5.10642	4.86247	4.85017	8.28411	9.56521	7.07976	0.598031	0.686045	5.35838	8.3857	6.68539	6.24947	0.629856	0.660901	0.62819	0.709722	0.689361	0.761492	0.69141	0.644645	0.684576	0.510465	0.681823	0.743147	13.034	10.6884	12.7504
57	0.524381	0.61368	0.679359	0.705518	0.648384	0.75636	0.69202	0.67184	0.672503	0.563241	0.600418	0.703133	0.830971	0.65445	0.589661	0.749723	10.0414	7.13298	11.5702	8.435	17.6072	13.0051	4.71906	4.92954	5.87676	8.18749	9.95598	7.27354	0.642664	0.738513	5.36981	8.7433	6.44844	6.35869	0.645701	0.70679	0.553966	0.676022	0.803088	0.689113	0.681101	0.667832	0.743486	0.627115	0.67331	0.718913	14.2826	9.81795	12.9668
57.1	0.593474	0.631244	0.61631	0.669523	0.717523	0.764061	0.69338	0.672551	0.683117	0.615402	0.592841	0.679476	0.814295	0.762051	0.543471	0.757835	10.319	6.95279	12.0495	7.79101	16.9876	12.4421	5.31647	5.14395	5.62605	6.54055	10.1056	7.04786	0.63284	0.718757	5.02558	8.78542	6.83633	6.30219	0.600041	0.674345	0.595206	0.706507	0.718777	0.698264	0.728106	0.655875	0.75741	0.591293	0.701953	0.709468	14.6171	9.71036	13.4731
57.2	0.591462	0.629451	0.647621	0.77745	0.660686	0.748668	0.753385	0.658386	0.69584	0.666596	0.608122	0.635876	0.811217	0.6944	0.573254	0.728014	9.54265	7.38091	11.3089	7.93621	17.0305	12.3547	5.46017	5.11496	6.76616	8.43477	10.1773	7.52345	0.594081	0.698059	5.30014	8.76743	6.91102	6.95447	0.570161	0.671266	0.568192	0.696748	0.714065	0.694443	0.69037	0.694498	0.673262	0.572534	0.713566	0.787459	14.6158	10.1726	13.2753
57.3	0.616151	0.728155	0.656385	0.653219	0.680931	0.681185	0.708679	0.701138	0.68004	0.612252	0.5909	0.636639	0.821343	0.685385	0.57869	0.767353	9.77892	7.00232	11.1619	7.72498	17.1136	12.8941	5.05862	5.08667	6.09793	7.87571	10.1516	7.61999	0.594078	0.699792	5.11942	9.0456	6.93071	6.32489	0.642408	0.608028	0.586535	0.668001	0.676824	0.68807	0.69052	0.617319	0.777095	0.654085	0.656767	0.711844	15.0091	9.72815	13.5355
57.4	0.676434	0.692983	0.680611	0.658808	0.666162	0.709102	0.653661	0.628328	0.652598	0.610396	0.627107	0.686832	0.84637	0.662578	0.559451	0.700487	9.59154	7.23828	10.9898	8.33502	17.658	12.5839	4.41135	5.20034	5.26892	6.9668	8.43462	7.90466	0.646566	0.688611	5.20191	8.82497	6.81957	5.9733	0.626219	0.620984	0.544204	0.662431	0.739947	0.737906	0.674966	0.649898	0.71563	0.597614	0.627201	0.768451	15.6147	9.96144	14.1924
57.5	0.67005	0.672539	0.669286	0.65428	0.704369	0.677742	0.702651	0.727777	0.66346	0.598045	0.609333	0.653799	0.845843	0.725229	0.517484	0.727739	9.22026	6.7551	11.0881	7.19686	16.4144	12.0725	4.86384	5.18708	5.82193	7.19582	9.90154	7.29099	0.622281	0.69974	5.25095	9.07618	6.80702	6.03799	0.67376	0.692054	0.605345	0.651056	0.790798	0.646724	0.673753	0.701164	0.727929	0.647956	0.671513	0.752491	15.9713	9.81388	13.6295
57.6	0.664065	0.665768	0.669293	0.656841	0.657774	0.71497	0.652266	0.695272	0.738059	0.604237	0.579117	0.66795	0.807398	0.769118	0.555137	0.720634	9.3994	7.24384	11.4123	7.04463	17.1729	12.3536	5.1311	5.09576	6.76149	7.19084	9.77394	7.12057	0.611147	0.688474	5.14209	9.07181	6.86606	6.66529	0.620965	0.665003	0.575614	0.741408	0.662926	0.662483	0.679337	0.668986	0.751289	0.582793	0.695516	0.701575	15.4466	9.79452	13.523
57.7	0.59501	0.613968	0.732089	0.673123	0.68135	0.703018	0.692208	0.685606	0.67836	0.536624	0.655273	0.707534	0.826758	0.722956	0.597853	0.721996	10.1191	7.33469	11.7414	6.89301	17.8075	12.4733	5.05273	5.14283	6.12369	7.7749	9.71248	7.24441	0.684886	0.680435	5.30544	9.26907	6.58631	6.40982	0.622601	0.656786	0.548927	0.651982	0.698936	0.685355	0.717311	0.684946	0.767473	0.633781	0.611241	0.763876	15.6613	8.2418	13.8374
57.8	0.624734	0.705931	0.668749	0.707534	0.694989	0.686022	0.752478	0.702823	0.62301	0.583924	0.610423	0.697294	0.879003	0.725708	0.596605	0.719059	9.5389	7.00213	11.38	7.6128	17.4037	12.0941	5.04518	5.25504	6.51268	6.63744	10.2453	7.7457	0.614603	0.693069	5.47741	9.85834	7.20978	6.40349	0.644259	0.597785	0.665962	0.675475	0.742476	0.663842	0.705063	0.621777	0.73085	0.599145	0.740613	0.75781	16.7522	8.82455	13.5768
57.9	0.64418	0.637613	0.645094	0.661611	0.609107	0.683811	0.635932	0.619912	0.676485	0.625332	0.59289	0.638854	0.828701	0.648185	0.663589	0.734881	9.36004	6.56179	11.6204	8.81351	17.0069	12.3483	5.07905	5.13338	6.59514	6.86933	10.3697	7.48629	0.630334	0.71433	5.65931	9.80078	6.95638	6.47328	0.59132	0.606492	0.696495	0.610325	0.70724	0.714082	0.695463	0.671083	0.751146	0.581779	0.64283	0.780408	17.7902	9.43004	13.5854
58	0.520982	0.705671	0.639917	0.676894	0.703297	0.690169	0.709413	0.701663	0.79117	0.710631	0.608356	0.663883	0.861461	0.747977	0.701495	0.722477	9.70788	6.64619	11.1961	7.79483	16.8467	11.7682	5.27995	5.21962	6.19717	7.23389	10.4665	7.20761	0.697033	0.70622	5.36253	9.82093	6.86845	6.27019	0.623389	0.726866	0.667322	0.717134	0.678887	0.666585	0.72454	0.638381	0.6882	0.656547	0.679499	0.743657	17.4958	9.56504	13.5685
58.1	0.572668	0.633671	0.739349	0.655435	0.692838	0.689837	0.669804	0.690553	0.681064	0.632873	0.644016	0.692437	0.848196	0.709736	0.605931	0.715666	9.57131	7.18987	11.5348	6.87463	16.3943	11.8141	5.3932	5.41916	8.32252	6.75091	11.8562	7.81804	0.614593	0.766256	5.59197	9.49253	6.71333	6.54532	0.680546	0.706683	0.677143	0.677628	0.759479	0.737447	0.705957	0.657155	0.764297	0.654674	0.720187	0.756152	17.3086	9.1387	13.2942
58.2	0.576559	0.635816	0.647083	0.682878	0.668865	0.707908	0.714332	0.620631	0.755262	0.608161	0.636535	0.694948	0.833515	0.691249	0.597062	0.757585	9.40539	7.30855	10.7463	7.53017	17.2692	12.1533	5.32569	5.39819	7.62836	6.74777	12.5933	7.88489	0.641307	0.692361	5.72948	9.77822	6.88652	6.46673	0.603112	0.639618	0.596321	0.672016	0.708623	0.641591	0.718668	0.611363	0.671522	0.630517	0.659574	0.708439	17.0201	8.86702	13.1539
58.3	0.580744	0.633944	0.705193	0.666941	0.685125	0.739994	0.648293	0.69905	0.660142	0.603319	0.646866	0.679636	0.822068	0.706072	0.639358	0.724655	9.4257	7.09628	11.3978	7.1432	16.7279	12.6937	5.10942	5.33319	7.47336	7.32804	11.2069	8.28104	0.583488	0.699006	6.02325	8.93775	6.61336	7.11524	0.641571	0.670545	0.66457	0.629842	0.69581	0.732281	0.752773	0.6379	0.70299	0.599736	0.702652	0.788479	16.0634	8.87934	13.317
58.4	0.49804	0.646712	0.627715	0.691082	0.669435	0.752629	0.674219	0.670893	0.633566	0.636232	0.584785	0.689016	0.854604	0.683988	0.601143	0.720885	8.99159	6.97395	11.1931	7.72542	17.7671	12.3913	4.94561	5.22802	5.99111	6.56133	10.9782	8.01094	0.690817	0.699132	5.98982	9.27901	6.93312	6.80465	0.654246	0.6549	0.633417	0.695636	0.690341	0.732427	0.760842	0.647488	0.735061	0.668656	0.651794	0.748755	17.8495	8.94737	13.568
58.5	0.596938	0.644095	0.671772	0.66337	0.591348	0.77832	0.716856	0.632264	0.638168	0.612307	0.582211	0.68786	0.819147	0.614236	0.607242	0.738136	9.35787	7.20742	11.5541	7.54162	17.4161	12.7494	5.32375	5.30186	6.5157	6.43638	11.1462	8.52494	0.635041	0.697324	5.55541	8.71952	7.17737	7.90662	0.605533	0.652185	0.589333	0.706397	0.733667	0.724036	0.713028	0.635686	0.678898	0.651932	0.676223	0.734746	16.0764	8.9024	13.3485
58.6	0.571225	0.701921	0.65852	0.652347	0.680869	0.744294	0.668044	0.637086	0.602821	0.600903	0.618481	0.658495	0.84966	0.704562	0.633956	0.757672	8.64316	6.88693	11.5743	6.79112	16.5796	12.1904	5.56182	5.34562	6.9913	7.27856	11.2487	8.01133	0.608511	0.71973	5.3558	8.46666	7.77185	8.03068	0.681386	0.598484	0.617422	0.663133	0.704856	0.739876	0.680408	0.663716	0.697585	0.705116	0.665287	0.754274	16.4061	9.46224	12.257
58.7	0.607717	0.719732	0.592352	0.631561	0.676807	0.732422	0.669356	0.65588	0.675417	0.629125	0.597489	0.693044	0.839696	0.74419	0.616573	0.726761	9.4292	7.18064	11.0298	7.16435	16.3497	12.031	5.19081	5.6194	6.86393	7.29805	10.0295	7.90145	0.669436	0.713679	5.27706	8.88734	7.51944	7.3293	0.681554	0.652855	0.629751	0.579374	0.65617	0.723356	0.707829	0.690815	0.735664	0.660882	0.64907	0.720665	15.7318	8.68947	12.8425
58.8	0.630021	0.727033	0.720303	0.704333	0.657935	0.736326	0.667045	0.63963	0.63523	0.621792	0.613925	0.666318	0.820478	0.650208	0.553397	0.717726	9.56435	7.45092	11.6491	7.0905	16.1863	12.3766	5.12979	5.50819	5.99767	7.4337	9.41442	8.22381	0.642955	0.707317	5.51676	9.14744	7.45509	7.73177	0.635669	0.670939	0.634633	0.613336	0.721267	0.738952	0.68673	0.693362	0.769959	0.674005	0.662028	0.712729	16.8665	8.27866	13.529
58.9	0.601607	0.655538	0.613488	0.634558	0.691007	0.688216	0.759235	0.660471	0.625136	0.689818	0.631664	0.666941	0.854301	0.641924	0.630506	0.744711	9.06366	6.87333	11.3738	7.38628	15.7102	11.8617	5.2296	5.60088	6.89184	6.99294	10.9303	8.46002	0.631784	0.71278	5.41471	9.00006	7.49827	6.61734	0.667633	0.615622	0.622061	0.665075	0.724419	0.645838	0.720739	0.66304	0.741116	0.616848	0.621768	0.713752	16.2611	9.12354	13.757
59	0.567281	0.735989	0.662248	0.6113	0.641787	0.723267	0.667461	0.686913	0.655672	0.60421	0.599767	0.723363	0.843341	0.669261	0.620649	0.744325	9.11374	6.92073	12.2218	7.33248	15.0011	11.7097	4.99851	5.56823	6.22237	7.25878	9.71021	8.3738	0.583044	0.680749	5.39217	9.10121	7.4356	6.20687	0.620266	0.63418	0.642416	0.647939	0.684759	0.736096	0.7057	0.679399	0.71299	0.647661	0.631339	0.718822	16.0579	9.03653	13.7366
59.1	0.637813	0.656209	0.690666	0.660046	0.675058	0.671166	0.644707	0.666217	0.638778	0.587193	0.611063	0.673279	0.841773	0.684211	0.543328	0.755059	9.15361	6.93388	11.8977	7.69018	16.2661	11.781	4.50634	5.64953	6.1557	7.35723	9.28775	8.07312	0.645369	0.668645	5.4985	9.20619	7.75614	6.35676	0.594037	0.66011	0.683348	0.674862	0.714061	0.678493	0.72678	0.62374	0.765804	0.652871	0.695663	0.793065	16.039	8.33586	13.0603
59.2	0.606983	0.663318	0.709453	0.634521	0.643411	0.723459	0.726221	0.71538	0.648822	0.591479	0.561896	0.700532	0.840718	0.664245	0.62443	0.773211	9.1713	7.53872	12.1138	8.85897	15.5952	11.9557	4.725	5.35871	5.92812	7.95975	9.54268	7.72393	0.632611	0.76509	5.37301	9.94621	7.92572	7.12828	0.6269	0.637059	0.610499	0.726702	0.753801	0.68333	0.686841	0.651439	0.709571	0.625401	0.630455	0.724891	17.2891	8.21611	13.6635
59.3	0.551284	0.631439	0.614041	0.680319	0.71405	0.790144	0.677656	0.628676	0.662563	0.585326	0.581745	0.698175	0.861548	0.635824	0.572028	0.744839	9.98628	7.34381	12.2286	8.36904	16.3945	11.8927	4.70371	5.24817	5.97684	6.64996	9.51461	7.4511	0.624824	0.733579	5.11803	9.74921	7.65684	7.23451	0.672937	0.660184	0.613846	0.750252	0.847198	0.785048	0.678111	0.691175	0.741672	0.613237	0.663314	0.700753	17.1713	8.55767	13.3019
59.4	0.557066	0.675189	0.697433	0.64428	0.692668	0.739382	0.701966	0.679604	0.617065	0.639753	0.584734	0.656523	0.850697	0.766004	0.656568	0.776819	10.2625	7.44274	12.4105	8.25386	15.6158	11.9377	4.60731	5.14385	4.43531	6.96836	9.02674	7.46842	0.630885	0.715188	5.13716	9.44198	7.80186	6.90395	0.638354	0.727334	0.625073	0.697292	0.802709	0.719323	0.78669	0.6651	0.641457	0.645392	0.69239	0.735953	16.7603	9.0092	12.7763
59.5	0.619384	0.631823	0.738416	0.633875	0.700248	0.693865	0.71006	0.623553	0.729604	0.659381	0.658841	0.622048	0.860249	0.653163	0.64045	0.74994	9.41704	7.32849	11.436	7.64538	16.2561	12.1013	4.59485	5.14697	5.09849	6.12738	9.2519	7.61828	0.639106	0.718547	5.30812	9.65463	7.41025	7.08075	0.633803	0.711496	0.634339	0.748953	0.710005	0.807404	0.714072	0.595223	0.779596	0.629423	0.644508	0.732865	17.9384	8.50083	12.8988
59.6	0.542116	0.616465	0.667318	0.681397	0.67105	0.666313	0.735853	0.707946	0.700868	0.676551	0.593135	0.628044	0.854228	0.73924	0.621007	0.76201	9.55029	7.68989	11.5126	8.96615	15.7313	12.5963	4.32905	5.42428	5.55421	6.66507	8.55125	7.61176	0.611831	0.730156	5.3652	9.59834	7.55138	7.0563	0.625376	0.662408	0.622277	0.647077	0.711674	0.753467	0.773651	0.684877	0.749737	0.583739	0.686689	0.704636	19.0375	8.88073	13.3349
59.7	0.493382	0.659597	0.670071	0.70784	0.646544	0.637648	0.736953	0.657665	0.678145	0.632254	0.590489	0.691934	0.850172	0.67868	0.584598	0.773388	9.17115	7.47756	11.9171	8.21425	15.3198	11.8572	4.05818	5.49491	6.12542	7.01532	8.74984	7.26201	0.567836	0.753251	5.46071	9.55094	7.50551	6.92156	0.587594	0.69417	0.650312	0.680314	0.700739	0.820129	0.685629	0.685677	0.750703	0.640999	0.703907	0.737149	17.0933	8.77083	13.552
59.8	0.600178	0.666196	0.6631	0.651446	0.631173	0.6684	0.740328	0.696664	0.621172	0.642446	0.601744	0.663322	0.826771	0.733818	0.611116	0.737253	9.42839	7.42388	11.644	8.31024	15.1107	11.5116	3.81519	5.61354	6.563	7.32446	8.52093	7.60399	0.626525	0.658566	5.2059	9.45114	7.37496	6.70495	0.642104	0.659721	0.64571	0.685112	0.72895	0.754075	0.735325	0.641257	0.720419	0.619915	0.573554	0.772252	17.7305	9.39776	13.5579
59.9	0.634694	0.709093	0.71108	0.685538	0.723229	0.703515	0.702917	0.666522	0.703475	0.60934	0.582306	0.6197	0.808889	0.606507	0.623897	0.747227	9.84774	7.53021	11.5467	8.39635	15.1542	11.7456	3.80748	5.47577	6.30654	7.67908	8.36584	7.96964	0.582183	0.625332	5.02381	9.3917	7.49616	6.66163	0.671536	0.688196	0.615353	0.65918	0.794464	0.679643	0.669779	0.652808	0.615437	0.635091	0.680327	0.689045	17.4791	9.88622	13.4239
60	0.579885	0.701584	0.741681	0.673982	0.675878	0.688401	0.749303	0.650114	0.625214	0.642324	0.619385	0.659801	0.82881	0.693743	0.584417	0.734671	9.62009	7.66842	11.738	8.59387	15.1715	11.8016	4.11887	5.20791	6.26811	7.01235	9.05482	7.69485	0.633159	0.673096	5.19778	9.61842	7.45393	6.29628	0.595635	0.666709	0.644769	0.714471	0.731965	0.814917	0.788156	0.661472	0.71666	0.64087	0.628846	0.696955	16.7955	10.8905	13.6641
60.1	0.609616	0.66894	0.686186	0.654409	0.683282	0.69023	0.752736	0.694185	0.58439	0.61124	0.630895	0.656567	0.861648	0.701091	0.615425	0.727459	9.66754	7.70601	12.356	8.29144	15.2066	12.0834	4.04145	5.52494	5.59164	7.23355	9.02559	7.72931	0.650615	0.708055	5.44037	9.26287	7.33121	6.77367	0.547217	0.669192	0.68322	0.674861	0.782183	0.744209	0.665937	0.674969	0.73962	0.59548	0.621818	0.699142	17.4707	10.6411	12.9042
60.2	0.532325	0.639871	0.67949	0.650822	0.709394	0.707617	0.722734	0.666555	0.642172	0.651117	0.597629	0.686877	0.855791	0.716992	0.578832	0.765654	9.33875	7.41756	12.7427	8.19186	15.4652	11.7849	4.19722	5.48928	4.41213	6.74439	8.46556	7.48505	0.657062	0.723594	5.63726	9.46716	7.70705	6.76552	0.631845	0.739297	0.624222	0.655858	0.750021	0.684743	0.728723	0.70024	0.664835	0.533407	0.549087	0.763857	17.5186	9.1441	13.3294
60.3	0.553088	0.632958	0.695223	0.629432	0.696266	0.704994	0.729634	0.620682	0.625215	0.551294	0.613537	0.696222	0.828533	0.681851	0.581559	0.722139	8.79065	6.88573	12.3275	7.75697	16.3484	11.711	4.30002	5.81678	5.30614	7.12708	8.68317	8.1669	0.609556	0.678132	5.5956	9.25741	7.60484	6.6782	0.611578	0.701379	0.668847	0.696927	0.621738	0.698091	0.724209	0.695218	0.71037	0.653394	0.606341	0.787989	16.5012	9.51539	14.0878
60.4	0.576663	0.635502	0.645337	0.674546	0.680472	0.730418	0.730499	0.646304	0.654874	0.632979	0.600322	0.645522	0.875187	0.633022	0.619035	0.750537	9.29681	7.49061	11.8928	8.41649	16.3467	11.4438	4.25684	5.73531	5.6442	7.53949	8.61926	8.09234	0.547493	0.677714	5.45958	9.59156	7.42403	6.31394	0.636515	0.664381	0.564573	0.670079	0.782932	0.705636	0.703116	0.681901	0.710522	0.573294	0.643507	0.769522	17.4288	9.94033	14.5005
60.5	0.611762	0.682069	0.717732	0.633474	0.752747	0.690582	0.731578	0.659914	0.644108	0.596686	0.641265	0.643181	0.854641	0.72668	0.682247	0.758945	8.68196	7.36029	11.7444	8.87861	16.7533	12.1599	4.3996	5.8077	6.21994	7.31762	8.73757	7.64942	0.65558	0.680377	5.35394	9.47051	7.24265	6.30349	0.666164	0.68596	0.621063	0.695233	0.606743	0.689362	0.747582	0.591041	0.716933	0.588844	0.634456	0.789158	16.8018	9.99209	13.8456
60.6	0.576257	0.706124	0.652382	0.682703	0.641531	0.702556	0.669128	0.618828	0.624043	0.605552	0.626822	0.62661	0.83808	0.637671	0.617311	0.767143	9.41385	7.032	11.5014	8.53269	15.1786	11.2097	4.19496	5.73746	6.15709	7.22809	8.92012	7.9705	0.618216	0.683876	5.3174	9.4329	7.32625	6.19784	0.68033	0.689661	0.592213	0.697028	0.679891	0.709623	0.692278	0.698335	0.65938	0.566045	0.631278	0.758533	15.8429	10.3445	14.1679
60.7	0.50803	0.664675	0.682494	0.720804	0.75823	0.621444	0.748193	0.614144	0.642317	0.618912	0.553787	0.685381	0.839999	0.715389	0.683962	0.750543	9.12129	7.33586	11.0567	8.49643	15.4106	11.2945	4.15304	5.72767	6.69294	7.4688	8.32827	8.52536	0.675139	0.694456	5.61478	9.6802	7.51842	6.27525	0.606206	0.724945	0.586994	0.693008	0.709093	0.750772	0.833886	0.608235	0.736901	0.605369	0.626824	0.69487	16.2686	10.3382	13.9173
60.8	0.576483	0.698918	0.593358	0.628344	0.675083	0.696261	0.704205	0.667423	0.640539	0.658989	0.554721	0.712946	0.830093	0.735515	0.598032	0.753475	9.19307	7.61049	11.1297	8.36131	15.1768	11.3701	4.36263	5.76114	6.21704	7.31504	8.55453	8.20197	0.564899	0.723568	5.23729	9.60175	7.39194	6.48643	0.602241	0.582573	0.640577	0.684553	0.726615	0.789908	0.697776	0.667802	0.739454	0.592671	0.690745	0.73329	14.3994	10.8048	13.5249
60.9	0.534835	0.676685	0.702035	0.662663	0.652448	0.712919	0.709616	0.635767	0.645226	0.604953	0.568274	0.684315	0.819441	0.739425	0.61521	0.755619	9.58434	7.43311	10.9978	7.41163	15.3397	11.389	4.62535	6.41158	7.12796	7.80405	8.6063	8.83477	0.685858	0.717463	5.25672	9.6049	7.43504	6.09477	0.624427	0.637963	0.608909	0.720576	0.768662	0.681602	0.717835	0.643367	0.766903	0.554589	0.582719	0.749878	15.8089	10.5285	13.5699
61	0.47696	0.604301	0.605488	0.640188	0.683792	0.63892	0.589681	0.631891	0.656069	0.62266	0.642492	0.683928	0.840154	0.643796	0.592432	0.750036	8.82747	7.08273	12.0465	8.00098	15.6268	10.9332	4.75885	5.87029	7.74777	7.59539	8.81539	7.93957	0.59531	0.766251	5.31148	10.0548	7.58627	6.0918	0.615264	0.645205	0.61246	0.679844	0.769196	0.722763	0.729828	0.667181	0.69805	0.582588	0.704142	0.734302	16.702	10.4129	13.6419
61.1	0.517618	0.608759	0.692382	0.665164	0.657145	0.653291	0.731306	0.654546	0.703503	0.615268	0.558753	0.663424	0.833963	0.717565	0.636059	0.741413	9.11846	7.30315	12.4248	7.17618	15.1336	11.4438	4.72641	6.04519	6.94658	8.37792	8.95128	8.51073	0.590552	0.738376	5.53858	9.76489	7.55788	5.73082	0.574816	0.683226	0.707064	0.672869	0.742715	0.739587	0.677281	0.662257	0.752367	0.56724	0.623264	0.70407	15.4453	11.0083	13.3721
61.2	0.56125	0.656561	0.616922	0.642547	0.66391	0.748532	0.704664	0.677903	0.744528	0.569569	0.593525	0.678023	0.850684	0.753187	0.594264	0.713015	8.88929	7.02211	12.4504	7.88688	14.7525	11.0582	4.81709	5.90889	6.75521	7.76961	9.25819	8.4869	0.66348	0.676944	5.60131	9.79962	7.71957	6.13519	0.685742	0.658005	0.593406	0.658328	0.697837	0.757055	0.743276	0.658648	0.785936	0.630258	0.573966	0.748213	16.4635	10.8456	14.1914
61.3	0.613573	0.658607	0.644725	0.655939	0.696861	0.699176	0.742521	0.648029	0.661228	0.626798	0.592085	0.700145	0.840724	0.679859	0.713373	0.738542	8.99811	7.44162	11.8148	7.39418	14.6599	11.4775	4.4394	5.47466	5.97952	7.23975	9.43704	8.31568	0.642423	0.699353	5.51553	10.4127	8.1828	6.02638	0.574379	0.652323	0.595034	0.659662	0.763433	0.795115	0.700785	0.656402	0.75365	0.616736	0.647012	0.720048	17.3989	11.1251	14.4585
61.4	0.558006	0.67635	0.701641	0.675277	0.659527	0.728738	0.702984	0.679189	0.643169	0.588677	0.595304	0.67045	0.845469	0.746406	0.684397	0.740131	9.29856	7.58222	11.7046	7.62236	14.7268	11.4308	4.67949	5.89524	6.6461	7.77396	9.64487	8.33145	0.703581	0.619802	5.39503	9.54342	7.51508	6.59739	0.567421	0.697769	0.653157	0.708097	0.744364	0.644731	0.774022	0.604052	0.691941	0.536341	0.686709	0.746756	16.4614	11.0107	15.0226
61.5	0.5558	0.61091	0.714906	0.702941	0.731293	0.705211	0.675043	0.629913	0.654428	0.581123	0.640945	0.611261	0.860596	0.667452	0.602316	0.765576	9.47346	7.79192	11.5388	7.60436	14.9859	11.5542	4.60082	5.81664	5.24758	7.60866	9.33233	8.01859	0.617174	0.716609	5.3808	9.48675	7.53851	6.63288	0.55145	0.717103	0.608935	0.718664	0.738688	0.706272	0.698628	0.591663	0.826399	0.610197	0.592496	0.701796	14.7919	10.4241	14.0495
61.6	0.539073	0.660261	0.646445	0.645258	0.658965	0.73316	0.727038	0.678236	0.682342	0.653828	0.604201	0.607022	0.841916	0.604539	0.63502	0.734085	9.02026	7.75347	10.8897	7.19948	15.7454	10.9123	5.20649	5.96431	5.81291	8.18018	9.69409	8.30396	0.646652	0.662597	5.54595	9.54463	7.6286	7.13516	0.601479	0.602152	0.612658	0.644786	0.761802	0.78716	0.690336	0.721502	0.711576	0.634186	0.684078	0.744436	14.8795	10.6837	13.5881
61.7	0.637421	0.596367	0.773396	0.680267	0.644104	0.709142	0.675816	0.669455	0.630403	0.634302	0.598153	0.635135	0.840742	0.671881	0.658469	0.738018	9.35413	7.85837	11.0174	7.75261	15.7749	10.4615	5.66424	5.91246	5.48953	7.78933	9.91591	8.37394	0.594167	0.730702	5.2584	9.88478	7.61668	6.66618	0.657989	0.625256	0.632283	0.634139	0.794491	0.61882	0.684167	0.646375	0.706306	0.643724	0.654863	0.674872	14.6638	10.2148	13.2101
61.8	0.559245	0.639456	0.7087	0.621079	0.65585	0.661283	0.755331	0.640049	0.656197	0.571952	0.626727	0.635184	0.829008	0.644603	0.655579	0.742183	9.04778	7.54989	11.6392	8.20996	15.2793	10.7345	6.00267	5.54413	6.62512	7.93941	10.8312	8.09697	0.562676	0.705073	5.39804	9.60593	7.60086	5.94515	0.65108	0.61645	0.594904	0.688561	0.784037	0.635746	0.706411	0.669202	0.773198	0.605719	0.641894	0.730063	14.224	9.70052	13.3318
61.9	0.548346	0.627688	0.66094	0.709346	0.733894	0.747394	0.729088	0.653539	0.714233	0.642897	0.561316	0.622374	0.82018	0.74263	0.647738	0.726257	8.47835	7.55436	11.2173	9.57725	14.753	10.8372	5.18783	5.65296	6.80585	7.47336	10.8455	7.80588	0.583751	0.683223	5.74443	9.92015	7.55682	5.72768	0.612251	0.725216	0.651883	0.646663	0.816282	0.790697	0.701798	0.67303	0.811257	0.598025	0.65505	0.736096	15.0741	10.9574	12.8255
62	0.572862	0.669729	0.652185	0.729802	0.697442	0.690428	0.689597	0.670006	0.673319	0.625846	0.660278	0.656855	0.842099	0.658699	0.635398	0.729126	8.86524	7.20792	10.8211	8.19218	14.738	10.4688	4.75294	5.85591	5.97657	7.98145	11.496	8.11811	0.671334	0.669501	5.57792	9.95596	7.56552	5.57367	0.644464	0.701958	0.611422	0.694218	0.702833	0.696957	0.786848	0.675129	0.723317	0.585794	0.667197	0.717729	15.6457	10.9509	12.9541
62.1	0.565749	0.647476	0.594753	0.597548	0.68163	0.752559	0.752249	0.610695	0.689257	0.64328	0.590794	0.668044	0.828737	0.657388	0.573952	0.740188	9.15777	7.32654	11.5419	7.70066	14.874	10.761	5.1432	5.594	7.11741	7.59265	12.3521	7.70199	0.623373	0.681254	5.53032	9.58989	7.61968	5.42967	0.622501	0.685959	0.644376	0.68837	0.860277	0.693987	0.679856	0.689612	0.7982	0.606987	0.674292	0.659342	14.6166	10.7127	13.1602
62.2	0.553024	0.681817	0.617643	0.640702	0.696897	0.679166	0.727945	0.686232	0.649737	0.615747	0.586974	0.660338	0.832888	0.760474	0.590934	0.788273	9.15809	7.55443	11.8912	8.15766	15.5589	10.6905	5.38692	5.44483	6.24027	7.40871	11.6037	7.57706	0.613001	0.628372	5.70036	9.19196	7.28743	5.0719	0.580855	0.659503	0.605087	0.672431	0.799876	0.696639	0.671317	0.718105	0.710806	0.601962	0.616251	0.746696	15.0053	10.7848	13.0866
62.3	0.551569	0.626597	0.677375	0.592425	0.651201	0.625933	0.691272	0.672474	0.708946	0.59302	0.670732	0.697958	0.835945	0.704623	0.674394	0.754439	8.8623	7.63256	11.8976	8.03129	14.7197	10.8438	4.83765	5.63073	7.05265	8.12619	10.6563	7.76321	0.640954	0.762689	5.36825	9.35441	7.33127	5.32573	0.662376	0.71733	0.588738	0.658256	0.705175	0.770036	0.727737	0.741684	0.708964	0.623454	0.59456	0.673961	15.0655	10.8292	13.2293
62.4	0.564212	0.619258	0.627653	0.63633	0.679095	0.689652	0.713342	0.648494	0.636002	0.589352	0.67475	0.702379	0.861154	0.776498	0.592967	0.741953	9.12194	7.99047	11.8169	8.09	14.5576	10.8894	4.65969	5.39619	6.99511	7.1635	11.2186	7.47542	0.681118	0.650011	5.47727	9.96059	7.37638	5.28029	0.614231	0.674483	0.64033	0.731838	0.72646	0.73834	0.726901	0.669668	0.760876	0.606186	0.684835	0.688978	15.9559	10.8851	13.626
62.5	0.559666	0.616045	0.70037	0.677039	0.672051	0.647198	0.768569	0.632222	0.660835	0.604142	0.580505	0.696853	0.856235	0.769776	0.683919	0.774587	8.70976	7.3064	11.6073	7.88022	14.8979	10.9116	5.63143	5.66219	6.36495	7.66	11.9345	7.33758	0.656702	0.677213	5.72112	9.71811	7.07122	5.76734	0.628309	0.666142	0.592223	0.673421	0.744125	0.681605	0.730523	0.65382	0.729818	0.602392	0.637182	0.710262	15.7022	11.6325	13.6815
62.6	0.621525	0.753866	0.607611	0.631506	0.711876	0.645571	0.714748	0.657258	0.595304	0.594948	0.632623	0.611034	0.882383	0.792442	0.76716	0.769395	8.8052	7.59036	11.5379	8.30706	15.4772	11.0542	5.08397	5.75746	4.60597	8.08098	10.2422	7.45919	0.646243	0.691829	5.50386	9.92456	7.46121	6.1251	0.677208	0.679636	0.640652	0.702902	0.805427	0.713653	0.724591	0.751282	0.734766	0.60522	0.602873	0.682721	16.6234	10.6289	13.7414
62.7	0.644336	0.622795	0.627612	0.689837	0.665714	0.671405	0.637645	0.672359	0.647764	0.644353	0.601754	0.616734	0.844711	0.695024	0.607216	0.752868	9.18925	7.34986	11.7501	7.96382	15.3421	11.6532	4.9028	5.47218	5.90779	7.66825	10.2553	7.39145	0.570286	0.706853	5.37177	9.96434	6.87308	5.64616	0.658685	0.675546	0.619943	0.694208	0.804361	0.679615	0.634004	0.717909	0.707765	0.573106	0.610521	0.703957	16.1992	10.7418	14.2783
62.8	0.625247	0.64062	0.717599	0.679117	0.630878	0.637535	0.644098	0.656342	0.6235	0.682573	0.614915	0.710785	0.874319	0.643131	0.629612	0.772867	9.33885	7.28707	11.4562	8.19473	15.2713	11.4187	4.71862	5.43731	6.11872	7.3898	10.3254	7.10949	0.584672	0.705165	5.23793	9.91041	7.32482	5.53852	0.686766	0.705767	0.604394	0.674634	0.784374	0.790226	0.695545	0.664333	0.739785	0.610734	0.64663	0.627062	16.5518	11.0941	14.554
62.9	0.557637	0.670723	0.685746	0.589683	0.65602	0.652516	0.730002	0.671626	0.641728	0.602202	0.67232	0.68941	0.889923	0.720336	0.638029	0.750898	8.94997	6.74712	11.7947	7.14517	15.9727	11.554	5.51372	5.73195	6.14246	7.17647	11.0315	7.45337	0.561265	0.707665	5.0618	9.66773	7.38459	5.20759	0.61182	0.699637	0.661732	0.644835	0.776465	0.710606	0.764508	0.732003	0.720456	0.579963	0.625833	0.697475	16.6864	11.9679	14.0448
63	0.634628	0.622027	0.653141	0.689165	0.689885	0.67125	0.695825	0.643569	0.664764	0.691466	0.551694	0.671789	0.849976	0.633015	0.593441	0.751029	8.94525	6.81448	11.6866	7.2389	15.4088	11.9328	5.56139	5.98641	6.14282	8.10229	11.641	8.38273	0.628405	0.676226	5.5589	9.55882	7.15055	5.04957	0.640701	0.716768	0.594532	0.723768	0.681608	0.713446	0.714652	0.657222	0.791398	0.589886	0.59825	0.745043	15.9414	11.8455	13.4382
63.1	0.6302	0.711197	0.669771	0.677661	0.683628	0.730124	0.672966	0.653628	0.643954	0.632325	0.594655	0.660941	0.857153	0.675561	0.647776	0.753277	9.04867	7.09389	11.4234	6.50187	15.0701	11.6071	5.74035	5.5736	6.56713	8.34514	11.1915	7.63229	0.649309	0.657741	5.48086	9.61435	7.1951	4.59107	0.606365	0.623448	0.594069	0.657337	0.752797	0.748737	0.74378	0.697558	0.731952	0.601045	0.664944	0.6766	16.3242	11.8622	13.756
63.2	0.563733	0.636773	0.650038	0.573567	0.663409	0.665388	0.672693	0.64051	0.610756	0.621187	0.576943	0.68692	0.85346	0.672081	0.571472	0.737986	8.9676	7.05916	11.6138	7.11156	14.6547	11.6451	5.39774	5.71287	5.93866	7.6179	10.2007	7.82199	0.689848	0.716522	5.37133	9.09756	7.13304	5.50442	0.62111	0.757641	0.636734	0.621406	0.776803	0.805184	0.662308	0.647457	0.750516	0.634304	0.641162	0.699329	16.0939	11.4504	13.5472
63.3	0.610751	0.655601	0.659175	0.675264	0.751593	0.704361	0.717761	0.630087	0.649682	0.657491	0.628206	0.649937	0.838608	0.640404	0.675511	0.727975	8.903	6.93003	10.5345	6.65976	15.3066	11.7538	5.60137	5.94979	7.22041	8.14291	10.7682	7.69572	0.62179	0.74606	4.97185	9.31561	7.13962	5.16767	0.659757	0.723395	0.651073	0.699142	0.811769	0.611368	0.686665	0.672743	0.649008	0.609075	0.705538	0.706508	16.3755	10.3552	13.8165
63.4	0.61172	0.733167	0.609196	0.65435	0.696567	0.72197	0.747567	0.676429	0.641738	0.621525	0.571213	0.687846	0.839621	0.743275	0.599624	0.775704	9.0713	6.62115	11.5791	7.23922	16.4031	12.1774	5.16129	5.85095	7.48157	6.87212	11.0647	7.62372	0.593216	0.712243	5.02288	9.07586	6.89347	5.09417	0.644797	0.705376	0.614557	0.67841	0.763459	0.703589	0.699583	0.706717	0.730782	0.652388	0.641948	0.676819	15.567	11.309	13.8071
63.5	0.577424	0.641765	0.636621	0.626854	0.729111	0.727333	0.669236	0.668344	0.684242	0.67603	0.602749	0.58257	0.836892	0.736339	0.596792	0.717464	8.98495	6.90941	11.6278	7.68162	15.8522	11.9049	5.12018	5.54745	7.46627	7.55099	11.3176	7.51017	0.615174	0.646399	5.12773	9.03421	6.92303	6.33092	0.667956	0.66151	0.63217	0.660859	0.758345	0.82799	0.721638	0.674102	0.694814	0.599126	0.676542	0.684607	16.2646	9.10516	13.6642
63.6	0.604064	0.656336	0.721476	0.68626	0.707342	0.694724	0.652606	0.64629	0.660703	0.566658	0.580229	0.664587	0.824167	0.769791	0.59179	0.749935	8.81626	6.99483	12.0215	7.36018	15.363	11.7053	5.29187	5.66732	7.62498	7.45451	10.7437	7.88966	0.573228	0.716931	6.04224	8.46124	6.83693	7.22988	0.658093	0.722873	0.656323	0.635319	0.717172	0.69482	0.740311	0.697608	0.754369	0.647243	0.651474	0.74255	13.3892	8.9217	13.8232
63.7	0.606476	0.724577	0.649384	0.662486	0.680147	0.739447	0.640915	0.627245	0.693005	0.618659	0.566191	0.646998	0.851165	0.708253	0.606955	0.72808	9.38947	7.36537	11.3495	7.25737	15.7409	12.0734	5.67983	5.69828	8.09591	7.67018	11.8225	8.2178	0.605469	0.686377	5.29333	8.75673	6.75186	6.66661	0.606186	0.671091	0.579291	0.617047	0.703218	0.742559	0.740805	0.665741	0.725618	0.62475	0.725839	0.727895	15.1157	9.80769	13.3653
63.8	0.575713	0.617799	0.626891	0.677852	0.674286	0.688265	0.683765	0.610074	0.615082	0.635566	0.58133	0.668492	0.851423	0.67089	0.621178	0.732522	8.94093	6.79817	11.7506	6.72823	15.7651	12.0098	5.64004	5.70426	6.99093	7.80632	10.7997	7.44005	0.562845	0.657579	5.23088	8.9304	7.31353	6.74337	0.589047	0.728215	0.619385	0.678379	0.700795	0.633948	0.778299	0.661024	0.71596	0.672697	0.672534	0.762122	15.5665	9.99065	13.8305
63.9	0.601914	0.675224	0.661952	0.626323	0.682191	0.71307	0.738256	0.697741	0.688558	0.633307	0.604805	0.59407	0.862929	0.655177	0.549428	0.765103	8.75816	6.81797	11.9436	6.42887	15.4601	11.8149	5.96618	5.65631	7.99422	7.71961	10.9197	7.38438	0.565052	0.703932	4.88538	9.47064	7.54665	6.1154	0.617539	0.650636	0.603101	0.745276	0.729229	0.699107	0.665947	0.67481	0.699383	0.625772	0.724509	0.746323	15.545	9.44386	14.1041
64	0.598995	0.648483	0.693922	0.674403	0.698484	0.724196	0.688233	0.668558	0.647753	0.538169	0.618976	0.609062	0.885575	0.688934	0.604389	0.718886	8.55297	6.83141	11.5633	6.45161	14.4588	11.4873	6.3156	5.53319	7.9398	7.54956	11.7423	7.97839	0.574686	0.680865	5.3628	9.07491	7.12971	5.8711	0.569285	0.672138	0.63646	0.626737	0.812071	0.759317	0.744787	0.670254	0.740922	0.690608	0.674671	0.798558	15.4241	10.0209	13.9996
64.1	0.505623	0.710205	0.650954	0.621611	0.644998	0.764945	0.714174	0.660798	0.6475	0.631868	0.578881	0.673798	0.837349	0.720663	0.680379	0.717142	9.04203	6.83552	11.6594	7.48517	14.0579	11.2071	5.64667	5.88865	6.76696	7.49562	10.6489	7.80803	0.607259	0.722562	5.26723	9.528	7.26667	5.3889	0.635821	0.673489	0.636432	0.701651	0.690896	0.679813	0.721325	0.733855	0.795524	0.634545	0.64165	0.694859	15.9919	9.55768	13.2548
64.2	0.59266	0.724772	0.649927	0.66677	0.661951	0.728138	0.750592	0.644829	0.617512	0.613207	0.638695	0.648849	0.845362	0.697276	0.684464	0.72534	9.66622	7.28749	12.0497	8.48165	15.7386	11.8909	5.74807	5.66962	8.01424	7.25148	10.5614	7.58544	0.573536	0.715813	5.41578	9.54983	7.21731	4.99892	0.668974	0.655169	0.626935	0.695533	0.786151	0.721574	0.742306	0.654027	0.671227	0.672727	0.626217	0.734549	15.7127	9.56589	14.3432
64.3	0.563395	0.638886	0.63479	0.650827	0.621499	0.664731	0.69243	0.678802	0.670998	0.592163	0.584316	0.671178	0.829681	0.670658	0.57834	0.752247	9.39957	7.15907	12.262	7.44632	15.471	12.029	5.56371	5.45479	7.07421	6.98551	10.1562	7.33317	0.641171	0.660944	5.43562	9.51908	7.09753	5.14477	0.60105	0.659196	0.631679	0.676191	0.834328	0.692559	0.666908	0.673769	0.721696	0.630956	0.695094	0.662132	15.3575	10.2724	14.7537
64.4	0.590406	0.724509	0.617336	0.645239	0.686619	0.728995	0.734912	0.59174	0.688337	0.599179	0.629015	0.638918	0.871127	0.627588	0.635516	0.70849	9.93457	7.68553	13.0136	6.88309	15.6328	11.73	6.07759	5.61879	7.70229	7.87515	11.2274	7.85199	0.618192	0.698885	5.9165	9.39009	7.02669	5.75735	0.614026	0.684811	0.665021	0.682171	0.773866	0.757966	0.675017	0.708853	0.771891	0.611207	0.662386	0.757522	14.9357	10.2103	14.556
64.5	0.591542	0.634533	0.688157	0.717355	0.650191	0.713941	0.683897	0.674625	0.601668	0.607662	0.583548	0.642733	0.842763	0.647939	0.652613	0.728156	9.15908	7.08776	12.3705	7.32327	15.5317	12.1256	5.7022	5.83814	8.30053	7.63274	11.922	8.35674	0.566549	0.69726	5.39803	9.08956	7.00295	5.74383	0.629453	0.663133	0.615682	0.670644	0.711514	0.6561	0.663388	0.714175	0.774129	0.682479	0.684963	0.714871	15.6873	10.6145	14.0288
64.6	0.627035	0.700137	0.644065	0.66079	0.667595	0.738694	0.675893	0.645951	0.624558	0.598202	0.60348	0.617398	0.855087	0.661937	0.626245	0.726933	9.10735	6.72144	11.7345	7.22705	15.2241	11.9799	5.80919	5.99018	7.60413	7.72243	10.9998	8.087	0.681054	0.685205	5.24961	8.8795	7.112	5.62784	0.689247	0.602794	0.644615	0.666553	0.734114	0.678626	0.687114	0.637203	0.724683	0.665475	0.627843	0.678902	15.192	10.4579	14.6644
64.7	0.62934	0.675176	0.704207	0.733205	0.701777	0.617245	0.690785	0.577721	0.632585	0.63526	0.656599	0.606727	0.827739	0.677156	0.620115	0.760019	9.97261	7.56903	12.3183	7.40915	15.189	12.1539	5.94948	5.84769	7.82353	7.31243	10.8864	7.7368	0.587393	0.731561	5.35666	8.6723	6.75506	5.52098	0.685399	0.679566	0.642027	0.658046	0.770487	0.718868	0.689562	0.609124	0.762205	0.598583	0.674111	0.707848	15.6269	11.3714	14.5477
64.8	0.620256	0.653614	0.612419	0.719608	0.702196	0.699113	0.730973	0.622349	0.649338	0.671634	0.56406	0.680946	0.864691	0.664013	0.568151	0.727443	9.02383	7.09975	11.3879	6.92233	15.486	11.5429	5.59478	6.02043	7.07129	7.69942	10.375	7.93487	0.633216	0.722169	5.85192	8.99782	7.16279	5.76078	0.658863	0.700054	0.670526	0.575163	0.834299	0.699239	0.684533	0.621009	0.673744	0.619054	0.699696	0.759631	16.2043	11.016	14.6134
64.9	0.618401	0.612942	0.653891	0.624776	0.678635	0.740654	0.728847	0.649167	0.700157	0.570331	0.649834	0.66686	0.847303	0.729241	0.69917	0.722049	9.16424	7.19306	11.7136	7.38315	15.0638	11.8759	5.97232	5.59288	7.62581	7.44147	11.3885	8.08531	0.652545	0.719905	5.35677	9.29792	6.8484	4.97246	0.657651	0.669202	0.62559	0.624679	0.743925	0.701625	0.677989	0.683582	0.695938	0.675096	0.552478	0.754961	16.246	11.4665	14.6349
65	0.631069	0.6938	0.630644	0.702424	0.673796	0.701725	0.718499	0.659929	0.66572	0.631244	0.646418	0.635464	0.883281	0.649632	0.658012	0.732502	9.41722	7.42216	12.0764	7.21047	15.3639	11.3944	6.49318	5.87136	7.70117	7.1574	11.1809	8.14393	0.678025	0.68883	5.64534	9.3154	7.1786	5.36302	0.723335	0.67427	0.678299	0.685202	0.770298	0.679558	0.704142	0.663341	0.712735	0.660646	0.691597	0.658731	15.3349	11.4556	14.2997
65.1	0.56992	0.627397	0.613448	0.676533	0.674349	0.75799	0.700793	0.606605	0.669603	0.622648	0.573877	0.644192	0.843605	0.715153	0.705584	0.745169	9.10255	7.2941	11.4266	7.76759	14.7414	12.0713	5.99225	5.89424	6.70162	6.96311	9.48299	7.30026	0.64213	0.675501	5.70055	9.42464	7.61378	6.14922	0.636671	0.64334	0.609718	0.605318	0.739276	0.654589	0.659908	0.624446	0.692029	0.638853	0.644006	0.705451	16.1931	10.2128	15.0292
65.2	0.597753	0.674978	0.66999	0.608925	0.67454	0.683637	0.690925	0.652321	0.673619	0.579829	0.559743	0.658125	0.835545	0.675572	0.697765	0.729236	9.34297	6.97417	11.5017	8.03423	14.8869	11.6781	6.17395	5.91043	6.43566	7.17055	10.1181	7.71615	0.620445	0.708406	5.01421	9.73422	7.54108	6.21678	0.610395	0.671158	0.583869	0.62506	0.75242	0.719472	0.782781	0.655353	0.699486	0.636122	0.672045	0.690167	16.458	9.79885	14.699
65.3	0.588805	0.680546	0.599294	0.628689	0.67328	0.691663	0.698709	0.634244	0.642734	0.635676	0.619664	0.643723	0.844591	0.626551	0.608653	0.736015	9.05854	7.01675	11.5873	7.21834	14.813	11.6134	5.77809	5.5833	7.39377	6.48505	11.2628	8.11885	0.666018	0.654031	5.32697	10.1247	7.40894	5.61042	0.651841	0.679003	0.699147	0.639832	0.750614	0.641885	0.721297	0.756375	0.735657	0.646846	0.664341	0.722783	16.8942	10.8099	15.4724
65.4	0.636954	0.657632	0.685163	0.686165	0.613535	0.704903	0.717809	0.627675	0.62151	0.540432	0.664731	0.677675	0.851718	0.611778	0.576841	0.7521	9.29647	6.87016	11.6274	7.33226	15.6547	11.8398	5.64481	5.60784	7.22103	6.65922	10.4628	7.77153	0.616851	0.643069	5.14499	9.50794	7.87595	5.77034	0.644269	0.739414	0.597999	0.615587	0.83304	0.654897	0.802974	0.654888	0.699481	0.627488	0.711063	0.705129	17.0189	10.5872	15.3035
65.5	0.590479	0.676514	0.67575	0.630965	0.68261	0.733722	0.679984	0.620253	0.655672	0.625786	0.550918	0.651668	0.854121	0.671101	0.69207	0.735431	9.45918	7.05803	12.4401	7.48513	15.6444	12.2653	6.24054	5.76614	7.16572	7.54101	11.1728	7.9511	0.606146	0.672685	5.34816	9.22085	7.49024	6.04301	0.663289	0.683492	0.619247	0.691194	0.775216	0.700998	0.757622	0.679945	0.73308	0.584633	0.6086	0.724208	16.8607	11.3666	15.1316
65.6	0.610091	0.677718	0.615464	0.650935	0.651744	0.714704	0.758629	0.650763	0.683186	0.619775	0.59287	0.62427	0.857954	0.722036	0.648062	0.72041	10.2279	7.43988	12.7282	7.5218	15.7444	12.6959	6.80794	5.71485	7.07127	6.46844	10.9536	7.46735	0.635092	0.749975	5.22069	8.98824	7.47004	5.82276	0.634932	0.624303	0.61586	0.745287	0.695933	0.700453	0.732408	0.661291	0.737306	0.622741	0.61686	0.707799	16.7192	10.9364	15.0726
65.7	0.536733	0.595296	0.660266	0.663418	0.690446	0.6663	0.700394	0.621617	0.672762	0.592259	0.602831	0.642026	0.862763	0.589046	0.67286	0.731496	9.8189	6.98661	12.6298	7.48056	15.9205	12.3882	6.34207	6.06967	9.00615	6.73934	11.2353	8.01641	0.636894	0.64402	5.70307	8.83148	7.20217	6.039	0.627907	0.699968	0.656545	0.728915	0.828336	0.631447	0.736564	0.695881	0.687796	0.602318	0.64574	0.753785	16.2292	10.1518	14.7588
65.8	0.527795	0.64863	0.693526	0.608056	0.699918	0.719387	0.705657	0.609922	0.642823	0.602797	0.62522	0.660996	0.844877	0.770766	0.617267	0.733703	9.07853	6.71901	11.7151	7.88719	15.6488	12.0768	6.13802	5.9798	8.6414	6.68161	10.6018	7.47124	0.612007	0.660201	5.31591	9.066	7.44607	5.8804	0.585702	0.638419	0.595614	0.766942	0.758863	0.682659	0.746663	0.729478	0.745989	0.574546	0.634333	0.761837	16.5566	10.3908	15.0877
65.9	0.566383	0.670106	0.623698	0.656745	0.70013	0.718913	0.680437	0.65308	0.675837	0.61148	0.612167	0.6072	0.845956	0.733407	0.682773	0.732935	9.4008	6.79324	12.0961	8.64602	15.9088	12.3219	5.7186	6.04416	7.41418	6.30177	10.6732	7.62137	0.610954	0.665698	5.52365	9.05493	7.312	5.51682	0.60163	0.696899	0.614402	0.671011	0.784797	0.77182	0.650348	0.687595	0.766625	0.556706	0.637713	0.731502	16.3369	9.28443	15.4911
66	0.566496	0.726577	0.624876	0.595174	0.775231	0.720959	0.734187	0.629882	0.686018	0.558307	0.610695	0.629139	0.83606	0.698578	0.597239	0.746847	9.47483	7.59844	12.1979	8.26261	15.8326	12.5244	6.45417	5.83419	7.67565	6.26872	10.1886	7.6294	0.622433	0.701232	5.38841	8.9459	7.48012	5.71988	0.628286	0.687383	0.624456	0.649531	0.669499	0.769113	0.699222	0.63807	0.814789	0.621784	0.625335	0.743539	15.8667	10.4469	14.3538
66.1	0.577585	0.658868	0.674047	0.644992	0.648643	0.728262	0.676784	0.678265	0.657891	0.547123	0.576322	0.572751	0.821461	0.734476	0.618483	0.713443	9.44199	6.93872	12.1734	7.53838	15.9652	12.1959	5.57387	6.02826	7.12837	6.62775	9.99839	7.38645	0.600035	0.682258	5.15408	9.62025	7.87959	6.87955	0.594522	0.715325	0.654346	0.67499	0.788345	0.72667	0.727407	0.641903	0.700858	0.604692	0.619485	0.661198	17.6789	9.9407	15.1693
66.2	0.601469	0.670535	0.660479	0.672363	0.703048	0.732946	0.741119	0.655922	0.635406	0.553788	0.603212	0.646742	0.846977	0.741906	0.545264	0.720563	9.49279	6.65207	12.4207	7.56623	16.2857	12.3653	6.05707	5.45681	7.3291	6.06936	10.5393	7.44599	0.620754	0.648307	5.10374	9.33214	7.47542	6.0524	0.66322	0.666895	0.563931	0.696246	0.699926	0.646439	0.698522	0.673422	0.671791	0.607479	0.581183	0.732061	17.8196	10.6089	15.4014
66.3	0.56634	0.667044	0.679726	0.577754	0.628062	0.751957	0.729679	0.677503	0.715184	0.639807	0.621943	0.61757	0.849354	0.74586	0.716681	0.731842	9.41826	7.16182	12.1638	7.72714	16.1969	12.9327	5.60065	5.66318	8.44424	6.00277	10.1209	7.19856	0.628565	0.678928	5.09282	10.2151	7.85385	5.73039	0.574399	0.657962	0.621344	0.620742	0.756671	0.748173	0.702412	0.672492	0.772987	0.588918	0.648461	0.676122	18.8923	9.71691	15.3445
66.4	0.516714	0.675407	0.674636	0.661568	0.694867	0.697778	0.77258	0.631627	0.755043	0.572837	0.698631	0.673348	0.866184	0.686612	0.59585	0.788008	9.06106	7.23233	11.5973	7.60563	15.4125	12.1188	5.51614	5.69518	8.5183	6.19462	10.6793	7.26358	0.620823	0.70578	4.76954	10.0039	7.69663	5.58741	0.669758	0.658234	0.645456	0.643173	0.736717	0.776444	0.640957	0.649735	0.713092	0.667107	0.632559	0.733535	19.2854	10.2868	14.6925
66.5	0.610481	0.686573	0.644662	0.629978	0.691856	0.718781	0.716029	0.633894	0.695994	0.629774	0.62866	0.614506	0.861341	0.667207	0.643376	0.759154	9.3298	6.99083	11.6174	7.72883	16.292	12.2553	6.14856	5.67431	7.65758	6.06702	10.5487	7.35855	0.577688	0.730399	4.96027	9.79054	7.71558	5.65472	0.675361	0.677405	0.630027	0.62742	0.775221	0.729909	0.717692	0.664723	0.716965	0.62322	0.645095	0.714823	18.2648	9.95711	15.2648
66.6	0.612508	0.615047	0.664532	0.633771	0.747142	0.765866	0.752833	0.648055	0.686564	0.669851	0.700152	0.654275	0.837342	0.69978	0.670476	0.742916	9.52664	7.45208	12.0155	8.56776	16.1555	12.8471	5.14592	5.76756	7.43947	6.96518	9.17544	7.23436	0.567261	0.735424	5.40397	9.71071	7.80225	6.57727	0.637774	0.669986	0.688316	0.644783	0.741681	0.69146	0.71681	0.668978	0.681181	0.600135	0.64187	0.747958	18.0051	9.47784	15.2401
66.7	0.566311	0.660661	0.643285	0.672189	0.677219	0.793824	0.725363	0.621761	0.780123	0.5573	0.597006	0.659969	0.81804	0.757352	0.664597	0.752749	9.5328	7.31427	11.7341	7.80005	15.9028	12.6553	5.12184	5.72289	7.25662	5.89242	8.90704	6.63682	0.579547	0.753702	5.54353	9.3435	7.33454	6.18444	0.61741	0.725225	0.691019	0.620923	0.719444	0.720398	0.806038	0.69415	0.738144	0.613587	0.644114	0.757706	16.8719	9.45337	14.9362
66.8	0.625697	0.615279	0.690921	0.69682	0.641972	0.717526	0.759531	0.656006	0.658609	0.652672	0.567213	0.611185	0.837567	0.644764	0.638274	0.754255	9.41484	6.89425	11.9703	7.62203	15.9107	12.5697	5.0849	5.68947	7.16845	5.98567	9.22454	7.11843	0.635091	0.70741	5.3683	9.13415	7.54126	5.59715	0.637533	0.688046	0.607294	0.63537	0.824238	0.690096	0.728495	0.728375	0.701408	0.660244	0.631563	0.713938	16.7021	10.0096	14.4798
66.9	0.631433	0.626745	0.739189	0.673442	0.652686	0.735001	0.751249	0.625315	0.699137	0.612045	0.590417	0.662058	0.843814	0.669141	0.687345	0.740027	9.37477	7.63166	12.537	8.01758	15.8817	11.9606	4.9917	5.49127	7.08781	5.78277	10.0859	7.3236	0.619386	0.715038	5.7268	9.53714	7.0144	6.17416	0.639561	0.676163	0.620665	0.717477	0.772598	0.736305	0.751867	0.674782	0.746794	0.587104	0.608675	0.737863	17.698	10.8085	14.9719
67	0.563559	0.671334	0.622287	0.661442	0.646572	0.692207	0.716598	0.710432	0.689574	0.584957	0.622298	0.633468	0.815804	0.632308	0.68059	0.739426	9.14668	6.98262	11.9454	7.90241	15.104	12.1933	4.51887	5.37916	7.78112	6.28456	9.35381	7.57443	0.593559	0.755387	5.28178	9.78856	7.40073	6.36619	0.654171	0.66134	0.593579	0.716373	0.731968	0.729737	0.74468	0.636143	0.748938	0.64147	0.631333	0.690533	18.6446	10.0924	15.2246
67.1	0.568768	0.70801	0.652098	0.638927	0.680244	0.707313	0.727285	0.6395	0.669709	0.633805	0.598748	0.630035	0.84787	0.663107	0.672809	0.715955	9.44537	6.67399	11.9982	7.62515	15.6606	12.1105	5.10154	5.45139	7.39873	5.25281	9.98561	6.91944	0.621971	0.667299	5.12009	9.68508	7.42754	6.50762	0.631521	0.699791	0.593316	0.673236	0.756043	0.745326	0.709574	0.702763	0.69634	0.640739	0.697418	0.723539	19.0551	10.0638	15.5022
67.2	0.530531	0.690328	0.626397	0.643347	0.673041	0.694752	0.748766	0.627303	0.705213	0.57694	0.653015	0.686742	0.847302	0.693581	0.589367	0.728968	9.57353	6.70221	12.4732	7.23805	15.9758	12.7148	5.622	5.66252	7.09752	6.07425	10.0203	6.92574	0.569093	0.692818	5.55866	9.72122	7.46586	6.26642	0.661089	0.677186	0.674696	0.638529	0.779837	0.777506	0.738518	0.786067	0.785876	0.631031	0.633286	0.742265	17.7545	9.3669	14.8953
67.3	0.536913	0.671393	0.593427	0.642674	0.702467	0.744997	0.743057	0.654092	0.711053	0.578539	0.614913	0.590881	0.854191	0.745379	0.650917	0.770864	9.387	6.83262	12.3158	6.85007	15.4187	12.0587	5.92026	5.58859	6.76004	5.91012	11.4394	7.168	0.631503	0.706699	5.20744	9.64263	7.15975	5.79027	0.677813	0.753594	0.643467	0.630819	0.735091	0.704852	0.705141	0.630132	0.72625	0.615488	0.688198	0.683148	18.395	9.18648	14.7212
67.4	0.653369	0.664658	0.672494	0.667929	0.672795	0.719908	0.704538	0.680109	0.667465	0.599897	0.607975	0.630913	0.838511	0.648082	0.571341	0.736463	9.85248	7.00905	12.1483	7.32923	15.8822	12.4767	5.39788	5.44503	5.80496	5.53822	10.7381	7.14401	0.651625	0.739306	5.32978	9.28129	7.36614	5.70965	0.656638	0.648503	0.611516	0.651307	0.769826	0.695654	0.724479	0.69716	0.731191	0.593974	0.661051	0.717258	16.5445	9.97932	14.4045
67.5	0.541684	0.594244	0.668657	0.643041	0.658746	0.744635	0.755134	0.620825	0.666352	0.629546	0.679963	0.61232	0.848455	0.712969	0.614813	0.773504	9.5784	6.96915	12.1676	6.93583	15.6994	12.1427	5.92408	5.7162	6.83088	5.73899	9.72501	6.93077	0.678352	0.664192	5.61634	9.48536	7.46813	5.75599	0.648525	0.647461	0.642927	0.653315	0.782488	0.688743	0.703014	0.66394	0.735327	0.613421	0.692507	0.712832	16.5996	10.0045	15.1809
67.6	0.574543	0.662398	0.606092	0.666795	0.671598	0.736104	0.729207	0.701282	0.645715	0.59452	0.669423	0.62194	0.834444	0.742235	0.595551	0.737449	10.0114	7.19831	12.4329	7.17555	16.2835	12.2551	5.6185	5.58474	6.17479	5.08213	9.98536	7.12831	0.737118	0.676163	5.04444	9.53294	7.29604	4.54497	0.639638	0.696954	0.66148	0.602273	0.720881	0.804273	0.739351	0.654432	0.718447	0.645236	0.659146	0.710845	15.8739	9.3151	14.3934
67.7	0.559306	0.657619	0.668026	0.672672	0.741018	0.638694	0.709106	0.636872	0.685802	0.640466	0.640315	0.583517	0.844304	0.727835	0.579787	0.737186	9.44995	7.22502	12.0453	7.25786	15.6582	12.3745	5.16453	5.88692	5.84091	5.6291	9.4166	6.52158	0.543289	0.710557	5.20297	9.18122	7.2263	4.939	0.634594	0.733519	0.617215	0.655787	0.726859	0.713688	0.690982	0.713321	0.684338	0.698562	0.689937	0.73379	15.2905	8.69363	13.8005
67.8	0.544409	0.662625	0.69005	0.616558	0.739462	0.739233	0.758975	0.641203	0.631268	0.581978	0.653337	0.561189	0.836715	0.760707	0.602955	0.751949	9.44053	7.36331	11.8717	7.04761	16.2643	12.5573	4.99511	5.6759	5.42924	5.48027	8.98743	6.54841	0.636729	0.703241	4.91777	9.55617	7.50817	4.85363	0.709938	0.605795	0.592628	0.723739	0.790953	0.765811	0.727602	0.656584	0.677297	0.655378	0.671058	0.696676	14.2082	9.38864	13.8026
67.9	0.683568	0.69521	0.663387	0.714516	0.706873	0.639397	0.766141	0.676483	0.597643	0.596467	0.560588	0.61407	0.843748	0.631737	0.638115	0.749473	9.20716	7.80219	11.5231	6.96145	15.9018	12.459	4.8939	5.76208	5.53936	5.98248	9.51231	6.66565	0.574847	0.688047	5.07615	9.00749	7.48262	5.49095	0.666288	0.641276	0.667886	0.668054	0.736137	0.772711	0.657752	0.690374	0.725601	0.653918	0.595201	0.6927	13.5321	9.00164	13.9637
68	0.596575	0.682709	0.669785	0.633545	0.606638	0.715077	0.710261	0.739633	0.670771	0.570824	0.620509	0.637487	0.84113	0.700075	0.675472	0.723768	9.43691	7.54183	11.8562	7.04757	14.9963	12.1378	4.81718	5.40313	4.66731	5.53195	9.35849	6.49641	0.625879	0.662962	4.98688	9.35232	8.11495	5.87437	0.584496	0.69215	0.637901	0.688047	0.800716	0.791563	0.646747	0.716366	0.704408	0.647561	0.73754	0.682732	14.4019	9.314	13.7687
68.1	0.578007	0.731677	0.675353	0.641703	0.724173	0.643529	0.730597	0.69242	0.629636	0.612172	0.601276	0.658572	0.832009	0.622471	0.631307	0.719513	9.10408	7.20785	11.9852	7.54872	15.132	11.8586	5.12363	5.43444	5.45515	6.04669	10.0767	6.78402	0.65081	0.678947	4.66824	9.95044	8.18507	5.39654	0.648703	0.691674	0.666725	0.666323	0.771703	0.810804	0.671491	0.693724	0.685842	0.608268	0.669336	0.72138	15.6396	10.4218	14.6398
68.2	0.638233	0.692845	0.610086	0.601282	0.71398	0.623108	0.713065	0.724062	0.659823	0.643062	0.601681	0.625755	0.81125	0.708897	0.709708	0.737613	9.65724	7.30159	12.5986	6.5169	15.9261	12.3493	5.8074	5.58922	5.58745	6.14807	10.2437	7.14261	0.606231	0.680677	5.21522	9.51639	7.35482	4.81977	0.6411	0.663622	0.59111	0.718686	0.736204	0.752399	0.648664	0.723573	0.717999	0.61624	0.637854	0.717024	15.2769	10.4834	15.207
68.3	0.629362	0.622734	0.647197	0.616254	0.641654	0.703322	0.702963	0.645023	0.676947	0.601368	0.670381	0.670511	0.839958	0.699006	0.523602	0.749242	9.36261	7.15386	11.7225	6.50678	15.869	12.1626	5.16597	5.66902	5.73732	5.4801	9.44588	6.62909	0.535775	0.710514	5.39613	9.69757	7.37709	4.29908	0.622124	0.598674	0.671492	0.620496	0.771482	0.768062	0.688383	0.650031	0.708381	0.600725	0.622633	0.660264	16.1338	9.8853	14.8867
68.4	0.530253	0.647796	0.654945	0.701765	0.741748	0.636748	0.644758	0.668872	0.666708	0.61479	0.607147	0.672979	0.861261	0.725972	0.695634	0.740177	9.64452	7.4181	11.6326	7.20091	16.6782	12.8328	5.27715	5.38568	5.49286	4.73201	9.78666	6.82052	0.579293	0.698155	5.53256	9.42998	7.37771	4.82461	0.622366	0.62071	0.606575	0.706132	0.794171	0.704728	0.647585	0.648999	0.74687	0.679933	0.633396	0.703438	16.542	10.5826	15.2673
68.5	0.543962	0.640278	0.613222	0.61002	0.651887	0.694706	0.756068	0.707934	0.694304	0.619862	0.657195	0.65947	0.833548	0.623145	0.636584	0.750508	9.76551	7.2608	11.7674	7.46358	16.3739	12.0659	5.2746	5.33398	5.08839	5.3894	9.52363	6.61012	0.609327	0.686255	5.15162	9.85363	7.37959	4.15906	0.68087	0.581638	0.607216	0.73292	0.762415	0.692747	0.704543	0.680788	0.721873	0.59791	0.62817	0.751823	16.2701	9.47949	15.2982
68.6	0.609112	0.732682	0.671809	0.693797	0.717466	0.707179	0.732168	0.600797	0.630527	0.613363	0.580292	0.658882	0.830772	0.699087	0.554261	0.748875	9.14127	7.41328	11.7898	7.17656	16.1294	12.5684	5.15165	5.50182	4.67025	5.36741	9.12776	6.47533	0.599983	0.693559	4.98835	10.1284	7.62958	4.12715	0.657581	0.671823	0.620913	0.709731	0.801626	0.736073	0.735244	0.698279	0.685122	0.693777	0.6828	0.697149	15.3659	10.0167	14.9058
68.7	0.558984	0.681819	0.666014	0.681864	0.703535	0.698217	0.724335	0.657089	0.636922	0.543746	0.561157	0.672879	0.833622	0.681132	0.632386	0.732256	8.962	7.68284	11.7032	7.06052	15.9671	12.1568	5.15918	5.76508	5.62534	5.40338	9.41978	7.13293	0.542295	0.742111	5.19792	9.99304	7.32789	4.4268	0.62702	0.635651	0.669885	0.646546	0.775925	0.748183	0.615006	0.675286	0.709092	0.61928	0.619929	0.657197	15.7919	9.61064	15.5369
68.8	0.631681	0.698176	0.656768	0.661617	0.670407	0.707003	0.737693	0.716237	0.665587	0.58835	0.609053	0.685031	0.818228	0.717496	0.628624	0.750587	9.0617	7.6155	11.8832	7.70999	16.786	12.3195	5.14921	5.75682	5.32458	6.12861	8.75523	7.04634	0.610811	0.734226	5.15745	10.2396	7.61597	4.38057	0.653959	0.706653	0.673432	0.695595	0.762683	0.765692	0.748433	0.651274	0.70927	0.644814	0.592713	0.735008	16.6235	10.7749	15.5457
68.9	0.610232	0.708241	0.646744	0.683792	0.689311	0.699986	0.714938	0.716786	0.681733	0.600986	0.628486	0.703898	0.864897	0.7726	0.607804	0.732555	9.27076	7.36056	11.0862	8.04893	15.8735	12.6454	5.45777	5.36779	5.70917	6.47898	9.82065	6.57838	0.625494	0.768612	5.52238	10.4205	8.12605	4.92411	0.622913	0.626515	0.655912	0.681132	0.864707	0.693186	0.752893	0.667987	0.728078	0.632993	0.670186	0.725294	16.0016	10.7815	15.4656
69	0.601365	0.633173	0.691155	0.658786	0.707392	0.710448	0.706126	0.734864	0.736274	0.633125	0.564053	0.602361	0.807225	0.711554	0.63273	0.76697	8.90919	7.49228	11.0639	8.06846	16.9939	13.0985	5.89012	5.52819	6.62459	6.81258	9.9854	6.69249	0.610371	0.707559	5.40651	10.1314	7.87851	4.99738	0.649201	0.632221	0.681775	0.630979	0.724315	0.698465	0.704559	0.660257	0.753631	0.571878	0.654776	0.732726	15.8422	9.21608	15.3263
69.1	0.594903	0.61515	0.664794	0.626201	0.692472	0.681424	0.768323	0.740172	0.669571	0.64152	0.583787	0.65249	0.815227	0.722906	0.66358	0.746133	8.77789	7.27329	12.0203	8.36768	17.1171	13.4667	5.52891	5.83663	5.0814	6.44228	9.34018	6.41007	0.557323	0.74188	5.428	9.6824	7.8386	5.02567	0.633133	0.637348	0.607532	0.645126	0.700573	0.722596	0.738647	0.664405	0.754252	0.634661	0.603136	0.717489	15.306	9.62678	15.586
69.2	0.557907	0.618187	0.666189	0.663267	0.67806	0.763684	0.718171	0.615723	0.695931	0.620176	0.593913	0.596755	0.846377	0.804674	0.586744	0.742351	8.80713	7.37293	10.8559	9.10131	16.9234	13.334	5.45896	5.52389	5.84263	7.21547	9.41472	6.61473	0.593032	0.700284	5.14356	9.67473	7.60049	4.96507	0.628595	0.632158	0.635591	0.65486	0.782854	0.715021	0.688571	0.689921	0.718145	0.672397	0.669092	0.716684	15.15	9.85804	15.4815
69.3	0.591341	0.624343	0.662261	0.617534	0.697481	0.737473	0.749389	0.631471	0.650277	0.582894	0.582029	0.64974	0.847342	0.699963	0.62939	0.736039	8.83485	7.65428	11.2574	8.0888	17.6982	13.726	6.00672	5.64768	5.92598	6.6588	8.75722	6.70271	0.673109	0.727687	5.12623	9.71341	8.55038	5.62722	0.662792	0.660817	0.66456	0.668742	0.706203	0.703698	0.776722	0.614895	0.724378	0.615637	0.633879	0.717684	15.3713	9.0998	14.9502
69.4	0.510498	0.614754	0.591248	0.682594	0.697556	0.679663	0.796417	0.63654	0.735156	0.603358	0.658987	0.652599	0.834728	0.700831	0.60255	0.736187	8.69287	7.47349	11.0363	7.79887	17.0337	13.1054	6.11131	5.80563	5.80125	6.99679	9.73352	6.65086	0.645674	0.646366	5.52687	8.99998	7.38616	5.83731	0.597087	0.671367	0.645554	0.648159	0.753438	0.816957	0.714172	0.696991	0.744721	0.647718	0.571727	0.732644	15.2907	9.56527	14.345
69.5	0.554358	0.704258	0.656935	0.663281	0.625404	0.728567	0.749164	0.660169	0.639575	0.648234	0.610271	0.60762	0.835723	0.67651	0.627971	0.762599	8.9934	6.93072	10.4908	8.46346	17.3135	13.3447	5.59408	5.819	5.55909	6.71038	10.1208	6.74516	0.644425	0.656746	5.40899	8.82978	7.29213	4.83413	0.586489	0.670463	0.646886	0.662157	0.777691	0.695193	0.756596	0.703387	0.70559	0.610046	0.618572	0.749238	14.6913	9.65351	14.1015
69.6	0.605035	0.658784	0.648815	0.654006	0.626281	0.688262	0.739118	0.608034	0.719975	0.582449	0.640663	0.62192	0.853923	0.690946	0.643845	0.754821	8.56962	6.96824	10.4896	8.54176	16.811	12.8432	5.47878	5.80755	6.45436	6.2327	10.24	6.95654	0.586819	0.696993	5.05979	9.03351	7.83406	4.64184	0.576494	0.657915	0.656773	0.725002	0.840095	0.676122	0.696424	0.678931	0.691323	0.675142	0.662614	0.766035	13.8	9.75775	14.6871
69.7	0.583887	0.659564	0.643798	0.611153	0.648811	0.737014	0.738047	0.693027	0.682555	0.598709	0.61128	0.676837	0.838031	0.714026	0.584822	0.754442	8.9829	6.75089	10.7903	7.83853	17.932	13.0895	5.48761	5.9407	6.12766	6.05274	10.3712	6.98479	0.706652	0.713094	4.92893	8.8387	7.59243	4.79306	0.601365	0.583448	0.654165	0.736569	0.836601	0.643664	0.723891	0.623934	0.732076	0.649728	0.656458	0.772954	14.1136	9.9774	14.9612
69.8	0.565882	0.620134	0.588097	0.602187	0.74371	0.753906	0.646571	0.647482	0.712473	0.569952	0.665514	0.580605	0.815336	0.7171	0.621647	0.779505	8.11459	6.56841	11.1102	8.54997	17.5102	13.1286	4.99248	6.05809	6.12004	6.05299	9.94871	6.65102	0.590043	0.739343	5.31889	9.05021	7.96991	4.76657	0.586612	0.59488	0.670253	0.641596	0.843662	0.670606	0.631848	0.699704	0.704494	0.613814	0.620271	0.723219	13.9146	10.1591	15.7119
69.9	0.596908	0.64425	0.569463	0.684181	0.689319	0.764655	0.725586	0.664415	0.713371	0.631533	0.632339	0.628774	0.849918	0.726714	0.618988	0.759778	8.31443	7.19593	10.5574	8.20238	17.1339	12.8909	5.41187	6.10678	5.02582	5.29043	9.99419	6.65829	0.587085	0.757563	4.7527	9.77747	8.38941	4.76611	0.644826	0.660227	0.668046	0.678403	0.724188	0.790415	0.649502	0.687402	0.756397	0.576307	0.647285	0.752925	14.6672	10.3671	16.1275
70	0.540268	0.629078	0.621627	0.668619	0.668144	0.75301	0.755448	0.602073	0.733809	0.533763	0.638786	0.630776	0.832739	0.749036	0.648833	0.737273	8.71095	6.78202	10.8495	7.45385	17.9196	12.9044	5.56737	6.10961	6.53308	4.88477	9.99068	6.34531	0.612918	0.774699	4.74689	9.4778	8.40548	4.93563	0.706997	0.665834	0.62947	0.700847	0.698018	0.81715	0.657468	0.676535	0.729352	0.632255	0.609246	0.77866	14.4911	10.2888	16.0911
70.1	0.542987	0.641718	0.614729	0.618249	0.724532	0.774827	0.79106	0.665093	0.677254	0.590986	0.62241	0.61533	0.826692	0.77213	0.664122	0.737833	8.7574	7.16346	11.9172	7.61398	16.7289	13.1804	5.69656	5.98116	6.92984	6.29561	10.7426	6.93604	0.634894	0.710862	4.58956	9.44575	7.68095	4.76007	0.624236	0.648327	0.649529	0.777998	0.83501	0.751462	0.669851	0.703744	0.687143	0.649715	0.618398	0.710028	14.1426	11.0061	15.4853
70.2	0.561151	0.57453	0.646533	0.666853	0.673768	0.719152	0.708153	0.695286	0.663224	0.658128	0.6335	0.641644	0.832949	0.687652	0.646335	0.760015	8.34506	6.95758	10.4339	7.3412	17.2527	12.156	5.58613	6.41208	6.83735	6.81376	10.317	7.07784	0.607691	0.704688	5.00847	9.0729	7.67577	4.86734	0.689313	0.638462	0.63342	0.700139	0.732078	0.775789	0.707407	0.69965	0.692647	0.62058	0.626855	0.672972	13.5621	11.8552	15.1547
70.3	0.556433	0.723871	0.683144	0.639089	0.669385	0.805019	0.762733	0.675607	0.62411	0.558041	0.558386	0.653308	0.844866	0.704675	0.645476	0.749403	8.36489	6.90489	11.1018	7.37767	16.4772	12.3354	5.47777	6.33782	6.07754	6.78271	9.57045	7.54122	0.606748	0.679794	4.93885	9.73931	7.96797	4.72967	0.61144	0.677368	0.594775	0.679716	0.776147	0.678145	0.699403	0.674906	0.735412	0.626213	0.690319	0.662265	14.767	11.2984	15.2804
70.4	0.571577	0.702394	0.66121	0.648972	0.644692	0.697118	0.719457	0.612003	0.635566	0.576692	0.56446	0.616473	0.824343	0.745936	0.581632	0.738041	8.54033	7.19236	11.0679	8.79006	16.6203	12.2543	5.5964	6.40779	5.8478	6.55789	9.56497	7.19241	0.620046	0.708941	4.93847	9.85282	8.42191	4.70648	0.640558	0.666175	0.644319	0.683307	0.865623	0.624472	0.700969	0.723996	0.715284	0.60492	0.663892	0.703065	14.3467	11.6037	15.1998
70.5	0.56318	0.635742	0.644521	0.732424	0.675698	0.714245	0.705138	0.633737	0.725401	0.585497	0.583176	0.644033	0.851983	0.711318	0.605991	0.743787	8.40436	6.99608	11.5363	7.80623	16.3603	12.2048	5.78907	6.26604	5.64606	6.52589	10.0298	7.11893	0.590861	0.689446	5.03799	10.1486	8.15977	4.60244	0.642945	0.667029	0.633044	0.718492	0.777649	0.745621	0.65379	0.66181	0.775051	0.589159	0.680191	0.668056	15.6736	11.1838	16.0757
70.6	0.590017	0.603663	0.653359	0.598005	0.686117	0.754574	0.669329	0.653306	0.683258	0.612715	0.609876	0.648771	0.84773	0.763396	0.598832	0.780147	8.66624	6.95867	11.6896	7.52533	16.3122	12.0336	5.80208	6.00713	5.55548	6.46093	9.37067	6.99512	0.697933	0.712639	4.71324	10.0307	7.99573	4.40399	0.581407	0.68185	0.604802	0.705222	0.719037	0.68829	0.702607	0.696837	0.724216	0.597605	0.641775	0.664858	14.9874	11.4443	16.0371
70.7	0.526867	0.671437	0.642176	0.62901	0.688725	0.760426	0.738729	0.672757	0.629398	0.580177	0.632267	0.600126	0.835193	0.727183	0.653123	0.728222	8.99383	6.95249	11.6333	7.25878	16.3566	12.023	5.79125	6.09538	5.27344	6.69537	9.83648	6.7137	0.607972	0.631069	5.06932	9.92539	8.10841	4.55075	0.656285	0.655021	0.673393	0.749716	0.809472	0.702436	0.68899	0.768817	0.716556	0.583558	0.577243	0.694677	15.1544	11.137	15.9377
70.8	0.625195	0.66229	0.665627	0.595556	0.694143	0.773237	0.688574	0.677086	0.551277	0.56311	0.577602	0.658665	0.857242	0.720713	0.623718	0.770098	8.78447	6.83708	11.7594	7.15984	16.311	11.6724	5.94435	6.11092	5.24624	7.4436	10.2781	7.08134	0.612606	0.760417	5.08136	10.2296	8.10494	4.65389	0.599682	0.65819	0.634679	0.650315	0.754499	0.663437	0.668775	0.673039	0.684301	0.551163	0.620165	0.72607	14.4712	11.2655	16.245
70.9	0.57648	0.632699	0.692999	0.65199	0.702269	0.648013	0.645436	0.6631	0.691813	0.56263	0.604599	0.718594	0.841245	0.729948	0.662286	0.750269	8.83896	6.91517	11.7725	6.8174	17.1538	11.7674	5.45066	6.43139	5.8732	6.15597	9.98421	6.57619	0.682741	0.727062	5.38187	9.93095	7.80353	4.7045	0.594547	0.705894	0.586162	0.765858	0.786979	0.672984	0.702117	0.702059	0.661166	0.608734	0.6684	0.65201	14.5363	11.4735	15.5348
71	0.589352	0.701895	0.617385	0.62854	0.69917	0.687182	0.724375	0.648612	0.741614	0.614073	0.576148	0.597785	0.845092	0.772489	0.604771	0.751706	8.77959	6.81161	11.7765	7.27521	16.7637	11.6343	5.6803	6.33801	7.53759	6.42165	10.8472	6.55341	0.568384	0.724463	5.13203	9.74095	7.98245	4.74794	0.613368	0.680032	0.613815	0.712206	0.749367	0.723991	0.737647	0.721534	0.780789	0.597859	0.697795	0.682566	13.816	11.4987	15.5059
71.1	0.575441	0.624093	0.684295	0.653425	0.668839	0.639256	0.674872	0.683593	0.698861	0.673484	0.632031	0.695949	0.859522	0.690659	0.64373	0.740491	9.0686	6.93497	11.7375	7.9255	16.5916	11.6917	6.03354	6.29419	7.59501	6.54069	11.0119	7.08908	0.641154	0.70416	5.25763	9.75392	7.96728	4.44544	0.651031	0.667677	0.58171	0.654587	0.725334	0.71786	0.701858	0.635632	0.694871	0.552121	0.644235	0.679299	14.6716	12.1269	15.5872
71.2	0.614238	0.65079	0.696104	0.638486	0.695635	0.742342	0.744444	0.682887	0.670451	0.552667	0.534701	0.588826	0.856184	0.663427	0.607092	0.759156	8.98505	7.05771	11.5834	6.71992	16.6778	11.7438	6.42777	6.19423	6.47284	6.75092	11.2062	6.6229	0.576039	0.700956	5.3856	9.52085	8.31472	4.86957	0.655899	0.661041	0.645365	0.677041	0.863268	0.761891	0.741281	0.629715	0.692958	0.638453	0.631476	0.748423	14.8577	11.6869	16.2102
71.3	0.567644	0.647404	0.702626	0.687181	0.630162	0.678377	0.661361	0.624018	0.684155	0.568661	0.637802	0.636728	0.816681	0.774447	0.747356	0.749152	8.53822	6.65747	11.579	7.62691	16.2169	11.8285	6.10311	6.15019	6.92635	6.43446	10.6942	7.07762	0.693912	0.705863	5.43699	9.41767	7.98055	5.00467	0.625748	0.687937	0.662804	0.648821	0.695626	0.753153	0.700021	0.698248	0.745876	0.663315	0.66847	0.731828	14.6431	12.7646	16.1201
71.4	0.534199	0.668951	0.638353	0.641913	0.695608	0.669892	0.73629	0.692738	0.712951	0.556883	0.594934	0.634473	0.847938	0.695593	0.667623	0.733714	8.48136	6.71624	11.2939	7.35735	16.2171	12.5295	6.14578	6.37818	6.74304	7.39182	10.5431	7.48751	0.588166	0.776491	5.8163	9.55949	8.04714	4.65793	0.598951	0.717019	0.685925	0.692516	0.752775	0.666981	0.734497	0.706186	0.693479	0.609341	0.684842	0.669946	15.2426	12.3769	16.2196
71.5	0.5776	0.692212	0.608956	0.65209	0.605166	0.716086	0.731124	0.648114	0.656698	0.599944	0.564366	0.637887	0.859528	0.723579	0.591645	0.76675	8.71604	7.01865	12.0339	7.50749	17.0857	12.356	6.32868	6.63692	7.12854	7.05329	10.4534	7.48364	0.578558	0.706115	5.19959	9.25311	8.12441	4.90995	0.641225	0.772948	0.665962	0.672416	0.775056	0.735158	0.697399	0.667672	0.758624	0.628681	0.641087	0.688289	14.1105	12.3453	16.3865
71.6	0.572031	0.717037	0.641588	0.707864	0.609081	0.72171	0.802988	0.618053	0.669766	0.625001	0.544783	0.611824	0.825177	0.696069	0.594793	0.772925	8.41886	6.79105	11.3667	7.63938	16.3312	11.6019	5.60129	6.70475	7.5197	7.10644	10.4906	6.72998	0.617225	0.748874	5.50291	9.04605	7.97385	4.86963	0.600149	0.707361	0.627857	0.712602	0.716823	0.733679	0.708728	0.594642	0.718055	0.650527	0.624439	0.69252	13.5534	12.7264	15.9281
71.7	0.598524	0.73237	0.690389	0.700016	0.67101	0.714298	0.719634	0.701841	0.59459	0.60137	0.58315	0.595729	0.835803	0.680571	0.673041	0.748322	9.12266	6.9765	11.6682	7.21773	16.1888	11.5277	5.97212	6.50504	6.79903	7.24623	9.99916	6.70483	0.592097	0.727641	5.23936	9.20558	8.10422	4.85323	0.672231	0.711346	0.619853	0.657971	0.833027	0.620686	0.749048	0.598263	0.677509	0.611438	0.646622	0.733781	14.0095	12.2538	15.7894
71.8	0.607459	0.722961	0.595969	0.688627	0.675816	0.68958	0.6912	0.674092	0.652232	0.58121	0.569753	0.672581	0.841046	0.690347	0.717687	0.784089	9.35487	7.23984	11.734	6.81476	16.2354	11.5045	6.36156	6.00061	6.82684	7.8077	10.7039	7.4496	0.593491	0.652596	5.01899	9.40872	8.2798	5.14266	0.615677	0.686594	0.616383	0.686829	0.770033	0.701499	0.760716	0.646308	0.726717	0.599444	0.748916	0.736926	14.156	12.4228	15.7103
71.9	0.547183	0.719348	0.670476	0.667304	0.670336	0.746544	0.688431	0.68241	0.693837	0.603544	0.672963	0.593593	0.8098	0.729251	0.61204	0.726912	8.72427	7.19773	11.5564	6.48888	17.0559	11.5032	6.02213	6.53357	6.69059	7.38397	9.89812	6.91685	0.602775	0.689616	5.65971	9.77905	8.26275	5.70256	0.661111	0.665801	0.614183	0.713747	0.814833	0.758014	0.782958	0.663484	0.714769	0.599444	0.627565	0.724303	14.1729	10.9489	15.9852
72	0.668094	0.686568	0.649466	0.629997	0.662002	0.676795	0.710173	0.673557	0.671271	0.601446	0.611014	0.620452	0.888776	0.716096	0.642139	0.74896	9.50739	7.14742	10.9649	6.257	17.3631	12.0419	5.9434	6.67896	6.46308	8.02079	9.75474	7.07077	0.58701	0.71148	5.37479	9.36013	8.2008	5.07137	0.668738	0.603918	0.651904	0.657448	0.750849	0.724744	0.709151	0.688857	0.687755	0.661926	0.676386	0.74972	13.3707	12.0127	15.6967
72.1	0.595672	0.692097	0.685406	0.622338	0.672809	0.678629	0.721663	0.680297	0.623464	0.568998	0.607867	0.678234	0.851682	0.802502	0.603366	0.748847	9.73475	7.0812	11.3251	6.58025	17.4161	12.0353	5.93267	6.33499	5.80269	7.10776	9.42248	7.16664	0.635313	0.758454	5.59145	9.05556	8.21558	5.36871	0.640708	0.672978	0.606058	0.697306	0.797893	0.699936	0.693846	0.689102	0.708742	0.65813	0.620923	0.727694	13.1466	12.0618	15.3199
72.2	0.586982	0.652839	0.67165	0.707758	0.613009	0.701378	0.712868	0.681556	0.70309	0.576429	0.612931	0.643983	0.84344	0.723521	0.639809	0.731125	9.38993	6.66557	11.4182	6.91733	16.8878	12.1957	5.79855	6.34988	6.14209	7.859	9.28223	7.85346	0.623764	0.690398	5.7541	9.31713	7.84328	4.81615	0.593842	0.601853	0.619624	0.676908	0.715897	0.733197	0.802154	0.648851	0.704778	0.623027	0.574657	0.654579	13.2442	11.9626	15.8381
72.3	0.539028	0.600453	0.675911	0.655916	0.673564	0.756702	0.705874	0.732473	0.635699	0.584411	0.569341	0.661711	0.855355	0.781203	0.704576	0.753809	9.6666	7.2726	11.4248	7.6201	16.4642	11.8002	5.98312	6.00943	5.84454	7.40175	9.30988	7.73052	0.669252	0.79012	5.79305	9.25085	7.69396	5.16371	0.596865	0.647638	0.673737	0.703192	0.750262	0.647215	0.6673	0.682902	0.776269	0.637733	0.640327	0.674029	14.6555	11.8845	16.1314
72.4	0.545008	0.627818	0.675422	0.61925	0.656171	0.760267	0.752963	0.674789	0.694454	0.581827	0.518581	0.657356	0.871684	0.709339	0.557153	0.748917	9.1445	7.11851	11.6067	7.36657	17.2159	12.2761	5.81826	6.29822	5.49048	6.88383	8.31994	7.37053	0.649043	0.698998	5.83346	8.94299	7.72814	5.17988	0.631731	0.620697	0.617013	0.669281	0.764974	0.767154	0.741676	0.703116	0.716123	0.672162	0.615683	0.688935	13.6714	11.8759	15.4107
72.5	0.588054	0.666077	0.691238	0.702313	0.685276	0.749278	0.740567	0.696433	0.613751	0.625526	0.59433	0.641673	0.833491	0.707158	0.662603	0.736433	9.24372	6.70264	11.576	7.67585	16.6246	12.1738	5.94179	6.05052	5.90803	6.86117	9.3357	7.06508	0.617793	0.739649	5.91077	8.86024	7.73683	5.88455	0.591373	0.724752	0.63442	0.700879	0.755109	0.673996	0.657686	0.688481	0.711207	0.635545	0.61115	0.773042	13.4833	11.7511	15.9872
72.6	0.612881	0.656262	0.669495	0.656598	0.684794	0.756701	0.71078	0.656503	0.691429	0.608183	0.592465	0.656143	0.849113	0.704542	0.67967	0.736612	9.29727	7.03162	11.821	6.91474	15.8354	11.9974	6.35009	6.08862	6.21046	6.60278	10.0062	7.08007	0.675199	0.725446	5.64015	9.02528	7.37306	5.46411	0.573863	0.689615	0.685049	0.690037	0.770821	0.661512	0.744742	0.649101	0.706113	0.557926	0.662507	0.707373	13.0151	11.2871	16.0141
72.7	0.589354	0.655222	0.671824	0.592926	0.649378	0.675985	0.75158	0.681304	0.639974	0.624602	0.591644	0.634236	0.803798	0.746952	0.672844	0.740712	9.41845	6.84148	11.7419	7.14021	16.7857	12.0299	6.10163	6.05287	6.05797	6.07991	9.75053	6.83192	0.6683	0.698794	5.56218	9.2063	7.47424	5.94004	0.610711	0.637296	0.638622	0.605751	0.755417	0.788642	0.730563	0.635694	0.777886	0.640757	0.637414	0.670725	14.2886	10.4444	15.5207
72.8	0.553175	0.696163	0.64196	0.63375	0.634066	0.741657	0.751553	0.662332	0.701904	0.535482	0.625642	0.691864	0.822959	0.625031	0.64495	0.731918	8.78222	6.98952	11.3333	6.54509	16.4645	11.1456	6.01183	6.29412	5.88603	7.1348	9.90443	7.41723	0.623388	0.783674	5.62841	9.21324	7.38177	6.30159	0.688722	0.710472	0.628602	0.677182	0.736059	0.747772	0.685636	0.620075	0.745449	0.60164	0.688054	0.726426	14.1891	9.34085	15.0837
72.9	0.584956	0.672376	0.60462	0.607542	0.734719	0.693778	0.683654	0.690293	0.620199	0.530796	0.675414	0.613115	0.836797	0.752722	0.613147	0.742527	9.58516	7.08295	11.134	6.88799	16.6858	12.0936	6.49158	6.11258	6.54686	6.97246	10.3747	7.15007	0.612114	0.757912	5.59577	9.24483	7.44863	6.314	0.671498	0.636529	0.623317	0.690008	0.739165	0.687537	0.690373	0.702722	0.765415	0.604942	0.609788	0.701199	15.4012	9.82191	14.7867
73	0.580433	0.631789	0.622923	0.663238	0.701872	0.752079	0.74172	0.68153	0.567639	0.627188	0.57797	0.651601	0.842386	0.628018	0.649386	0.761599	9.17309	6.4913	11.2832	6.41393	17.1585	12.0128	6.85894	6.33608	6.87602	6.83243	11.3805	7.56626	0.578778	0.80087	5.26399	9.53423	7.58476	5.87207	0.642331	0.622157	0.582459	0.667221	0.769332	0.787159	0.600806	0.771161	0.733818	0.588459	0.673463	0.715795	13.9519	10.0335	14.6603
73.1	0.559656	0.710535	0.689182	0.661821	0.644577	0.697628	0.729592	0.669219	0.672623	0.686364	0.674081	0.621845	0.819923	0.72534	0.695668	0.751792	9.55415	7.08507	11.174	6.34369	17.3603	12.3484	6.27137	6.3113	6.57867	6.89528	10.4308	7.20484	0.662374	0.724383	5.80917	9.61574	7.62503	5.05186	0.634441	0.739208	0.629445	0.638274	0.742544	0.684596	0.685523	0.709193	0.741715	0.63465	0.654204	0.731435	14.7023	10.7534	14.9772
73.2	0.554383	0.709815	0.685783	0.608038	0.631978	0.715626	0.720055	0.703034	0.649462	0.590088	0.620334	0.652465	0.844988	0.709453	0.607203	0.758966	9.55749	7.1328	11.1811	7.15047	17.1479	12.2097	6.41585	6.66188	7.11566	6.45066	10.0273	7.62049	0.616228	0.708611	5.76643	9.26112	7.5938	5.35853	0.61426	0.661795	0.667581	0.643457	0.770581	0.646028	0.671573	0.725676	0.696994	0.646875	0.672178	0.673409	13.5347	10.9238	13.7159
73.3	0.554913	0.62924	0.680905	0.672195	0.683217	0.747685	0.669814	0.644634	0.672203	0.586224	0.562377	0.65431	0.792554	0.754837	0.576428	0.755581	9.76404	6.73169	11.6144	6.49699	17.5549	11.8361	5.9181	6.0942	6.41561	6.94093	9.58165	7.58566	0.647558	0.707778	5.79028	9.6727	7.25799	6.01563	0.595945	0.66519	0.595671	0.662887	0.764673	0.856546	0.707343	0.710546	0.676013	0.595878	0.758893	0.697757	14.0272	9.7923	14.1494
73.4	0.552026	0.657565	0.675462	0.679062	0.667518	0.744109	0.717966	0.649055	0.645709	0.597403	0.564749	0.612602	0.841051	0.718223	0.576876	0.764646	9.1764	6.61646	11.2353	6.4862	16.864	12.0678	5.93285	6.07467	7.58619	7.18165	10.4408	7.71116	0.614117	0.688577	5.82857	9.08294	7.25928	6.23913	0.625592	0.610667	0.601668	0.643048	0.668537	0.723727	0.682338	0.675089	0.68564	0.625611	0.626896	0.705455	13.9563	9.88465	13.5773
73.5	0.556092	0.643434	0.658494	0.665403	0.681308	0.692659	0.739422	0.664134	0.692672	0.599762	0.636679	0.663606	0.827365	0.682959	0.578415	0.762867	9.75629	7.12751	10.9469	7.16506	16.9578	12.5068	5.96413	6.10745	7.18116	7.22987	10.789	7.61863	0.646411	0.738319	5.65639	8.88669	7.0504	6.82471	0.646271	0.642053	0.642265	0.583454	0.748201	0.685118	0.679341	0.703082	0.735291	0.580666	0.652638	0.762722	13.1877	9.64775	13.9736
73.6	0.571804	0.72706	0.605315	0.639606	0.67873	0.692453	0.679637	0.687438	0.638535	0.58206	0.588023	0.687126	0.834089	0.657515	0.587486	0.758938	9.41549	7.06122	11.2398	7.80446	16.876	12.2941	6.4103	6.01678	7.7203	6.3942	11.0222	7.51516	0.692966	0.744452	6.01607	9.11489	6.93922	5.71003	0.59753	0.676767	0.597939	0.670099	0.86007	0.708877	0.66404	0.716001	0.706452	0.630265	0.634021	0.640388	13.4918	9.46886	14.1402
73.7	0.552256	0.649301	0.673997	0.665328	0.695887	0.635197	0.725447	0.688694	0.711227	0.592157	0.624569	0.667363	0.822593	0.708695	0.606206	0.752958	10.1744	7.3405	11.6711	7.85293	16.8644	12.2246	6.74152	5.98262	7.682	6.93041	10.6334	8.07399	0.633703	0.783467	5.58288	9.01858	7.38445	5.43452	0.579157	0.697289	0.645478	0.661126	0.625541	0.698335	0.678705	0.669326	0.761821	0.646409	0.657136	0.722762	13.1526	10.22	13.6563
73.8	0.534302	0.594274	0.646237	0.65474	0.630246	0.614624	0.781183	0.638787	0.657408	0.605794	0.580046	0.621592	0.820753	0.76139	0.560737	0.746836	9.77066	7.10806	11.4913	8.06671	17.3082	12.2773	6.2095	6.01519	7.58504	7.69113	10.4929	7.80105	0.639022	0.775506	5.61832	9.46624	7.864	5.6271	0.621591	0.631913	0.611585	0.680535	0.774118	0.755851	0.751891	0.69764	0.712727	0.649355	0.647238	0.687785	12.6992	10.3665	13.5172
73.9	0.519922	0.676565	0.665479	0.638536	0.644018	0.647194	0.704832	0.646934	0.629025	0.551779	0.662819	0.644524	0.822636	0.667206	0.668117	0.740472	9.0706	6.34914	10.7711	8.25042	17.22	12.2799	5.83413	6.01597	6.65215	8.00972	9.76149	7.87001	0.646036	0.815141	5.59179	9.48113	7.33034	5.42305	0.606871	0.661552	0.59923	0.646589	0.819246	0.720794	0.731653	0.661881	0.776743	0.67892	0.697475	0.723819	13.5777	10.2079	14.2386
74	0.554745	0.6111	0.673308	0.649222	0.709612	0.670697	0.702487	0.640286	0.729471	0.616957	0.627783	0.61698	0.817502	0.731883	0.604028	0.732997	9.6953	6.5039	10.6943	8.3679	16.5117	11.6544	6.05893	6.33465	6.80959	7.33612	10.5265	8.31877	0.614431	0.749486	5.89244	9.24263	7.4902	6.64306	0.61148	0.615239	0.69913	0.67045	0.785845	0.657614	0.617939	0.700328	0.712674	0.659671	0.673147	0.703562	12.5728	9.97991	13.428
74.1	0.510956	0.646213	0.623157	0.670908	0.684068	0.660483	0.686337	0.650772	0.625424	0.565097	0.566321	0.618201	0.811007	0.690753	0.644222	0.738688	9.37683	6.48612	10.7756	7.66865	16.1177	11.8388	5.53169	6.2703	6.3527	7.74854	9.92609	8.37757	0.640155	0.736436	6.4132	8.97134	7.04466	6.7045	0.612631	0.701233	0.616291	0.661221	0.773709	0.810053	0.690511	0.624058	0.718739	0.62325	0.579569	0.680553	12.8814	9.26175	12.7177
74.2	0.542815	0.691787	0.634927	0.625258	0.641143	0.650265	0.706059	0.644832	0.604569	0.622196	0.651392	0.597476	0.820091	0.726039	0.647862	0.750102	9.30625	6.3448	10.602	7.56715	16.6384	11.9469	5.26004	6.17835	5.90317	6.98378	9.64465	8.08077	0.609085	0.794454	6.14043	8.76163	7.08792	6.98102	0.603445	0.643429	0.646015	0.70409	0.756033	0.655093	0.714498	0.623864	0.770986	0.643321	0.660008	0.759519	11.8459	10.3863	12.7426
74.3	0.522776	0.651113	0.575956	0.61827	0.655753	0.72533	0.680443	0.646072	0.679109	0.655639	0.58906	0.686571	0.81911	0.767869	0.637629	0.744587	9.22873	6.36382	9.83648	7.81766	16.5708	12.1037	5.75472	6.62869	6.362	8.65589	10.1677	8.35863	0.701628	0.718211	5.4209	8.99199	7.27213	6.0195	0.625253	0.6714	0.662992	0.614954	0.674211	0.718332	0.741376	0.673462	0.679766	0.579489	0.667928	0.736976	11.412	9.58502	13.7232
74.4	0.551256	0.695682	0.5842	0.62453	0.669031	0.771568	0.66099	0.664641	0.65595	0.621445	0.619205	0.620806	0.844366	0.79527	0.569531	0.746304	9.99275	6.61454	10.2232	7.83123	16.509	11.7862	5.986	6.55104	7.6456	7.91649	10.4877	7.64702	0.678197	0.806003	5.82501	8.39629	7.01329	5.67735	0.584265	0.68397	0.608968	0.606935	0.690801	0.810113	0.68684	0.68717	0.67484	0.587615	0.658357	0.732168	11.7737	10.5077	14.0424
74.5	0.632761	0.601731	0.679302	0.626314	0.64528	0.736317	0.706781	0.66895	0.680411	0.603529	0.571601	0.614602	0.833887	0.762143	0.676555	0.753805	9.00003	6.57093	10.2196	7.76228	16.1619	11.5126	6.07023	6.19589	7.90511	7.51978	10.425	8.22307	0.725582	0.639342	5.79481	8.71308	6.88051	5.6789	0.663861	0.659447	0.583153	0.590777	0.808121	0.705681	0.671049	0.653905	0.677124	0.664222	0.694721	0.752559	12.1169	10.9439	14.0339
74.6	0.620467	0.701002	0.678106	0.650311	0.644763	0.73321	0.675537	0.662596	0.684137	0.622537	0.608895	0.685427	0.869099	0.697111	0.565506	0.745822	8.79933	6.53266	10.8516	7.87401	16.0589	11.6543	5.77009	6.14377	7.18162	7.79757	10.202	7.72217	0.595387	0.703858	5.63748	8.7133	7.36989	5.76597	0.624605	0.632748	0.618099	0.680684	0.698682	0.728391	0.715773	0.685351	0.699062	0.635228	0.654198	0.697913	11.5168	11.4388	14.2127
74.7	0.571999	0.678145	0.690761	0.67108	0.677326	0.734961	0.704502	0.677451	0.66067	0.622385	0.666111	0.636923	0.831506	0.710487	0.574055	0.76073	9.11905	6.6621	10.4122	9.09431	16.7856	12.3495	4.88572	5.85699	6.3723	7.46945	9.51446	7.67506	0.638152	0.723018	5.5085	8.4117	7.33889	6.00058	0.625656	0.722151	0.616039	0.669966	0.775904	0.713076	0.711244	0.712844	0.702779	0.652623	0.670693	0.635036	11.6978	12.2316	14.2725
74.8	0.624811	0.600301	0.683037	0.642999	0.676888	0.69827	0.706803	0.678993	0.683723	0.636232	0.679034	0.615811	0.817909	0.725886	0.563832	0.732328	9.12517	6.80286	10.1114	7.92204	16.942	11.7556	5.24415	6.21056	6.16064	7.67639	9.3625	7.677	0.60034	0.75303	5.75148	9.00225	7.17473	6.12525	0.623219	0.697064	0.502168	0.666675	0.734955	0.734662	0.701401	0.692249	0.616148	0.61238	0.620613	0.689932	12.3425	11.1173	14.2011
74.9	0.53561	0.663219	0.629764	0.700886	0.674527	0.698896	0.786157	0.643514	0.723642	0.582773	0.650358	0.626397	0.841911	0.685427	0.644215	0.74222	8.812	6.34418	10.7621	7.44736	16.5504	12.4298	5.2583	6.15903	6.60189	7.98041	10.2682	7.60448	0.686459	0.750501	5.7249	9.14753	7.45197	6.01959	0.638294	0.653707	0.616431	0.686662	0.731094	0.646131	0.73142	0.667053	0.623141	0.544523	0.620074	0.619162	12.4005	10.7474	14.24
75	0.583729	0.633279	0.616792	0.663022	0.625005	0.707608	0.727362	0.629382	0.708483	0.610649	0.59778	0.623805	0.843191	0.666952	0.694118	0.716111	9.13474	6.88576	11.0543	7.17595	16.0359	12.3362	5.54783	6.05856	6.73076	7.00964	10.5214	8.24306	0.628695	0.710817	6.07519	9.07239	7.27406	6.23584	0.65576	0.750088	0.628731	0.70157	0.750022	0.77337	0.648727	0.668957	0.716554	0.622215	0.614899	0.725837	12.6495	11.1101	13.9397
75.1	0.584545	0.600888	0.715568	0.682041	0.702514	0.703072	0.654804	0.698129	0.680976	0.618848	0.604084	0.62649	0.845322	0.676344	0.589471	0.742271	9.27807	6.75789	10.8147	6.85469	15.6543	11.8321	5.85383	6.16082	7.91222	7.64267	11.2773	8.1778	0.624025	0.771465	5.95336	9.71735	7.5324	6.45261	0.648129	0.675312	0.634585	0.672075	0.698123	0.675546	0.746278	0.699441	0.662718	0.605972	0.614471	0.733477	13.5701	11.3978	13.5524
75.2	0.565663	0.692584	0.622172	0.641248	0.649077	0.687655	0.692398	0.698234	0.698456	0.64315	0.604701	0.628049	0.82583	0.673256	0.620426	0.761245	9.90659	6.85105	11.6392	6.55996	15.6154	12.1675	5.62507	5.87828	8.8622	8.19131	12.5362	8.11265	0.651855	0.766141	5.53242	9.24833	7.23807	6.03469	0.645215	0.629404	0.591186	0.6288	0.743515	0.826082	0.704543	0.66539	0.701496	0.581041	0.655849	0.737749	14.0788	11.9757	13.2413
75.3	0.573729	0.684189	0.630941	0.671405	0.736852	0.725749	0.727988	0.653183	0.690488	0.641586	0.64413	0.589329	0.830118	0.598461	0.507548	0.730593	8.92241	6.47736	10.5773	7.36895	15.8845	12.3258	5.6221	6.43995	8.31306	8.05296	11.7772	7.61806	0.672156	0.761072	5.89742	9.11407	7.42036	6.55044	0.616292	0.75371	0.6481	0.659273	0.702944	0.782493	0.754277	0.739003	0.673095	0.583318	0.610389	0.712101	14.0769	12.0102	13.2043
75.4	0.587167	0.65541	0.615739	0.632239	0.716471	0.712407	0.697013	0.712009	0.632709	0.529461	0.604246	0.612144	0.821135	0.661165	0.648868	0.737887	9.50832	6.25849	11.2159	7.524	16.5628	12.1373	5.45459	5.90864	7.78709	7.43164	11.3228	7.31086	0.694631	0.732609	5.61988	8.91303	7.55907	6.69806	0.677327	0.675769	0.628586	0.612864	0.735754	0.70898	0.675336	0.70218	0.736296	0.638494	0.62253	0.720534	13.5387	12.5796	12.9716
75.5	0.578996	0.63834	0.684434	0.664756	0.621012	0.731745	0.690241	0.646488	0.653118	0.580046	0.589806	0.656595	0.833975	0.701524	0.609787	0.786277	9.25574	6.74352	11.1889	7.69969	16.2941	12.2261	5.59218	5.73653	9.77409	7.85176	11.789	7.63966	0.609436	0.727505	5.72323	9.07266	7.3286	5.87108	0.652833	0.643102	0.635269	0.584954	0.730733	0.690603	0.72709	0.647668	0.688976	0.642897	0.699532	0.73019	13.5308	11.5294	14.2229
75.6	0.581306	0.645643	0.615235	0.630976	0.655965	0.705946	0.746773	0.687914	0.684752	0.620883	0.621786	0.646431	0.817351	0.747602	0.647265	0.755102	9.30428	6.43744	11.2158	7.83898	15.5796	12.4794	4.83864	5.93713	8.18544	8.03745	11.5265	7.36971	0.656092	0.783783	5.76064	9.1148	7.33985	6.53568	0.711308	0.696402	0.609088	0.607899	0.67276	0.688877	0.657317	0.615844	0.721146	0.627322	0.663574	0.785427	13.5104	11.1747	13.868
75.7	0.561166	0.657949	0.690322	0.666371	0.647002	0.736799	0.702512	0.681757	0.648021	0.676597	0.659256	0.635843	0.845533	0.615409	0.666778	0.752248	9.60097	6.52047	11.5113	6.64233	15.3188	12.0448	5.51161	6.29723	7.74846	7.99863	12.726	7.25705	0.60524	0.688197	5.47792	9.04991	7.84991	6.42404	0.711294	0.643595	0.56056	0.696674	0.687869	0.694686	0.692677	0.672039	0.699641	0.614629	0.641163	0.710347	13.6703	11.8161	13.8366
75.8	0.558608	0.651731	0.618206	0.628348	0.68173	0.761409	0.687358	0.658307	0.694294	0.610912	0.627508	0.635394	0.837789	0.659262	0.579415	0.755917	9.34343	6.6998	10.8721	7.07482	15.4293	12.166	5.56673	6.08203	10.138	8.2315	12.8814	7.76018	0.643952	0.693367	6.00332	9.07564	7.54209	7.15247	0.62648	0.728405	0.607591	0.636959	0.692084	0.715863	0.725966	0.696956	0.703227	0.606945	0.658841	0.739838	14.4042	11.3242	14.4876
75.9	0.609668	0.67071	0.658492	0.67856	0.576547	0.696949	0.705299	0.653492	0.629243	0.578485	0.614118	0.661673	0.839127	0.690715	0.68171	0.771462	9.51133	6.94094	11.8046	7.21035	15.7998	12.6806	5.59921	5.79774	7.78901	8.86964	12.333	7.99536	0.635219	0.810412	5.61499	9.39147	7.41066	6.45624	0.650142	0.695769	0.629357	0.653403	0.727406	0.772495	0.68882	0.691483	0.710546	0.633143	0.628936	0.750945	14.5684	11.0856	14.7182
76	0.62602	0.674623	0.717636	0.56812	0.640326	0.758343	0.65984	0.67623	0.639401	0.648046	0.649877	0.641274	0.82655	0.687685	0.566068	0.738882	9.45597	6.7116	11.183	6.77805	16.6119	11.8003	5.76395	6.07259	8.02507	8.36853	13.023	7.94074	0.592207	0.7609	5.61192	8.97397	7.51691	6.81606	0.640705	0.713516	0.619715	0.638222	0.759932	0.655513	0.731931	0.711294	0.722726	0.608488	0.649598	0.764016	13.8954	10.7317	14.6153
76.1	0.602671	0.705062	0.648731	0.713334	0.695114	0.741858	0.656126	0.654098	0.708203	0.602275	0.595854	0.626154	0.797803	0.734298	0.657481	0.74264	9.69828	6.79196	11.2983	7.01772	16.7532	11.6927	5.15562	6.49899	7.62286	8.6265	11.5596	8.35237	0.696563	0.698946	5.15227	9.31197	7.81706	6.32968	0.571244	0.689161	0.629367	0.637982	0.787717	0.679552	0.741282	0.683477	0.686654	0.588038	0.713334	0.788737	14.265	10.6778	14.5217
76.2	0.491636	0.639333	0.68786	0.646345	0.63447	0.683731	0.763271	0.622147	0.678732	0.686747	0.648545	0.673839	0.835939	0.630441	0.625288	0.733445	9.54738	6.74704	10.7257	7.91282	16.5062	12.0807	4.84497	6.30811	6.91991	8.10763	10.9364	7.99811	0.665576	0.761312	5.60195	9.43853	8.15402	6.59686	0.603301	0.688638	0.695624	0.732591	0.829225	0.690266	0.706675	0.685457	0.71221	0.624334	0.666189	0.694256	14.2064	11.1839	13.8199
76.3	0.59007	0.635365	0.628775	0.603834	0.642215	0.679367	0.717516	0.696485	0.614925	0.624358	0.606141	0.610116	0.842405	0.727296	0.598977	0.732633	9.39659	6.80088	11.1243	7.76429	17.6768	13.3729	4.8207	6.33177	5.54412	8.7964	10.4908	7.92691	0.627793	0.748626	5.51933	9.58246	8.37423	6.34078	0.629236	0.677227	0.585725	0.627872	0.705859	0.699714	0.75451	0.661509	0.678408	0.618134	0.645272	0.675475	13.817	11.6513	14.4748
76.4	0.615907	0.704382	0.659677	0.682794	0.63133	0.715872	0.764793	0.636284	0.676583	0.626237	0.593374	0.561366	0.865873	0.659338	0.575822	0.756514	9.37742	6.28909	10.9901	8.07745	17.9456	13.3515	4.94032	6.71414	6.38588	8.53574	10.3361	9.17744	0.609302	0.730465	5.27992	9.31404	7.83126	5.27355	0.581432	0.633604	0.709723	0.624076	0.707124	0.72091	0.613134	0.647687	0.684652	0.581019	0.702845	0.749254	12.5891	12.3523	13.2861
76.5	0.568771	0.679002	0.690733	0.689402	0.626104	0.750951	0.729245	0.683281	0.645298	0.663799	0.657861	0.624847	0.84591	0.673439	0.584139	0.74192	10.0173	6.3605	11.04	8.64326	18.1886	12.8623	4.88411	6.58561	5.58542	8.1554	9.57611	8.78118	0.622026	0.762342	6.17027	9.28644	8.14126	6.10805	0.622318	0.651433	0.600055	0.643296	0.736009	0.785549	0.656335	0.691441	0.712934	0.604425	0.650464	0.685561	14.1784	11.832	14.8915
76.6	0.537535	0.667395	0.637675	0.654344	0.769283	0.640764	0.733538	0.607136	0.621127	0.632717	0.616941	0.596847	0.82696	0.708145	0.589635	0.730461	9.97421	6.43788	11.7023	8.24342	18.4333	13.0063	4.63611	6.50694	5.99818	8.18235	10.5201	8.74117	0.593875	0.777648	5.85135	9.39356	8.26109	5.5804	0.607556	0.710297	0.58553	0.68772	0.710721	0.674228	0.680695	0.71084	0.73314	0.644908	0.69448	0.726322	12.4516	12.2324	14.4512
76.7	0.589336	0.613599	0.636648	0.646765	0.695683	0.709673	0.69808	0.642512	0.62905	0.622396	0.580067	0.594567	0.835254	0.678009	0.64134	0.693267	10.061	6.17973	10.8837	7.26917	18.8095	13.3239	5.18173	6.41086	6.58488	8.0846	11.5171	8.24371	0.617344	0.726925	5.48731	9.6667	8.19455	5.66623	0.641361	0.672644	0.648145	0.645074	0.70159	0.677333	0.676691	0.599641	0.689993	0.615466	0.669889	0.653255	14.1893	11.598	14.0093
76.8	0.553207	0.663206	0.643224	0.651656	0.682257	0.677652	0.736641	0.58157	0.710051	0.627366	0.576628	0.599105	0.834015	0.694453	0.570172	0.746841	9.6104	6.08503	10.7542	7.10204	18.5379	13.3591	5.53487	6.14379	6.40646	8.23739	11.3152	8.28486	0.618342	0.688945	5.82191	9.9989	7.72736	6.1287	0.61268	0.618013	0.585789	0.616184	0.672746	0.700696	0.708097	0.647634	0.753967	0.578515	0.665379	0.690196	13.5716	11.5504	14.2257
76.9	0.603528	0.660112	0.625173	0.651917	0.646018	0.675916	0.669679	0.624532	0.652847	0.685404	0.55919	0.643139	0.845662	0.736477	0.584241	0.746296	10.064	6.38374	11.1978	6.64929	18.3949	13.2906	5.73069	6.20003	5.78702	7.39987	10.7088	8.34764	0.624908	0.772937	5.33354	10.0129	7.74087	5.29437	0.699955	0.614411	0.594168	0.694033	0.769332	0.74185	0.674106	0.631884	0.729919	0.554393	0.723583	0.694244	14.9333	11.1028	15.1366
77	0.569693	0.675765	0.683784	0.684595	0.691268	0.713116	0.691927	0.687458	0.651556	0.613076	0.585337	0.717512	0.828267	0.698847	0.522455	0.763067	9.82534	6.5351	11.0787	6.7507	17.8173	13.484	5.42322	5.98763	6.59889	8.06488	10.0245	8.35147	0.626167	0.686207	5.08952	9.53135	7.64388	5.49313	0.668622	0.69902	0.596782	0.653612	0.714622	0.694122	0.700263	0.685444	0.720047	0.593386	0.685539	0.683342	14.1021	10.998	14.0285
77.1	0.554162	0.681968	0.618037	0.60809	0.617645	0.727655	0.732368	0.634341	0.657825	0.606773	0.659978	0.631573	0.838116	0.630834	0.595909	0.724081	9.45125	6.65748	11.2897	6.9206	17.5701	13.3117	5.58472	5.91397	7.97311	7.81514	10.7081	8.30777	0.642115	0.741484	5.28127	9.67195	7.57637	5.20516	0.649418	0.660555	0.616884	0.626019	0.716664	0.753093	0.623604	0.71162	0.764759	0.651381	0.705311	0.735494	13.5722	10.9956	14.2408
77.2	0.602578	0.630385	0.641565	0.638578	0.645939	0.726395	0.729876	0.635705	0.638582	0.647793	0.621647	0.650787	0.848593	0.625304	0.576674	0.755853	9.33952	6.87296	11.4398	6.98259	17.0034	13.1782	5.66707	6.07981	7.43336	7.46832	10.4811	8.93911	0.621582	0.7064	5.12367	9.73967	7.46749	5.42142	0.603673	0.644924	0.59629	0.582571	0.771654	0.709112	0.740745	0.707108	0.750048	0.5892	0.644154	0.696296	13.5534	11.2081	14.5806
77.3	0.558185	0.664195	0.660705	0.630421	0.709309	0.654323	0.711014	0.625241	0.68208	0.592781	0.599141	0.615957	0.849282	0.696761	0.558963	0.770995	9.13974	6.95383	10.1426	6.63719	16.931	13.155	5.15537	6.38608	7.0046	8.04147	10.1754	8.85478	0.724167	0.678767	5.62762	9.8098	7.98809	5.42559	0.645615	0.609346	0.655624	0.679302	0.725571	0.611462	0.732172	0.659658	0.714922	0.607386	0.67192	0.677135	14.5748	11.4915	14.8223
77.4	0.57975	0.699985	0.67059	0.612106	0.661187	0.697751	0.701597	0.632432	0.60532	0.569874	0.59883	0.620937	0.82141	0.649556	0.571206	0.749442	8.99565	6.8524	11.4048	6.90007	17.1831	13.0788	5.05403	5.81438	7.04081	7.59697	9.75847	8.04793	0.651512	0.695791	5.4739	9.28864	7.3456	6.15445	0.616063	0.626395	0.614355	0.63891	0.693783	0.771199	0.732393	0.710645	0.709343	0.71455	0.710996	0.688451	13.6261	11.1718	14.3109
77.5	0.604066	0.707148	0.642501	0.655616	0.699674	0.639484	0.694099	0.670026	0.640955	0.705162	0.555709	0.604108	0.866234	0.764382	0.605058	0.712234	8.70047	6.45354	11.15	6.87926	16.9842	13.1977	5.30898	6.14076	5.76315	7.22305	9.65973	7.67603	0.640304	0.670057	5.54186	9.49177	7.48486	6.45686	0.670906	0.659652	0.645397	0.68718	0.792582	0.711204	0.68261	0.684954	0.76476	0.621946	0.737925	0.792742	13.7276	11.4645	12.9535
77.6	0.59604	0.661624	0.608917	0.629134	0.662433	0.651666	0.657944	0.705462	0.622721	0.590778	0.642145	0.600452	0.858284	0.646053	0.616983	0.756458	8.76077	6.95697	10.922	7.5376	16.299	13.7478	5.13925	6.22677	7.13669	7.63868	10.0717	8.37815	0.656366	0.690629	5.28501	9.45138	7.14083	5.91805	0.656325	0.66629	0.604367	0.654885	0.672406	0.740331	0.669368	0.65994	0.810231	0.624751	0.672249	0.704313	13.5851	10.6731	13.9675
77.7	0.597289	0.723369	0.562424	0.662839	0.650718	0.714264	0.754758	0.686622	0.662662	0.622801	0.581082	0.634584	0.834894	0.639081	0.655205	0.733152	9.53237	6.44279	11.2267	7.17822	17.159	13.191	5.09669	5.98793	6.54406	7.33441	10.8121	8.14056	0.671302	0.696619	5.77581	9.53717	7.5785	6.49968	0.659612	0.69218	0.584451	0.634969	0.70018	0.75016	0.697271	0.657142	0.734996	0.604008	0.65444	0.749425	12.4648	10.5915	13.428
77.8	0.630054	0.638904	0.634178	0.631162	0.717018	0.763817	0.692043	0.681107	0.646654	0.575777	0.690222	0.590113	0.841049	0.684851	0.605465	0.75817	9.97426	6.8269	10.9985	8.04413	15.9378	13.0966	5.27111	5.8894	6.05851	8.09795	10.9899	7.20655	0.665142	0.709093	5.64111	8.882	7.12091	6.29489	0.637688	0.657936	0.632725	0.706177	0.705373	0.772411	0.665408	0.663187	0.80483	0.633433	0.667302	0.732645	12.704	10.2212	13.8002
77.9	0.591672	0.673105	0.648493	0.642155	0.712048	0.633816	0.668137	0.678941	0.628279	0.567366	0.570964	0.623392	0.82936	0.748515	0.634017	0.762878	8.82005	6.45177	11.3453	7.4849	16.8772	12.8162	5.44737	5.92457	6.97095	8.08077	10.4163	8.34765	0.621707	0.690484	5.5903	8.86047	7.2489	7.20834	0.677733	0.769361	0.674411	0.636388	0.694209	0.755498	0.722459	0.644039	0.687096	0.66761	0.705934	0.731269	11.6864	9.80461	13.7018
78	0.60943	0.672889	0.651293	0.626518	0.681539	0.692202	0.708654	0.704179	0.708256	0.627775	0.598194	0.670483	0.860994	0.66821	0.615865	0.718049	9.22463	6.38373	11.2973	6.26429	17.0495	12.2202	6.01185	6.16616	6.80797	8.77603	11.4514	7.91602	0.63742	0.749228	5.73116	8.88511	6.863	7.41425	0.659394	0.73036	0.593939	0.637373	0.675849	0.760334	0.62861	0.647083	0.683819	0.664849	0.698404	0.745505	12.5598	9.9174	13.468
78.1	0.583916	0.646969	0.728071	0.621577	0.634498	0.734619	0.663946	0.665532	0.660034	0.568956	0.55194	0.599	0.846228	0.641034	0.613572	0.754122	9.35611	6.654	11.3611	6.97199	17.4487	12.7242	5.93453	5.89201	7.37934	9.19835	10.6581	8.14273	0.632509	0.727195	5.81323	9.06058	7.15161	6.71377	0.641926	0.611533	0.558695	0.656414	0.732506	0.683335	0.671402	0.587031	0.661918	0.661335	0.664526	0.700876	12.6683	10.4426	13.7316
78.2	0.601908	0.596647	0.737238	0.705767	0.707227	0.717956	0.703081	0.726027	0.653765	0.595746	0.60372	0.630143	0.83813	0.715005	0.645637	0.727305	9.58293	7.07845	11.5855	7.80439	17.2437	12.997	5.68487	5.90608	6.28783	8.63002	10.1299	8.37203	0.578289	0.735994	5.67138	9.01795	7.48685	7.05326	0.625254	0.616995	0.636098	0.64248	0.784982	0.76399	0.699839	0.671603	0.720042	0.657134	0.672789	0.755441	11.9871	10.2884	13.2069
78.3	0.629573	0.61753	0.752092	0.615807	0.624071	0.67468	0.641142	0.684517	0.718004	0.578204	0.646094	0.672574	0.831059	0.667034	0.607877	0.727406	9.78799	7.13573	11.4022	7.17037	17.8211	12.5974	5.95165	5.66419	6.72373	8.62104	9.85503	7.53699	0.638843	0.736577	5.68987	9.2542	7.32655	6.48727	0.655574	0.625768	0.545553	0.662328	0.760881	0.721525	0.728307	0.633346	0.760367	0.64705	0.5799	0.776211	12.4949	10.8802	14.6195
78.4	0.569699	0.615768	0.67903	0.616869	0.663806	0.767029	0.649695	0.68608	0.64266	0.599706	0.602183	0.656143	0.83124	0.657598	0.64379	0.714011	9.97525	6.78876	11.396	7.30114	17.7792	12.7897	5.66103	5.91048	5.94172	7.50872	9.54508	8.22078	0.626797	0.801101	5.44769	10.1948	7.5651	5.89736	0.602618	0.647943	0.659266	0.68258	0.800374	0.767647	0.688013	0.651024	0.793464	0.571714	0.668141	0.807272	14.3193	10.9396	13.9845
78.5	0.538214	0.67807	0.674438	0.650642	0.695337	0.669442	0.662355	0.669504	0.668406	0.59918	0.571933	0.659859	0.850569	0.647399	0.650804	0.716259	9.6816	6.70924	11.1628	7.57994	16.428	12.6078	5.72511	5.66659	5.95712	7.54618	9.8758	7.45664	0.712351	0.696868	5.57314	9.87224	7.24306	5.71489	0.578987	0.716	0.612862	0.613755	0.691295	0.682757	0.706191	0.702114	0.756526	0.5603	0.623457	0.721389	13.3852	11.7037	14.0531
78.6	0.599729	0.727294	0.700694	0.628635	0.674818	0.730121	0.728213	0.634123	0.601676	0.554379	0.556192	0.622284	0.839066	0.663516	0.654522	0.740396	9.70658	6.66763	11.44	8.25867	16.8387	12.6867	5.62271	5.66359	6.43679	7.79816	10.2713	7.73028	0.576748	0.750426	5.49072	10.0228	7.54829	5.78571	0.600482	0.660814	0.593677	0.671885	0.744676	0.685548	0.696963	0.688215	0.723818	0.611518	0.6971	0.723991	13.0289	11.5933	14.7457
78.7	0.590858	0.644957	0.645178	0.647759	0.678761	0.728121	0.70833	0.573821	0.6712	0.624071	0.578722	0.636837	0.821617	0.647625	0.556134	0.719522	9.2091	6.50469	11.5017	7.70737	16.8475	12.6647	5.59415	5.54729	6.30277	7.5454	10.2091	7.75777	0.637026	0.679615	5.90335	9.47406	7.74476	6.43994	0.625143	0.604373	0.628467	0.660686	0.66132	0.614667	0.730607	0.633812	0.766855	0.626062	0.651448	0.691158	12.0252	10.8546	13.4434
78.8	0.572087	0.603642	0.672978	0.626463	0.693136	0.756482	0.760282	0.6501	0.684955	0.548903	0.618861	0.575763	0.829609	0.825094	0.633416	0.783194	9.47629	6.48573	11.8953	7.69808	16.6882	12.6405	6.1364	5.53435	6.77841	7.27371	9.91169	7.27649	0.641495	0.744874	5.68468	9.66174	7.45478	6.10471	0.598096	0.639553	0.560678	0.650838	0.704753	0.743657	0.717715	0.578645	0.700524	0.689174	0.685747	0.689147	12.8284	10.3073	14.1445
78.9	0.554976	0.655652	0.689557	0.67425	0.683568	0.678081	0.661506	0.663012	0.660503	0.550058	0.606265	0.627291	0.836046	0.708208	0.658364	0.768277	9.58559	6.71997	11.7978	7.80527	16.7677	12.5788	6.6409	5.73054	7.49185	7.40861	11.1712	7.40906	0.648876	0.773098	5.27077	10.0253	7.8485	6.286	0.570441	0.606607	0.648667	0.65275	0.746457	0.751649	0.679919	0.678316	0.720178	0.627682	0.644304	0.699484	13.315	11.2892	13.9031
79	0.569842	0.677413	0.725779	0.678926	0.768068	0.647294	0.686703	0.638495	0.647721	0.558899	0.602205	0.665443	0.827049	0.702028	0.685124	0.785923	9.1303	6.5076	11.1486	7.55787	16.8719	12.726	5.37158	6.04028	6.28065	8.19334	10.3333	7.54558	0.654911	0.745474	5.61377	10.548	7.74159	5.51344	0.661217	0.6557	0.618489	0.652338	0.727007	0.791326	0.707975	0.659366	0.736602	0.655229	0.703596	0.692141	11.8723	11.4442	14.2291
79.1	0.574028	0.682328	0.708295	0.630207	0.662962	0.762796	0.620566	0.69517	0.586502	0.572707	0.562056	0.556831	0.838662	0.6589	0.598661	0.706604	9.01775	6.37558	11.5336	8.30393	16.4947	12.617	5.01521	5.50443	6.05332	7.5848	10.0095	7.53854	0.66079	0.785067	5.42999	10.9062	7.80871	5.14514	0.658513	0.588799	0.634757	0.670803	0.799222	0.638915	0.719862	0.64348	0.678259	0.623901	0.729615	0.733742	12.7162	12.0335	13.9997
79.2	0.559118	0.647322	0.677777	0.64373	0.724544	0.718105	0.641894	0.606671	0.622796	0.649351	0.569174	0.622751	0.837461	0.707559	0.645467	0.736205	9.20037	6.8589	11.517	8.50124	16.6926	12.349	5.3015	5.62641	5.99687	7.41676	9.73634	7.6636	0.618062	0.772829	5.48981	10.4338	7.20831	5.34475	0.577536	0.643215	0.634174	0.684418	0.725954	0.833388	0.670112	0.65006	0.675991	0.581311	0.683975	0.699758	12.382	11.5553	14.1707
79.3	0.533179	0.681917	0.664569	0.615799	0.62849	0.641772	0.738519	0.592412	0.633219	0.628763	0.601359	0.613459	0.828304	0.732795	0.609229	0.741098	8.78566	6.30054	11.506	8.00937	17.0099	11.9912	5.74332	5.79163	6.28836	7.6775	10.9695	7.75208	0.709759	0.693264	5.77466	10.4204	7.50627	5.43954	0.596558	0.651497	0.588618	0.680909	0.715972	0.734895	0.698096	0.661426	0.72615	0.645453	0.628512	0.71085	12.5529	11.7776	14.1226
79.4	0.587903	0.60417	0.652668	0.732489	0.62889	0.678682	0.67932	0.627855	0.69344	0.589738	0.569482	0.622903	0.826841	0.75742	0.66986	0.748597	8.9441	6.48908	11.0698	7.93329	17.2769	12.2982	5.49662	5.9993	6.65004	7.579	10.645	7.59092	0.769406	0.630858	5.70955	10.4675	7.6165	5.42174	0.597033	0.69482	0.578172	0.642892	0.750343	0.792986	0.740009	0.694681	0.722118	0.606176	0.720924	0.694911	12.7635	10.7619	14.6356
79.5	0.516706	0.732986	0.688628	0.639426	0.659892	0.668729	0.670807	0.692913	0.614633	0.656881	0.590914	0.684193	0.838982	0.668781	0.65483	0.754121	9.21457	6.87239	11.0749	7.6289	17.5509	12.6563	5.30464	6.12557	6.71393	7.86772	9.56717	7.45504	0.64836	0.678497	5.47114	10.3589	7.28844	5.36085	0.598335	0.684103	0.597868	0.654395	0.737123	0.743588	0.697751	0.725117	0.753467	0.65066	0.590285	0.729668	12.1431	10.5975	15.2223
79.6	0.539181	0.657532	0.621395	0.629054	0.702435	0.670779	0.694914	0.603845	0.654433	0.645458	0.610131	0.703984	0.847139	0.628719	0.644524	0.745854	9.59131	6.77016	11.8625	7.27367	17.9068	13.1037	5.53227	5.68242	6.40656	7.14066	8.92939	7.60881	0.689822	0.772261	5.45673	10.0605	7.42671	5.0823	0.683187	0.666279	0.619385	0.693639	0.805913	0.804599	0.6685	0.688297	0.713472	0.643482	0.673028	0.687206	11.3486	10.726	14.9063
79.7	0.540767	0.588441	0.658308	0.655621	0.67057	0.681997	0.769535	0.596086	0.600563	0.688773	0.661231	0.602071	0.838748	0.725507	0.685402	0.752352	9.13328	6.43453	11.7245	7.76761	17.4698	12.1926	5.55962	6.19163	7.09582	8.12694	9.2223	7.95685	0.632344	0.742732	5.47217	10.2709	7.49923	4.98408	0.571802	0.671917	0.648553	0.685228	0.712957	0.723278	0.708264	0.65702	0.750535	0.61628	0.716711	0.742808	12.1707	11.1597	15.4957
79.8	0.601734	0.637097	0.685287	0.64155	0.620974	0.759514	0.74157	0.686741	0.610716	0.633909	0.572359	0.648772	0.822871	0.677133	0.735635	0.745112	8.76164	6.27138	11.2006	7.68569	17.3865	12.5112	5.31776	6.11279	6.91501	7.88495	9.95792	7.70444	0.582154	0.769437	5.73102	9.90576	7.65553	5.47	0.592826	0.695416	0.64003	0.670228	0.726051	0.715471	0.70822	0.654721	0.733623	0.599294	0.674051	0.690191	11.6175	11.338	15.0408
79.9	0.563243	0.75921	0.662191	0.673349	0.696449	0.732042	0.675808	0.60585	0.618295	0.626396	0.642882	0.631645	0.811583	0.748829	0.609844	0.742154	8.76628	6.38946	11.36	7.47406	17.105	12.3189	5.45744	5.85729	7.70871	8.6989	11.9545	8.02512	0.636272	0.790461	5.49408	10.3335	7.91552	4.9712	0.596528	0.654506	0.64473	0.597831	0.785639	0.746099	0.723313	0.726673	0.720994	0.6153	0.6532	0.597639	12.5399	11.7703	14.6278
80	0.540217	0.628556	0.653314	0.715187	0.661046	0.709237	0.679467	0.686949	0.660145	0.623905	0.550125	0.669283	0.828908	0.747306	0.621585	0.73084	8.9882	6.41254	11.7335	7.29908	16.8659	12.339	6.29036	5.66716	7.91675	8.26576	12.8126	8.16923	0.63483	0.711536	5.85135	10.1813	7.54519	4.93519	0.637468	0.610325	0.562684	0.68995	0.742607	0.729718	0.6316	0.708059	0.722773	0.629958	0.698918	0.685424	11.2777	10.9393	14.5046
80.1	0.55211	0.560366	0.696798	0.689585	0.677928	0.721292	0.698442	0.654497	0.683541	0.593033	0.578815	0.59569	0.844914	0.749075	0.727026	0.753642	9.67129	6.64042	12.336	7.30052	17.3099	12.6428	6.77645	6.13405	9.33385	7.83769	11.0287	7.8211	0.616299	0.710026	6.04069	10.7201	7.58419	5.45407	0.654341	0.722735	0.627388	0.682838	0.724187	0.766531	0.745914	0.65124	0.715161	0.590742	0.651968	0.691369	13.1554	10.8608	14.7714
80.2	0.528984	0.646767	0.629765	0.698096	0.680225	0.707734	0.734928	0.632138	0.652451	0.605386	0.615938	0.612217	0.835247	0.60554	0.594789	0.757507	9.51106	6.72987	12.1299	7.96561	16.8999	12.5074	6.23729	5.89699	9.03212	7.64075	11.1101	8.16497	0.626868	0.687546	6.07524	10.0348	7.492	5.64473	0.658974	0.738367	0.585833	0.624301	0.738985	0.671153	0.778331	0.694917	0.730555	0.566293	0.698081	0.729159	12.1645	11.1092	13.7993
80.3	0.60915	0.64264	0.743417	0.652746	0.695215	0.690152	0.631024	0.64689	0.664983	0.579891	0.600081	0.645542	0.832821	0.668782	0.587698	0.735022	9.28356	6.63392	11.5527	7.89866	16.5585	12.4331	5.97967	6.18527	8.44045	7.97836	9.57965	8.05209	0.596859	0.788262	6.12304	10.3852	7.1694	5.61349	0.60783	0.703695	0.655603	0.693706	0.744094	0.692664	0.658641	0.73474	0.760937	0.567612	0.657182	0.74389	13.1115	10.2657	14.3578
80.4	0.535374	0.662131	0.684912	0.645448	0.678113	0.668568	0.722458	0.645967	0.556389	0.585532	0.611983	0.647875	0.83859	0.731686	0.611929	0.724771	8.70472	6.94907	11.5133	7.77921	16.8217	12.1824	5.73216	6.40135	8.82204	7.90177	10.6206	7.99486	0.622308	0.737379	5.9947	9.92513	7.13298	6.63208	0.572472	0.71181	0.672933	0.632718	0.736495	0.693878	0.742567	0.672501	0.714798	0.624104	0.669618	0.716278	12.153	10.6021	14.6149
80.5	0.599158	0.631271	0.653643	0.69787	0.699925	0.67977	0.665925	0.614723	0.668674	0.587053	0.602188	0.625602	0.845711	0.677174	0.616885	0.746727	8.98943	6.85771	11.7252	7.95238	16.7828	12.3625	5.86069	6.22841	8.71507	7.69499	10.5395	8.48437	0.673943	0.736528	5.78195	9.65437	7.37787	6.2497	0.621455	0.694831	0.719544	0.616034	0.724168	0.686982	0.661178	0.645487	0.690883	0.647141	0.655868	0.685401	11.1129	11.0973	14.1455
80.6	0.545082	0.67944	0.658768	0.625041	0.668469	0.705934	0.727675	0.647613	0.631107	0.587487	0.573714	0.67099	0.849535	0.670652	0.575459	0.742949	8.86718	6.61362	11.2687	7.98451	17.7821	12.1809	6.04728	6.38469	8.76586	8.32465	11.0174	8.66118	0.698576	0.689918	5.82702	9.51342	7.02223	5.76428	0.589656	0.656779	0.554978	0.693686	0.747823	0.700929	0.682181	0.610782	0.707146	0.665695	0.665321	0.646174	10.7251	10.4501	14.8874
80.7	0.584018	0.6716	0.647088	0.674201	0.656509	0.705232	0.70552	0.684891	0.625826	0.557261	0.600128	0.623211	0.858778	0.624035	0.62413	0.751544	9.48661	7.08665	11.8475	7.89924	17.702	12.9669	6.31031	6.28403	9.20416	8.53081	11.2738	8.77588	0.689098	0.699027	5.81016	9.70575	7.4395	5.81909	0.591507	0.616194	0.589226	0.657655	0.70124	0.590814	0.6343	0.638333	0.735074	0.648524	0.718834	0.663202	11.8566	10.2074	13.9522
80.8	0.597919	0.653839	0.630568	0.637172	0.702384	0.719247	0.712004	0.649082	0.640355	0.571743	0.582303	0.585471	0.839397	0.70018	0.622679	0.760189	9.35509	6.83541	12.2506	8.16126	17.5507	12.3175	6.2827	6.00992	8.27137	8.31086	10.5564	8.95491	0.633316	0.743811	5.55186	9.64009	6.95475	6.68316	0.640396	0.662952	0.639657	0.686017	0.610897	0.728042	0.71459	0.682309	0.665818	0.618773	0.593983	0.710628	13.0363	10.3224	13.4211
80.9	0.598875	0.585585	0.72003	0.680676	0.654074	0.642296	0.647256	0.626949	0.610341	0.622416	0.615641	0.638226	0.843883	0.733417	0.697816	0.730096	8.87718	6.96609	11.749	7.58492	17.1519	12.241	5.68463	6.12428	7.53927	8.07465	9.42046	8.60356	0.587049	0.672223	5.88255	10.3881	7.14029	6.00136	0.635486	0.631687	0.629164	0.632216	0.758654	0.686189	0.709699	0.711329	0.74594	0.60697	0.638559	0.708976	12.4789	10.6951	14.3466
81	0.585343	0.639692	0.643484	0.666647	0.666881	0.676194	0.635898	0.672307	0.648691	0.618643	0.675476	0.687309	0.828266	0.673912	0.6265	0.74944	9.19322	6.70018	11.7499	8.15285	16.8026	12.0314	6.07179	6.09103	7.54009	7.92456	10.5413	8.77045	0.612558	0.708483	5.64451	10.1956	7.17699	6.94969	0.608703	0.626591	0.59358	0.688581	0.741214	0.542017	0.708615	0.65109	0.736912	0.596347	0.643261	0.668062	11.695	10.1473	13.2743
81.1	0.632972	0.633533	0.722957	0.609636	0.707131	0.689772	0.671038	0.750302	0.648085	0.568132	0.591734	0.640252	0.841992	0.718792	0.639507	0.72933	8.56586	6.74313	11.7629	7.90795	17.02	12.3765	5.53689	5.88922	6.62096	8.6035	10.3581	8.15533	0.685103	0.709378	6.08347	9.77899	7.26211	6.84008	0.581232	0.65656	0.660565	0.658371	0.777486	0.582978	0.740672	0.68761	0.72375	0.616355	0.725507	0.677637	10.868	10.2998	13.5944
81.2	0.523121	0.619804	0.633951	0.64875	0.686627	0.713747	0.697683	0.643979	0.661361	0.554362	0.617345	0.68637	0.828295	0.703829	0.51357	0.749669	9.09366	6.70863	11.4755	7.99815	16.751	11.9734	6.49931	6.03607	8.26723	8.64555	10.7624	8.37976	0.611395	0.720464	5.82595	9.76943	6.9001	6.77924	0.596698	0.620181	0.667037	0.705037	0.61735	0.792801	0.816433	0.685232	0.760766	0.658545	0.617113	0.642425	11.7337	10.5897	14.0745
81.3	0.577412	0.63254	0.640517	0.645487	0.677262	0.700131	0.668546	0.667397	0.649697	0.610897	0.656786	0.62537	0.822512	0.679268	0.622292	0.777598	8.44664	6.81903	11.6679	7.67133	16.9398	11.866	5.92911	6.00837	7.08038	8.23121	9.79075	8.44412	0.681088	0.748836	6.37949	9.97115	6.77165	6.57866	0.637592	0.623183	0.594143	0.679954	0.687013	0.557016	0.777079	0.676671	0.784315	0.615455	0.662011	0.679134	12.2792	11.9521	14.3352
81.4	0.55466	0.634344	0.670464	0.656135	0.737457	0.676378	0.73733	0.686679	0.605642	0.561213	0.580619	0.681004	0.846859	0.656467	0.640117	0.712311	8.64621	6.6685	12.2002	7.67302	17.0632	12.234	6.19586	6.18776	7.76202	7.80678	10.3977	8.19369	0.622717	0.705066	6.42512	9.6897	7.71506	6.58578	0.661188	0.614975	0.682448	0.72196	0.754804	0.715399	0.673614	0.685807	0.739692	0.608033	0.59802	0.677369	12.4663	12.6293	14.504
81.5	0.61333	0.659649	0.668922	0.705237	0.616187	0.707573	0.659091	0.664331	0.650989	0.525639	0.641053	0.630982	0.836535	0.67828	0.590769	0.7302	8.64421	6.68568	11.8635	7.83938	16.1024	12.311	6.33985	6.00448	7.97049	8.0853	10.4059	8.38438	0.706401	0.727192	6.11739	9.76877	7.45034	6.94245	0.603214	0.653692	0.686884	0.728697	0.736922	0.758737	0.676579	0.719072	0.721	0.627879	0.577999	0.671763	11.5734	10.6641	14.6398
81.6	0.546692	0.649449	0.660912	0.734758	0.661013	0.724176	0.650243	0.654566	0.616235	0.561503	0.649799	0.66912	0.843746	0.726432	0.632771	0.734397	8.99452	6.62694	11.3977	7.88312	16.0461	11.6524	6.89272	6.56639	8.22389	8.09593	10.2325	7.76201	0.642152	0.76159	6.17248	10.0924	7.63515	7.03533	0.609817	0.621333	0.599198	0.749633	0.77879	0.633296	0.759232	0.780093	0.759895	0.614251	0.696171	0.643309	11.5058	10.813	15.1543
81.7	0.59475	0.713227	0.615987	0.675921	0.679688	0.810836	0.640903	0.663665	0.709272	0.532498	0.607545	0.700236	0.848705	0.71556	0.644966	0.731108	8.88411	6.79664	11.5521	7.68322	16.4321	11.9182	6.08443	6.26403	7.39243	7.83248	10.1167	8.09382	0.629552	0.663969	6.22288	10.3686	7.37515	6.31662	0.620534	0.63497	0.644751	0.685813	0.733602	0.711005	0.685118	0.694832	0.686303	0.613977	0.692186	0.659991	11.8283	10.5274	14.4075
81.8	0.604247	0.675926	0.63333	0.661648	0.743389	0.74571	0.706412	0.658158	0.68878	0.570432	0.589071	0.609493	0.860923	0.697303	0.763899	0.747196	8.96813	6.93773	11.1185	7.4612	16.6899	11.2113	5.65541	6.16282	7.45396	8.07385	9.42702	8.24261	0.606307	0.722788	6.28724	10.3631	7.64748	7.02111	0.673287	0.641492	0.646011	0.68458	0.716956	0.682962	0.772129	0.649426	0.739759	0.661689	0.686374	0.628305	11.8565	10.2226	15.1607
81.9	0.576051	0.699759	0.674092	0.643882	0.682105	0.716354	0.729677	0.666922	0.651894	0.542814	0.618846	0.664834	0.841436	0.686796	0.678306	0.705106	8.6659	6.76008	10.9834	8.69408	16.9865	11.9503	6.72867	6.34909	8.253	8.4739	10.9267	8.92298	0.634815	0.68722	5.8056	10.1022	7.20172	6.52889	0.654319	0.672619	0.654131	0.668619	0.700769	0.678683	0.763112	0.662593	0.714418	0.589717	0.662498	0.717418	11.7544	10.4092	14.7734
82	0.569974	0.615984	0.604419	0.663375	0.679472	0.749881	0.646544	0.631157	0.63027	0.563169	0.58799	0.654599	0.868059	0.713246	0.674057	0.757228	8.30274	6.52746	11.1949	8.26625	16.7077	12.1659	6.69474	6.26036	8.51471	8.21319	11.7072	8.93606	0.710161	0.665531	5.90957	10.0188	7.1599	6.71029	0.665699	0.671143	0.638059	0.663693	0.708952	0.580267	0.745261	0.716016	0.722014	0.660904	0.716939	0.74476	11.6614	10.9134	14.4109
82.1	0.635689	0.670643	0.708901	0.693836	0.672119	0.768577	0.673514	0.659258	0.646166	0.641369	0.654824	0.60295	0.854607	0.687208	0.612484	0.732368	8.24837	6.34401	11.2902	7.5915	16.6787	12.1853	6.62822	6.51076	7.80069	8.07304	11.1867	8.56843	0.6389	0.71128	6.3455	10.1737	7.57737	6.41902	0.608593	0.700004	0.564421	0.669839	0.719159	0.590065	0.76397	0.696034	0.734878	0.600377	0.501288	0.730507	11.8649	9.68141	13.2442
82.2	0.558398	0.65314	0.653858	0.663868	0.636697	0.702156	0.719012	0.695189	0.645082	0.669728	0.593423	0.615915	0.845734	0.688998	0.5896	0.754584	8.43212	6.42505	10.7085	7.93838	17.0778	11.9101	6.16855	6.17246	8.45468	7.81357	11.11	8.42348	0.637541	0.704228	5.88498	10.3105	7.91548	6.4191	0.658974	0.704352	0.618327	0.740032	0.748277	0.626293	0.68437	0.628757	0.691985	0.574452	0.707323	0.669496	12.4511	9.88879	13.726
82.3	0.605847	0.695688	0.634583	0.705742	0.695131	0.754502	0.724568	0.639066	0.654844	0.548026	0.61259	0.644296	0.847044	0.653917	0.663251	0.752729	8.60092	6.47968	10.6253	8.16452	17.1813	12.751	5.94386	6.11283	8.51897	8.59036	11.9396	8.22197	0.659016	0.71846	5.86883	10.7933	8.01141	6.42034	0.655552	0.658563	0.607274	0.69624	0.714525	0.597833	0.707793	0.616962	0.67632	0.626743	0.674983	0.686243	13.121	10.8371	14.2053
82.4	0.658036	0.683091	0.658584	0.667423	0.694795	0.773906	0.663242	0.568374	0.630704	0.559355	0.628943	0.653607	0.844056	0.659005	0.634188	0.733181	8.34854	6.55863	10.8241	7.97173	16.778	12.1926	5.31391	5.86781	7.43771	7.72585	10.9172	8.08261	0.661456	0.700039	5.93859	10.4641	7.48475	6.16644	0.586353	0.636084	0.637647	0.653085	0.712512	0.718867	0.665358	0.694034	0.737941	0.643802	0.636721	0.700938	13.1061	12.1927	14.7304
82.5	0.643235	0.595346	0.635233	0.609172	0.645798	0.788386	0.641044	0.656651	0.645477	0.599932	0.588744	0.659778	0.866049	0.676877	0.653042	0.765075	8.68071	6.92394	11.1984	8.59273	17.0556	12.335	5.09322	6.01398	7.07381	7.67858	11.2422	8.21014	0.634805	0.688737	6.05113	10.4155	7.72093	6.75876	0.588516	0.691847	0.583941	0.6826	0.69532	0.695463	0.699166	0.654415	0.778557	0.598868	0.680056	0.674964	12.6423	11.4413	14.2847
82.6	0.613277	0.660729	0.685896	0.614647	0.693394	0.648803	0.675042	0.621196	0.643817	0.62021	0.594327	0.65785	0.849812	0.665322	0.751879	0.760752	8.45365	6.95686	11.2239	8.17209	16.9355	12.1837	5.20547	6.14112	7.48139	8.17921	11.2572	8.40199	0.666239	0.680323	6.38553	10.1153	7.3075	7.03103	0.649839	0.643531	0.606968	0.719459	0.834438	0.645123	0.660745	0.676262	0.710753	0.567418	0.682588	0.660754	13.4363	11.9078	15.1575
82.7	0.572079	0.664691	0.693526	0.66084	0.648878	0.71822	0.718698	0.606184	0.627108	0.600012	0.598414	0.671979	0.868641	0.683879	0.690754	0.739127	8.75521	6.84761	10.8299	7.97399	16.2993	11.4915	5.68207	6.55073	7.05905	8.74135	11.4134	8.06623	0.653871	0.705944	6.10992	9.95838	7.36545	6.86254	0.657654	0.649316	0.602039	0.672325	0.751258	0.728984	0.732901	0.647277	0.776098	0.562442	0.667688	0.635819	11.6008	11.551	14.2816
82.8	0.655131	0.697394	0.629051	0.652036	0.632945	0.6858	0.740419	0.696087	0.61119	0.605898	0.566773	0.660054	0.821422	0.695196	0.634872	0.745372	9.39808	6.71502	10.8518	6.72474	16.4263	11.6132	6.05847	5.95455	8.65888	8.08791	11.4305	8.05545	0.605402	0.786162	6.25122	9.69663	7.75278	6.81817	0.606365	0.689858	0.587731	0.692443	0.718308	0.728848	0.665815	0.673172	0.746668	0.615079	0.622037	0.736991	11.1179	10.695	13.4206
82.9	0.589665	0.700119	0.649538	0.634152	0.673561	0.726148	0.724061	0.691954	0.641759	0.610537	0.577327	0.630967	0.847231	0.686293	0.710368	0.769751	8.73707	6.60704	10.9528	7.0908	16.9357	11.8282	6.01397	6.20831	8.01058	7.86583	11.2225	7.88934	0.64847	0.729415	6.09108	9.67324	7.47816	6.55827	0.62821	0.634805	0.566947	0.725317	0.697098	0.722436	0.65468	0.577877	0.665354	0.598337	0.662867	0.650121	11.5832	12.0581	14.3659
83	0.558427	0.615214	0.683371	0.689006	0.687236	0.737176	0.748081	0.624867	0.607087	0.600808	0.579317	0.621334	0.855701	0.751426	0.716621	0.723875	8.87404	6.6446	11.2584	7.09232	17.2793	11.9693	6.00613	6.16295	7.92956	7.89351	11.149	8.18197	0.685963	0.668742	5.90439	9.93811	7.69815	7.08125	0.618471	0.615754	0.621514	0.653538	0.722711	0.734085	0.659443	0.69179	0.738413	0.607058	0.565835	0.644503	11.9278	10.9496	14.3516
83.1	0.614845	0.700846	0.702518	0.609679	0.636589	0.754425	0.673766	0.67434	0.600644	0.616421	0.551549	0.684751	0.822949	0.657881	0.614364	0.767616	8.97232	6.68199	11.4842	7.9872	17.1921	11.8771	5.84699	5.87247	7.33035	7.67534	10.9006	7.38447	0.657023	0.711385	5.91737	10.5268	7.73582	6.1381	0.675432	0.690396	0.633489	0.644191	0.800148	0.803319	0.684137	0.614775	0.733407	0.580624	0.660899	0.578574	12.8904	10.9014	14.0254
83.2	0.593632	0.645038	0.687821	0.653651	0.717261	0.734016	0.759207	0.63523	0.710586	0.662996	0.594487	0.637132	0.847843	0.750041	0.611477	0.7404	9.18302	6.99487	11.0025	7.93566	17.3809	11.6809	5.75333	6.29638	6.68741	8.49847	9.61479	7.63886	0.674201	0.720296	5.82183	10.3399	7.84523	5.77187	0.618237	0.711102	0.603063	0.663571	0.752557	0.758367	0.632749	0.649892	0.697457	0.6303	0.620423	0.643649	13.3138	11.1842	14.7378
83.3	0.597386	0.621412	0.72238	0.59918	0.728483	0.716225	0.665949	0.67087	0.618821	0.648089	0.552768	0.66647	0.863485	0.66977	0.623369	0.744436	8.56147	6.7551	10.9683	7.17572	17.0049	12.3545	5.92924	6.30819	6.1814	7.86863	10.0574	7.73594	0.611945	0.661579	6.38855	10.6553	7.91934	6.45156	0.642945	0.646187	0.595631	0.669953	0.751204	0.814829	0.6898	0.644414	0.683748	0.653024	0.565387	0.663368	12.9632	10.7033	14.6703
83.4	0.55169	0.617978	0.638218	0.659543	0.725722	0.658574	0.705134	0.690513	0.615413	0.710753	0.647251	0.66377	0.826058	0.670522	0.648768	0.717354	8.81851	6.89795	11.4272	6.9195	17.9412	12.3907	5.46237	6.21979	4.92898	7.22384	8.90874	7.9817	0.648868	0.68636	6.15098	10.2142	8.29068	6.19348	0.662547	0.6657	0.635097	0.634858	0.791798	0.721144	0.718586	0.713463	0.741903	0.614003	0.640358	0.726558	12.8528	10.7227	14.302
83.5	0.636778	0.722904	0.648654	0.615483	0.666032	0.752798	0.705649	0.655346	0.660517	0.571679	0.665839	0.675028	0.82445	0.697525	0.649246	0.74699	9.01548	6.76011	10.4618	6.24664	18.1401	12.6192	5.52595	6.15019	5.72032	8.41278	9.46401	7.6925	0.628656	0.79621	5.97976	10.9373	8.02261	6.13649	0.659838	0.687868	0.674583	0.661135	0.727088	0.719648	0.66213	0.642064	0.740286	0.643669	0.63091	0.74316	13.5152	10.6057	14.7946
83.6	0.518162	0.642922	0.72137	0.630065	0.654161	0.71838	0.738816	0.689752	0.581957	0.60344	0.607867	0.599873	0.824069	0.692275	0.689016	0.734685	8.74223	6.33146	10.6876	6.63568	17.8267	12.0389	5.40361	5.93735	5.67216	7.71121	9.4993	7.27899	0.616852	0.697673	6.00792	10.5759	7.91109	6.08943	0.621829	0.683995	0.618845	0.767986	0.681962	0.714673	0.711214	0.643643	0.767791	0.621967	0.637073	0.68186	13.3034	10.8307	13.8188
83.7	0.542589	0.617113	0.706226	0.671829	0.642801	0.705419	0.653358	0.63505	0.588428	0.623776	0.643165	0.63367	0.818658	0.67319	0.619862	0.753267	8.59558	6.20354	10.977	6.54554	18.0952	12.3005	5.24611	6.43547	5.20423	7.97503	8.71964	6.93494	0.687936	0.642446	5.86645	10.5692	7.92205	6.04807	0.658945	0.65823	0.540252	0.700308	0.760753	0.742578	0.639433	0.710444	0.792517	0.571679	0.693777	0.725289	12.6467	11.5562	13.9399
83.8	0.549293	0.647242	0.650298	0.654491	0.636548	0.738986	0.720207	0.637822	0.661623	0.721963	0.513045	0.650537	0.818522	0.681492	0.660147	0.736444	8.54798	6.13279	11.3319	6.62181	18.2032	12.1627	5.72348	6.41741	6.33556	8.49643	9.61725	7.57914	0.639306	0.70273	5.59604	10.176	8.0296	5.72728	0.661877	0.679241	0.608594	0.679846	0.752753	0.814129	0.662488	0.699812	0.690643	0.647254	0.674194	0.717391	11.8602	10.5876	14.0575
83.9	0.595046	0.626024	0.678041	0.671602	0.715995	0.755096	0.664255	0.644605	0.689788	0.584287	0.574758	0.626965	0.825267	0.672514	0.718025	0.773224	7.99808	6.09779	10.5942	5.94668	18.3356	12.412	5.88222	6.43653	6.63612	8.31555	9.35175	7.4829	0.606178	0.690371	5.8439	10.6883	8.24943	5.34413	0.647152	0.600381	0.627336	0.67783	0.765991	0.614941	0.641704	0.717413	0.739195	0.715253	0.658927	0.628259	12.6156	11.2767	14.4303
84	0.59516	0.65769	0.756364	0.713805	0.675699	0.688981	0.688458	0.633662	0.597593	0.620973	0.579477	0.718962	0.820899	0.653903	0.610518	0.709226	8.2006	6.19887	10.7767	7.44568	16.7503	11.7321	5.59575	5.96425	7.24898	8.54909	9.71151	7.45277	0.664967	0.695098	5.90835	10.3751	7.97069	5.50528	0.614726	0.660998	0.591834	0.76789	0.743806	0.740358	0.719327	0.664533	0.730241	0.620018	0.662346	0.685902	12.7475	11.5102	14.2756
84.1	0.558096	0.703166	0.658758	0.681004	0.668904	0.678366	0.733864	0.652212	0.717921	0.6474	0.570101	0.719597	0.844156	0.655414	0.648489	0.739279	8.70182	6.52653	10.6452	6.83883	18.2088	12.4399	5.68433	6.34453	6.78114	8.29141	9.18537	7.73745	0.673558	0.771747	5.84493	10.2586	7.78191	5.54394	0.561365	0.620154	0.577154	0.681113	0.719657	0.671327	0.680999	0.734066	0.730298	0.621295	0.653384	0.725801	11.5703	9.83954	14.57
84.2	0.676217	0.718615	0.630947	0.693076	0.704479	0.69835	0.763862	0.698348	0.659883	0.5902	0.589585	0.621498	0.838392	0.701452	0.533201	0.730972	8.7388	6.50568	10.5625	7.50347	17.8713	12.8623	5.6664	5.9237	5.57524	8.45157	9.15406	7.79271	0.648617	0.739735	5.64124	10.182	7.93378	5.6978	0.610416	0.650486	0.625107	0.679189	0.749116	0.714035	0.634907	0.718985	0.806754	0.629461	0.688839	0.664484	12.0857	8.93318	14.2384
84.3	0.56578	0.649724	0.657312	0.664811	0.713459	0.722557	0.713231	0.642621	0.64278	0.586773	0.565842	0.65517	0.851093	0.690181	0.642633	0.770131	8.55302	6.56356	10.5376	7.21823	17.6886	12.1651	5.95459	6.20298	6.25027	8.16977	8.9906	7.98683	0.650138	0.699876	5.89441	10.6678	7.58673	5.55963	0.63988	0.64224	0.577578	0.721812	0.713913	0.821099	0.639133	0.691129	0.763137	0.626036	0.663751	0.778022	13.0731	9.50331	14.7375
84.4	0.62043	0.62482	0.668507	0.670022	0.660235	0.704445	0.752364	0.714789	0.677506	0.619434	0.661172	0.600516	0.832953	0.652246	0.619538	0.758712	8.60409	6.60795	10.2295	6.54137	18.0479	12.107	6.57533	6.37575	6.85068	8.7215	9.86078	7.82335	0.64165	0.690742	5.72503	10.4293	8.1209	5.45334	0.615921	0.73528	0.588326	0.672345	0.749167	0.720333	0.714869	0.646968	0.731735	0.63883	0.616239	0.699179	12.9429	9.656	14.6264
84.5	0.58654	0.625029	0.641997	0.695466	0.705143	0.708518	0.713764	0.709153	0.665326	0.578024	0.604561	0.627465	0.848115	0.667095	0.637154	0.727032	8.93417	7.09223	10.5669	7.2435	17.6429	12.3583	6.474	6.31247	6.00684	8.36411	10.1825	8.0463	0.617847	0.691451	5.16342	10.4769	7.63496	5.79303	0.59179	0.642075	0.613984	0.722405	0.831844	0.665344	0.720275	0.659674	0.69734	0.593915	0.607827	0.684799	12.5645	8.54614	15.1845
84.6	0.624551	0.650775	0.693569	0.696303	0.675237	0.737828	0.703131	0.647378	0.727437	0.56217	0.605085	0.643401	0.843524	0.733328	0.627967	0.738748	9.22064	6.41878	11.2113	5.34292	18.4596	12.34	6.37563	6.32406	6.63027	8.804	11.0376	8.05357	0.631346	0.725116	5.48623	10.1728	7.55267	5.81369	0.602344	0.653035	0.653981	0.65046	0.729151	0.769702	0.683958	0.626082	0.705065	0.596303	0.626586	0.627442	11.9225	9.77501	14.1178
84.7	0.561917	0.706244	0.696282	0.698852	0.72323	0.716165	0.730638	0.683444	0.659135	0.624374	0.576985	0.627813	0.855298	0.718217	0.638302	0.7765	8.68088	6.78033	10.7338	6.36079	18.1102	12.3673	5.82467	6.36621	6.17643	7.86125	10.6035	7.71064	0.641864	0.741097	5.54579	9.93071	7.66193	5.16787	0.62968	0.699402	0.645424	0.672646	0.739912	0.699862	0.675458	0.735314	0.723686	0.613631	0.679874	0.677267	12.0684	10.506	14.4113
84.8	0.613266	0.650993	0.649846	0.678478	0.654359	0.738882	0.686656	0.637666	0.686678	0.629146	0.651687	0.637648	0.86134	0.692434	0.597131	0.73589	8.63335	6.5599	10.6684	6.8068	18.614	12.5624	5.77963	6.32661	6.26097	7.34811	9.79496	7.61943	0.617591	0.738518	5.8037	10.4436	7.93524	5.31783	0.61304	0.66294	0.596789	0.669138	0.790123	0.684797	0.651634	0.617774	0.723574	0.673795	0.645935	0.666114	12.3253	10.4988	13.8659
84.9	0.607297	0.589645	0.624509	0.652845	0.710185	0.738067	0.715107	0.611807	0.768471	0.652498	0.59354	0.592723	0.851522	0.680141	0.655632	0.738101	8.6187	6.52786	10.8164	6.22598	18.2754	12.8143	5.74892	6.14078	6.25079	7.48685	8.56317	6.87991	0.636863	0.731725	5.80292	10.1974	7.75599	5.70026	0.618002	0.64861	0.572417	0.702583	0.77733	0.711323	0.70527	0.706266	0.701332	0.591713	0.620342	0.631542	12.3743	9.78724	14.5582
85	0.636522	0.610918	0.689282	0.684586	0.716546	0.738449	0.73682	0.675179	0.639058	0.611706	0.608884	0.619564	0.854897	0.728322	0.678353	0.738877	8.41579	6.41417	10.7689	6.62504	17.2924	12.3107	5.53607	6.08301	6.5884	7.33145	8.75051	7.73359	0.549211	0.725015	5.91963	10.1794	7.56951	5.82577	0.639383	0.633761	0.567528	0.675707	0.798423	0.719931	0.690434	0.689708	0.683054	0.593919	0.661482	0.63625	11.012	9.71282	13.9028
85.1	0.640259	0.595512	0.609396	0.695451	0.648785	0.716195	0.765955	0.641647	0.681251	0.628317	0.581444	0.624061	0.837533	0.707013	0.614489	0.727747	8.75144	6.46617	11.1013	6.67866	17.6669	12.1161	5.85145	6.4284	6.77874	7.88183	8.8413	7.71157	0.627531	0.705462	5.7899	10.2182	7.52889	6.01744	0.641487	0.613053	0.660146	0.699782	0.838907	0.640334	0.657262	0.720435	0.715666	0.576007	0.629707	0.666699	11.8993	9.5419	14.2092
85.2	0.596389	0.638827	0.669837	0.670211	0.655104	0.718328	0.779945	0.702058	0.738746	0.65765	0.637791	0.617711	0.844175	0.631845	0.580537	0.743896	8.58994	6.5866	10.8825	5.76308	17.1721	12.0115	5.33069	6.0731	5.57759	7.55456	9.26803	7.24084	0.606791	0.655751	5.89294	9.97132	7.57282	6.12634	0.603339	0.699742	0.635148	0.668835	0.781732	0.683416	0.714065	0.639132	0.714139	0.629744	0.676168	0.657202	11.1622	10.056	14.0573
85.3	0.584015	0.660541	0.67414	0.753003	0.658014	0.747064	0.730371	0.762905	0.705594	0.613323	0.639504	0.669273	0.863489	0.648285	0.669053	0.774438	8.95048	6.83596	10.6487	5.91324	17.4913	12.0507	5.62178	5.92287	6.32706	8.01017	9.59324	7.78765	0.525308	0.717976	5.79883	9.95506	7.20676	5.92766	0.656404	0.745026	0.674104	0.684157	0.827488	0.731537	0.678876	0.677349	0.675397	0.609211	0.680019	0.616843	11.5281	9.85753	14.5603
85.4	0.521204	0.634781	0.639217	0.661116	0.676715	0.730602	0.72175	0.66886	0.688397	0.598404	0.634394	0.601293	0.85034	0.629099	0.669424	0.755035	8.74332	6.85537	10.5513	6.33326	17.8707	11.9724	5.47085	6.00505	6.32527	7.91296	9.0805	7.90924	0.617175	0.718958	5.78817	10.0712	7.61765	6.94978	0.64291	0.658892	0.570234	0.672593	0.803656	0.677462	0.726278	0.633936	0.649706	0.587655	0.640413	0.683231	11.7731	10.0837	14.0405
85.5	0.558411	0.640974	0.768232	0.676333	0.767074	0.729333	0.735543	0.644898	0.663197	0.637045	0.591727	0.620893	0.831009	0.68706	0.708588	0.733715	8.92376	7.04094	10.6301	7.06599	17.7964	12.5393	4.66711	5.91163	5.35519	7.69454	8.43087	7.6296	0.622053	0.667178	5.59	10.161	7.47683	6.9896	0.670517	0.684269	0.649657	0.751679	0.77637	0.674475	0.773894	0.682917	0.732482	0.633309	0.674391	0.654673	11.9846	9.18245	13.9389
85.6	0.605902	0.633412	0.693695	0.666233	0.660206	0.644456	0.764607	0.652677	0.661886	0.627432	0.696566	0.626633	0.841656	0.73069	0.619974	0.731787	8.6291	7.22264	10.2862	6.51732	17.6909	12.6119	4.76362	5.75869	4.40931	7.57347	8.97134	7.7477	0.655066	0.712241	5.8678	10.3351	7.56542	6.874	0.639176	0.656622	0.574133	0.680626	0.827692	0.679459	0.723675	0.644532	0.732822	0.578295	0.634202	0.688635	12.2067	9.21261	13.9234
85.7	0.615105	0.685847	0.675675	0.66683	0.669589	0.706397	0.717032	0.621301	0.645387	0.606211	0.593208	0.621467	0.856882	0.628139	0.724543	0.725494	8.69902	6.85129	10.6056	6.83562	17.4425	13.2437	4.75038	5.81762	4.7595	7.2846	8.97513	8.23172	0.627145	0.784569	5.89119	10.3525	7.77688	6.06262	0.587052	0.646614	0.58581	0.700812	0.669012	0.739882	0.672174	0.687404	0.696984	0.623295	0.675013	0.717288	11.6818	10.6833	14.5383
85.8	0.571297	0.743903	0.687747	0.71051	0.698908	0.718575	0.736521	0.707881	0.628646	0.648156	0.591384	0.626651	0.876245	0.709173	0.648467	0.712803	8.87924	6.96939	10.9639	7.3287	17.8761	13.3922	4.82722	5.80962	5.83426	7.69829	8.75208	7.87177	0.660769	0.75048	6.16738	10.1071	7.76813	6.29268	0.614556	0.62321	0.588803	0.678854	0.73396	0.596038	0.784915	0.703061	0.672918	0.649405	0.663447	0.662359	12.0521	10.8281	14.4206
85.9	0.622754	0.706859	0.599232	0.71128	0.650463	0.742119	0.719856	0.683217	0.676639	0.583724	0.556533	0.602147	0.844961	0.693667	0.631711	0.714763	9.14205	7.2892	11.0184	5.81062	18.0875	13.2918	5.36253	5.9274	6.48222	8.40714	9.2114	7.77706	0.606932	0.669172	6.26561	10.0826	7.85908	6.71268	0.63031	0.673356	0.657497	0.692927	0.751456	0.69618	0.717694	0.703483	0.723048	0.661171	0.718823	0.656061	12.3859	11.003	14.1893
86	0.510274	0.642649	0.583325	0.747407	0.677293	0.694611	0.770147	0.655081	0.641185	0.668444	0.538622	0.611659	0.86397	0.657816	0.649846	0.737628	8.79061	6.79026	10.7792	5.91146	17.0416	12.34	5.41422	6.13715	5.48511	7.82024	9.33612	7.72387	0.62475	0.767461	6.34875	10.5525	7.75338	6.43098	0.615592	0.649299	0.52633	0.702514	0.659562	0.703803	0.680146	0.750424	0.705675	0.62273	0.626518	0.716483	13.3223	10.3309	15.1574
86.1	0.60805	0.654435	0.71984	0.609419	0.663175	0.727928	0.731817	0.640917	0.619138	0.573444	0.614274	0.656619	0.848395	0.657096	0.611671	0.759461	8.59072	6.60672	10.7655	6.71191	17.7421	12.3589	5.37807	6.01112	5.20478	7.66265	8.71187	7.90186	0.635095	0.724641	6.02385	10.2694	7.80087	6.30927	0.644389	0.70743	0.634668	0.638102	0.726375	0.750644	0.701881	0.629066	0.689299	0.685842	0.630895	0.647833	12.5334	11.4639	14.7768
86.2	0.630692	0.624883	0.598067	0.69844	0.669705	0.726847	0.71446	0.635707	0.67642	0.554271	0.604401	0.696987	0.853709	0.678984	0.640279	0.734282	8.98808	6.55357	10.6011	6.92561	18.0833	12.7827	5.21961	6.02861	5.10963	7.81623	8.5477	8.33808	0.730975	0.682564	6.31214	10.2358	8.05001	6.57451	0.572119	0.666223	0.65045	0.676373	0.771816	0.669899	0.722097	0.654679	0.71745	0.629519	0.668042	0.642418	12.6469	11.6964	15.2617
86.3	0.59473	0.635899	0.697617	0.601878	0.654308	0.704423	0.692843	0.684477	0.734938	0.634856	0.578365	0.656029	0.818751	0.639229	0.708218	0.781087	9.07042	7.09395	11.1034	6.54616	17.6226	12.7426	5.43531	5.91546	5.04588	8.30586	8.83284	8.3676	0.652825	0.770533	6.06536	10.5557	8.00826	7.03887	0.655022	0.643871	0.630008	0.742196	0.872131	0.654606	0.70591	0.645827	0.682782	0.69408	0.716619	0.697182	13.662	10.6897	16.0032
86.4	0.551405	0.658845	0.668174	0.697229	0.611559	0.707024	0.748295	0.696814	0.674369	0.604277	0.615658	0.64067	0.846045	0.717147	0.598796	0.755563	8.43789	6.60498	10.676	6.42253	18.2178	12.4819	5.12056	5.98533	5.31255	7.97796	8.62449	8.05354	0.655043	0.73846	6.50412	9.90499	7.24431	8.05196	0.581355	0.643704	0.58619	0.676341	0.798428	0.70951	0.705265	0.623179	0.692199	0.662051	0.71337	0.647106	12.2307	10.7164	14.6654
86.5	0.539583	0.678845	0.676206	0.755346	0.645916	0.711978	0.765963	0.685877	0.685296	0.656808	0.602566	0.629419	0.852208	0.680877	0.590214	0.769922	8.27172	6.47131	10.4438	5.00483	17.3715	12.6379	4.99739	5.90547	5.74753	8.25991	8.64926	8.45165	0.653956	0.746253	6.44164	9.76463	7.02002	7.50765	0.61848	0.610455	0.673482	0.731212	0.785874	0.714368	0.700254	0.677363	0.705647	0.710134	0.645949	0.674002	11.5205	11.3928	14.5801
86.6	0.605969	0.622025	0.590389	0.703331	0.664306	0.765954	0.710592	0.701128	0.656329	0.583703	0.592831	0.621068	0.851213	0.643213	0.683842	0.774562	8.42115	6.766	10.9987	6.60156	17.3773	12.0594	4.50576	5.74901	4.75325	7.39204	8.73729	8.24725	0.669061	0.786955	6.49266	10.1712	7.26469	7.70593	0.687697	0.622442	0.628958	0.645469	0.783388	0.552851	0.635809	0.658779	0.675088	0.680716	0.629707	0.688131	12.4088	10.928	14.7906
86.7	0.593096	0.658768	0.624844	0.731028	0.68416	0.702774	0.719871	0.67413	0.650588	0.53985	0.670515	0.620186	0.831314	0.652458	0.686945	0.741173	8.78646	7.20118	10.6917	6.42738	16.9094	12.2565	5.2902	5.66478	5.08209	7.78718	8.94422	8.49082	0.623469	0.729141	6.51773	9.25642	6.83634	7.52915	0.582338	0.675296	0.607282	0.714615	0.721754	0.645741	0.660832	0.691765	0.660285	0.568345	0.663038	0.699373	11.5903	11.7855	14.7419
86.8	0.590602	0.607967	0.654427	0.672883	0.624954	0.730129	0.728182	0.649934	0.664255	0.576978	0.645258	0.614113	0.811826	0.735511	0.608769	0.738203	7.95936	6.68599	10.4543	5.60007	17.6845	12.3072	4.91755	5.91914	5.03906	7.82356	9.16216	8.21347	0.664491	0.675442	5.92649	9.43371	7.00199	8.06814	0.637682	0.668424	0.636516	0.677696	0.786504	0.732753	0.712392	0.67146	0.697319	0.664622	0.607922	0.691258	11.2522	12.0353	14.5892
86.9	0.583637	0.642851	0.634128	0.740293	0.62319	0.683827	0.717526	0.716715	0.669362	0.638236	0.638697	0.614574	0.840813	0.698212	0.57298	0.757339	7.87154	6.69692	10.2968	5.28965	17.6958	12.4579	5.14333	5.64449	5.03923	8.05481	9.06643	8.18312	0.62459	0.76832	6.02672	9.45676	7.07203	8.27405	0.64138	0.662399	0.603185	0.652575	0.701581	0.655272	0.722629	0.623445	0.715902	0.655099	0.651234	0.703655	11.4481	10.4648	14.3011
87	0.589542	0.6569	0.692902	0.633044	0.660932	0.725248	0.736124	0.683524	0.671173	0.627554	0.519821	0.612777	0.830303	0.73918	0.700312	0.741271	8.14768	6.83797	10.6935	5.73997	17.4335	12.4283	4.60266	5.67173	4.54874	7.74655	8.45329	8.00438	0.632881	0.732572	5.50437	9.78016	7.09411	8.4015	0.667393	0.666397	0.697704	0.689125	0.75965	0.635881	0.670581	0.655523	0.68324	0.634956	0.634866	0.740301	13.06	9.92967	14.0782
87.1	0.544416	0.615533	0.664934	0.622863	0.660695	0.746963	0.732667	0.630722	0.684029	0.578422	0.564635	0.668404	0.850905	0.655834	0.563122	0.733341	8.23195	6.65666	10.0941	5.17524	17.9979	12.2224	4.45581	6.00243	4.52697	7.55767	8.26619	7.792	0.624835	0.726674	6.23282	9.33962	6.87902	8.50664	0.637332	0.678073	0.670284	0.71353	0.694321	0.668654	0.709913	0.653664	0.733977	0.644925	0.633126	0.714542	12.4285	10.4245	14.5555
87.2	0.572228	0.65315	0.664784	0.684149	0.693324	0.759422	0.746694	0.707518	0.669208	0.593604	0.634284	0.68419	0.845148	0.652297	0.640259	0.761778	8.38381	6.86302	11.2455	6.0661	18.7363	12.4851	5.01772	5.83208	5.4235	7.68085	8.38837	8.122	0.68399	0.699176	6.10746	9.33873	7.15266	8.7443	0.606942	0.721564	0.609945	0.645478	0.703212	0.768645	0.625794	0.661695	0.708179	0.640397	0.663763	0.659366	12.1108	10.2519	14.0919
87.3	0.603368	0.671933	0.645107	0.681483	0.687224	0.783939	0.705486	0.682201	0.57206	0.601275	0.643325	0.627225	0.824995	0.606139	0.625965	0.744996	8.23886	6.35848	11.2454	5.4041	18.5076	12.5841	4.91437	5.7368	4.80869	8.02213	9.0097	7.95144	0.62867	0.713928	6.06448	9.42598	7.37293	8.74315	0.609697	0.675251	0.607913	0.683638	0.682867	0.679089	0.708243	0.714525	0.701942	0.669598	0.61643	0.670074	12.0375	10.6783	14.1969
87.4	0.55253	0.657488	0.652099	0.64403	0.720763	0.75925	0.699627	0.65468	0.720467	0.574803	0.635617	0.643218	0.879286	0.548252	0.59308	0.75948	9.18637	6.62257	11.3467	5.98343	19.0402	12.7537	5.73439	5.72919	5.96595	7.71358	8.87705	8.119	0.581921	0.754348	6.14386	9.5773	6.88265	8.84204	0.641069	0.705347	0.59995	0.672636	0.771875	0.638996	0.72399	0.754594	0.729226	0.65094	0.618725	0.632182	12.2331	11.0242	14.0412
87.5	0.575527	0.639519	0.691578	0.706839	0.64578	0.732228	0.684332	0.639842	0.641252	0.615319	0.59219	0.620808	0.848235	0.614287	0.572175	0.808138	9.24497	6.85105	11.5412	5.52599	18.4188	12.4692	5.53825	5.78674	5.601	8.01317	8.66869	8.11613	0.610882	0.725961	6.1984	9.6584	7.07707	8.45109	0.59516	0.660343	0.584955	0.668238	0.692859	0.696782	0.675002	0.656279	0.720433	0.589169	0.618139	0.688687	12.8618	10.4446	14.3176
87.6	0.524715	0.68008	0.648576	0.65965	0.70224	0.746519	0.727473	0.661001	0.653273	0.599087	0.583259	0.623959	0.834495	0.673262	0.552655	0.768334	9.2792	6.56747	11.96	5.50985	17.9247	12.6555	4.88863	5.58903	4.76976	8.19881	8.86458	8.06225	0.646634	0.681943	6.01077	9.75216	7.11505	8.49853	0.669748	0.653914	0.659441	0.704816	0.773363	0.754197	0.658477	0.720134	0.734125	0.601337	0.681818	0.698593	12.2465	9.65373	14.5016
87.7	0.55218	0.696566	0.637882	0.6816	0.697314	0.71582	0.676329	0.647744	0.633219	0.59661	0.620055	0.612455	0.859134	0.602228	0.666206	0.772699	9.56192	6.49248	11.3073	5.12173	18.1412	12.7039	5.4744	5.68314	4.9168	7.17327	8.47737	7.70894	0.615751	0.724931	5.79944	9.19287	6.98783	8.70459	0.618723	0.648115	0.583363	0.772839	0.752475	0.596409	0.710676	0.671556	0.6912	0.675923	0.578081	0.735475	11.9359	9.83753	14.3572
87.8	0.574693	0.659053	0.642932	0.668828	0.75771	0.663974	0.669104	0.660712	0.659602	0.575438	0.61406	0.652651	0.868864	0.619722	0.527976	0.773521	9.72076	6.11606	11.8264	4.76663	17.2767	11.8299	5.80385	5.44426	5.60503	7.64842	8.97984	7.63671	0.652479	0.741943	6.00246	8.96121	7.05372	8.16228	0.601927	0.637063	0.592682	0.676894	0.730299	0.769807	0.760438	0.647278	0.746678	0.617438	0.640763	0.715319	10.6016	9.13904	14.4074
87.9	0.567584	0.659627	0.674874	0.770456	0.704482	0.719113	0.697138	0.666114	0.60373	0.53389	0.584333	0.621256	0.834001	0.623832	0.656063	0.722245	8.77762	6.26973	11.0155	5.67086	17.3653	12.4257	5.94436	5.51463	5.45111	7.67081	8.7122	7.46238	0.63367	0.696234	6.08592	9.17685	6.9121	8.0074	0.62128	0.741754	0.675596	0.663898	0.727924	0.700689	0.681343	0.699641	0.65713	0.644216	0.634861	0.696368	10.7731	10.2299	14.2642
88	0.549802	0.638055	0.650828	0.640464	0.676363	0.688669	0.662996	0.665225	0.684606	0.599533	0.594263	0.604078	0.860673	0.707558	0.705388	0.74287	8.68989	6.48067	11.1029	6.10784	18.1407	12.8166	6.06	5.78915	5.42322	7.69169	8.95409	7.91045	0.689532	0.683376	5.83294	8.88859	7.06826	8.45129	0.591784	0.626118	0.602369	0.679743	0.717863	0.705957	0.735769	0.693065	0.749642	0.584414	0.698305	0.70585	11.8557	9.49146	14.5828
88.1	0.543409	0.707611	0.627125	0.593875	0.737546	0.744531	0.690098	0.652764	0.568415	0.628389	0.664977	0.595136	0.887319	0.717544	0.562336	0.735806	8.42571	6.6303	10.5292	5.59758	17.3271	12.7245	5.47851	5.73267	5.43105	8.04285	8.78357	7.65188	0.656459	0.707696	6.08342	8.94511	7.08642	8.74976	0.636072	0.667318	0.613084	0.625734	0.702846	0.691429	0.720166	0.61499	0.764983	0.602117	0.625658	0.708371	10.0244	9.66176	14.2613
88.2	0.615944	0.715742	0.697614	0.641936	0.709225	0.717403	0.670427	0.652836	0.673885	0.578275	0.587847	0.65751	0.815657	0.667993	0.663073	0.753074	9.20019	6.15547	10.9563	5.49608	17.2788	12.4258	5.54144	5.95908	5.58028	8.00573	9.29914	8.10154	0.706122	0.692283	6.1614	9.21216	7.03333	7.98557	0.63017	0.664544	0.646124	0.733787	0.665808	0.694129	0.736743	0.713932	0.76505	0.653068	0.650467	0.693019	11.2907	9.90529	14.1498
88.3	0.546446	0.634883	0.667027	0.587216	0.645198	0.766557	0.677138	0.656615	0.597877	0.702467	0.58309	0.692164	0.840075	0.714795	0.55468	0.745049	8.74897	6.40823	10.5798	4.95581	17.1818	12.612	5.05583	6.11184	4.87988	7.75776	9.28415	8.15329	0.623997	0.697854	6.17041	9.31732	7.03729	8.59584	0.596172	0.765641	0.671676	0.672359	0.677151	0.687515	0.700941	0.700257	0.727288	0.643562	0.692386	0.67935	11.0918	9.89132	14.214
88.4	0.592567	0.622744	0.687165	0.67143	0.741437	0.743455	0.704899	0.64926	0.722121	0.586963	0.580896	0.677955	0.845175	0.574539	0.605325	0.755612	7.97679	6.63785	10.7709	5.41493	16.9482	12.1456	4.83941	6.18285	4.93696	8.05768	9.29558	8.16232	0.623366	0.676059	6.26625	9.12296	6.94685	9.29992	0.674417	0.65042	0.665618	0.72914	0.724417	0.678596	0.653187	0.64448	0.657529	0.640444	0.562373	0.694382	11.1854	10.4365	14.3326
88.5	0.565297	0.647498	0.727397	0.646515	0.678697	0.741608	0.69765	0.66036	0.638342	0.594971	0.623212	0.649547	0.83868	0.58488	0.56129	0.759247	8.35626	6.83256	10.8676	5.74967	17.8989	12.4013	4.5629	6.23492	4.3907	8.69802	8.50869	8.01102	0.622229	0.713994	6.60321	9.21218	7.10853	10.0963	0.648351	0.657059	0.580127	0.629618	0.758952	0.667082	0.73162	0.694938	0.70708	0.64966	0.693999	0.661475	11.4332	8.75016	14.0118
88.6	0.570343	0.668637	0.69092	0.645338	0.738602	0.687177	0.677813	0.6742	0.635792	0.657329	0.621379	0.622641	0.832349	0.677463	0.65479	0.75629	9.00451	6.84255	10.6241	5.49091	17.7364	12.3925	4.91992	6.3542	4.82707	8.18451	7.85605	7.89363	0.647593	0.746754	6.62775	8.91667	6.98382	10.1319	0.647081	0.618825	0.607686	0.696459	0.691559	0.618107	0.729056	0.649459	0.666527	0.581831	0.717057	0.69763	10.8524	9.67348	13.9335
88.7	0.635923	0.634524	0.666234	0.670259	0.662712	0.738372	0.728604	0.68482	0.674029	0.589089	0.570052	0.653546	0.864753	0.671524	0.603141	0.764372	8.32622	6.77701	10.6419	5.7379	17.5384	12.5093	4.70403	6.20812	4.92907	8.90576	9.20211	7.79395	0.631899	0.751038	6.33788	9.18787	7.23615	8.6146	0.581553	0.718454	0.60791	0.655192	0.766878	0.680573	0.73936	0.625024	0.695227	0.625281	0.627323	0.676636	11.1313	10.6624	14.3504
88.8	0.570401	0.675184	0.687116	0.701856	0.633797	0.710044	0.724594	0.667072	0.674103	0.543559	0.632331	0.618189	0.841434	0.572629	0.574728	0.769275	7.74363	6.46934	10.5432	5.02522	17.1644	12.695	4.75688	6.17765	5.23638	8.70018	9.86949	8.24052	0.64004	0.717116	6.5641	9.45112	7.23931	8.01344	0.682361	0.717728	0.717898	0.651725	0.752223	0.604353	0.699247	0.736642	0.690003	0.627572	0.60877	0.725257	12.2385	10.1529	14.9481
88.9	0.613451	0.648597	0.591818	0.676573	0.681633	0.676269	0.747948	0.682573	0.643307	0.580777	0.652271	0.67629	0.850236	0.643504	0.580369	0.748154	7.97457	6.17015	10.6349	5.16429	16.6966	12.0098	5.048	6.30531	5.27302	7.82236	9.05529	7.45987	0.694765	0.683302	6.37848	9.19401	7.03867	8.30208	0.592334	0.668836	0.678444	0.680468	0.713855	0.743215	0.772927	0.714932	0.731536	0.641168	0.661671	0.692172	12.3081	10.5655	14.6493
89	0.655239	0.582534	0.693198	0.691565	0.691118	0.676619	0.790637	0.667952	0.648713	0.604088	0.649063	0.689495	0.846186	0.659673	0.716844	0.732517	8.48708	6.39662	10.8139	4.89183	17.4576	12.454	4.97685	6.00843	4.99138	8.56456	9.16812	7.87006	0.636059	0.664341	6.2628	9.24247	6.80863	7.92833	0.632447	0.641287	0.634308	0.616894	0.80991	0.701987	0.729081	0.640667	0.735715	0.624317	0.691251	0.745189	11.9018	9.92998	14.4243
89.1	0.553728	0.648627	0.633922	0.702187	0.68178	0.720464	0.72322	0.672163	0.617548	0.631928	0.646097	0.650448	0.831505	0.620154	0.638295	0.73326	7.908	6.26317	10.7511	4.83036	16.4091	11.4517	4.65568	6.17774	5.20225	8.49234	8.75406	9.22243	0.623735	0.679341	5.92437	9.19621	6.91182	7.65166	0.63057	0.665895	0.667791	0.656593	0.765671	0.728905	0.75641	0.734327	0.714776	0.631118	0.71011	0.634376	11.2488	10.514	14.1123
89.2	0.588314	0.59381	0.704665	0.667905	0.700285	0.676716	0.67721	0.67499	0.714594	0.552846	0.573868	0.659316	0.868859	0.748603	0.600709	0.756933	8.06383	6.28716	10.2154	5.6278	16.5853	11.3967	4.7325	6.31527	4.84077	7.80766	8.39522	8.46662	0.64605	0.629502	6.02186	9.22643	7.29231	7.89104	0.659321	0.667455	0.60174	0.650045	0.700546	0.660167	0.781236	0.635684	0.691966	0.666351	0.609286	0.669271	11.0769	11.2209	13.3795
89.3	0.543427	0.666767	0.613165	0.633115	0.674703	0.685398	0.699384	0.692638	0.676383	0.646825	0.638882	0.723094	0.870015	0.655703	0.673495	0.771921	8.94791	6.53051	10.605	7.10912	17.9326	11.4213	4.88892	6.21427	5.42667	8.18956	8.16785	8.46968	0.556251	0.694971	5.99437	9.12904	7.02865	7.67459	0.651234	0.673144	0.620577	0.649028	0.725317	0.746095	0.726992	0.704666	0.667969	0.679462	0.653467	0.685527	11.0187	10.5098	13.3474
89.4	0.5887	0.641822	0.667509	0.647373	0.643061	0.782108	0.73518	0.653938	0.67238	0.642115	0.583677	0.66721	0.885083	0.668353	0.631201	0.742494	7.84641	6.44416	10.5583	5.99419	17.8405	12.0462	4.63122	6.04578	5.21992	8.58131	8.15655	8.30398	0.657953	0.652873	5.95241	9.31642	6.63404	8.20328	0.571164	0.714856	0.618549	0.703483	0.776877	0.819313	0.698705	0.693776	0.7344	0.616179	0.69594	0.714332	11.0325	10.7583	14.3936
89.5	0.623704	0.755777	0.68447	0.72401	0.641304	0.698566	0.683515	0.675848	0.714324	0.554871	0.651383	0.68683	0.810009	0.635587	0.587722	0.765255	8.23258	6.35611	10.9296	6.15931	17.6524	11.9865	4.61858	6.22677	5.57433	7.97285	8.10168	8.31673	0.646185	0.713261	5.87383	9.26545	6.69217	8.22902	0.577119	0.74968	0.652023	0.724748	0.7305	0.72125	0.772163	0.648892	0.664016	0.636287	0.677982	0.704778	10.979	10.9786	14.4432
89.6	0.661753	0.609587	0.698442	0.597176	0.649644	0.743789	0.742451	0.655489	0.696748	0.652594	0.661262	0.648026	0.848722	0.752027	0.681637	0.768562	8.86135	6.24819	11.1033	4.92412	17.4292	11.3208	4.85264	6.33339	5.81333	7.56063	8.35609	8.28381	0.62028	0.662749	5.90119	9.35409	6.70938	8.71831	0.604426	0.616925	0.649818	0.619813	0.764285	0.628107	0.731246	0.662231	0.701457	0.671171	0.707965	0.740483	10.9976	9.33935	13.2028
89.7	0.62535	0.642823	0.723863	0.672487	0.706194	0.703314	0.716474	0.578463	0.674399	0.647336	0.550837	0.618477	0.856167	0.635197	0.573426	0.770204	8.42688	6.06717	11.4929	5.10691	17.5846	11.5175	4.56398	6.1411	5.48438	7.48834	8.34418	8.45341	0.581192	0.713633	5.86235	9.42325	6.64947	8.59382	0.648714	0.663624	0.634545	0.683766	0.709003	0.776522	0.667011	0.733873	0.694625	0.570594	0.683033	0.683859	11.8461	9.83294	13.6786
89.8	0.560384	0.696824	0.622326	0.618241	0.643363	0.721099	0.687982	0.642649	0.650976	0.596033	0.672224	0.655732	0.82937	0.676167	0.568946	0.74294	8.43085	6.25211	10.8973	5.92268	17.5365	12.1811	5.01606	6.17891	5.71397	7.92641	8.4891	8.3537	0.611797	0.687242	5.95502	9.42549	6.3505	8.57747	0.645339	0.678289	0.601963	0.664445	0.831604	0.68325	0.713801	0.715597	0.749383	0.653937	0.662337	0.667682	12.6897	10.4735	14.4532
89.9	0.609118	0.657027	0.612379	0.630345	0.756461	0.696757	0.675186	0.634646	0.703132	0.61838	0.631199	0.711344	0.839865	0.656193	0.565344	0.764871	8.62889	6.06532	10.3803	6.60486	18.4666	11.9124	4.94462	6.46096	7.0051	7.62745	8.42202	8.03373	0.54745	0.712142	5.96104	9.20536	6.91089	8.59128	0.647207	0.641706	0.677533	0.72354	0.710093	0.714289	0.676831	0.697423	0.702821	0.648978	0.658313	0.652929	11.5877	10.2606	14.3908
90	0.614857	0.609941	0.670169	0.640955	0.653149	0.717867	0.686089	0.644304	0.664664	0.590521	0.590847	0.636063	0.851564	0.68237	0.625148	0.773122	8.20457	5.96867	10.235	5.28802	18.0304	11.9953	5.31656	6.36619	5.85937	7.39948	9.47507	7.79983	0.581662	0.709826	6.23963	9.23882	6.73824	8.6541	0.61244	0.678498	0.60625	0.662998	0.726471	0.727722	0.69444	0.704041	0.685171	0.59389	0.670291	0.70346	11.7265	10.3515	14.7209
90.1	0.591759	0.619702	0.63959	0.63446	0.682944	0.708602	0.64698	0.624396	0.715506	0.634005	0.614767	0.616384	0.846681	0.749869	0.612442	0.736824	8.4366	6.29667	9.95746	5.65352	18.0549	12.5299	5.56005	6.80003	6.22658	8.47155	9.06028	8.21708	0.639164	0.726097	5.64386	9.41583	7.07263	7.78707	0.5447	0.666333	0.60441	0.655084	0.7817	0.631511	0.716005	0.654387	0.767301	0.627543	0.584892	0.688084	11.4156	9.72418	14.2252
90.2	0.630817	0.640804	0.725616	0.609127	0.652568	0.739063	0.665908	0.64761	0.659292	0.634509	0.634295	0.665548	0.861552	0.678487	0.58668	0.760886	8.86231	6.22549	10.5776	5.85378	18.176	12.0182	4.91107	6.40109	5.65064	7.42077	8.95532	7.76096	0.693996	0.704185	6.16563	9.5766	6.74085	8.02055	0.598563	0.664171	0.60486	0.674334	0.68074	0.648842	0.725257	0.741947	0.65899	0.60733	0.650433	0.728486	11.3826	10.0863	14.3224
90.3	0.511246	0.654222	0.671749	0.608318	0.693225	0.713759	0.754853	0.677032	0.600385	0.553627	0.648417	0.572687	0.836927	0.660893	0.625576	0.74158	8.34526	6.30879	11.1072	6.03009	17.4398	12.2903	4.71844	6.36621	5.14276	7.26335	8.30982	8.142	0.585069	0.714848	5.95252	9.22025	6.85467	7.64267	0.61856	0.651191	0.582851	0.689447	0.811837	0.698769	0.655029	0.719626	0.757866	0.564637	0.557286	0.687286	11.4252	9.08191	14.4169
90.4	0.589594	0.713991	0.67955	0.688864	0.662926	0.707899	0.733756	0.641386	0.614967	0.585311	0.705472	0.643317	0.864429	0.672361	0.589964	0.764227	8.71382	6.39161	10.399	6.27151	17.6556	12.0051	4.69606	6.39972	4.89735	6.35056	7.95268	8.03531	0.669884	0.707369	5.85436	9.13272	6.89434	6.77986	0.621647	0.62842	0.625448	0.661858	0.719001	0.623666	0.811342	0.698889	0.723342	0.597502	0.633999	0.675	11.8269	10.1059	14.7751
90.5	0.614423	0.667792	0.680621	0.621773	0.632304	0.759964	0.680757	0.746354	0.690246	0.5602	0.570332	0.63689	0.86161	0.599224	0.547873	0.744403	8.25214	6.27492	10.534	6.28015	16.7389	11.6252	4.38956	6.36601	4.95674	7.57104	8.58396	8.25685	0.53754	0.690942	6.4465	8.92221	6.9836	7.31362	0.588463	0.717035	0.586637	0.6584	0.758917	0.700528	0.725602	0.650068	0.742809	0.623138	0.687558	0.655007	11.0707	10.3152	14.398
90.6	0.545756	0.611826	0.712361	0.614271	0.679453	0.722834	0.683739	0.649653	0.654117	0.652772	0.634919	0.63594	0.819851	0.617098	0.684412	0.742256	8.58851	6.33518	10.9464	6.37184	16.5955	11.7767	4.57375	6.72681	4.79979	7.201	8.01495	8.41799	0.60076	0.690413	5.97569	9.2045	7.14629	7.13856	0.697605	0.654	0.635197	0.629469	0.724328	0.717559	0.739786	0.679243	0.714291	0.6624	0.707372	0.698976	11.8647	11.4828	14.6743
90.7	0.598502	0.639006	0.684708	0.669634	0.738671	0.706484	0.661854	0.629147	0.668557	0.539584	0.629821	0.665831	0.873887	0.6127	0.618008	0.775662	8.24439	6.46053	10.9276	6.80694	17.3211	11.9309	5.16658	6.71547	4.90042	7.07378	9.20394	8.45519	0.604903	0.652334	5.92885	9.29331	7.32469	7.64704	0.578126	0.631929	0.634465	0.680668	0.724215	0.719822	0.758199	0.622374	0.710374	0.679924	0.631184	0.65479	11.6038	11.6962	14.2012
90.8	0.572089	0.613014	0.688051	0.642548	0.638063	0.685474	0.702896	0.613765	0.63956	0.557509	0.658957	0.641839	0.883511	0.647649	0.590306	0.744237	8.27632	6.44565	10.7113	6.74021	17.7977	12.3829	4.89552	6.52355	5.37003	7.63222	10.0944	8.76529	0.643637	0.659149	6.50927	9.64225	6.88894	7.5254	0.630976	0.629486	0.655391	0.726949	0.728682	0.692543	0.667587	0.669878	0.764346	0.660144	0.673815	0.713724	11.5917	11.5819	14.8119
90.9	0.584334	0.648549	0.590273	0.697084	0.706627	0.719491	0.715125	0.691257	0.653214	0.616601	0.626671	0.671455	0.867724	0.554099	0.62912	0.749491	8.4193	6.38162	10.561	6.66611	17.9909	12.7142	4.83629	6.28533	5.43554	7.85987	9.95389	8.16734	0.744393	0.675027	6.21977	9.29103	7.11655	7.81695	0.590044	0.649716	0.594253	0.669761	0.760203	0.691719	0.690358	0.744401	0.703284	0.680746	0.677536	0.670993	10.6312	10.8381	14.0508
91	0.613749	0.697789	0.634748	0.64558	0.687921	0.706023	0.765013	0.604502	0.625992	0.595036	0.622821	0.674376	0.853452	0.631099	0.620174	0.726418	8.24672	6.24593	10.4039	6.2878	16.6935	11.8238	5.06239	6.3546	6.53704	8.04703	9.93944	8.79007	0.602574	0.712817	6.75907	9.63499	7.27409	7.51826	0.588515	0.663558	0.585029	0.691249	0.745438	0.671998	0.68781	0.680976	0.663981	0.669005	0.692073	0.691639	11.3341	11.2073	14.7212
91.1	0.490931	0.646415	0.647627	0.656408	0.712028	0.683791	0.735655	0.65659	0.720187	0.569353	0.582384	0.61926	0.83029	0.610349	0.59405	0.771632	8.04352	6.20878	10.4426	6.96083	17.1299	12.2285	4.92048	6.30753	5.44533	7.81087	9.92787	8.61272	0.646649	0.694514	6.4917	9.57789	7.18154	7.20758	0.644086	0.690944	0.626691	0.688652	0.829028	0.723469	0.698679	0.733304	0.691927	0.647105	0.672584	0.742795	11.9493	10.6196	14.6676
91.2	0.629071	0.637467	0.692539	0.714427	0.649521	0.738422	0.708837	0.696723	0.654159	0.584316	0.60468	0.655746	0.839547	0.713914	0.603164	0.751008	7.50213	6.09954	10.5676	6.35024	16.7075	11.964	4.96587	6.28184	5.92414	7.21943	9.3906	8.05313	0.630655	0.66857	5.92918	10.0352	6.89818	6.70885	0.636173	0.685609	0.565754	0.715332	0.786726	0.701793	0.683208	0.711352	0.681507	0.629367	0.725293	0.706368	12.719	11.106	14.6075
91.3	0.608103	0.658498	0.669146	0.692845	0.649621	0.71461	0.685438	0.688165	0.653983	0.593396	0.690044	0.648514	0.857892	0.656786	0.665648	0.764515	7.84465	5.91988	9.92544	5.9772	16.758	12.2119	5.0021	6.3756	6.10043	8.27598	10.439	8.13329	0.645011	0.673148	6.34765	10.1052	7.11111	6.42241	0.679343	0.635924	0.583957	0.696078	0.666874	0.661468	0.756276	0.724789	0.711721	0.685585	0.661201	0.66076	13.3066	11.1206	14.197
91.4	0.61755	0.693055	0.70641	0.655687	0.636752	0.710818	0.687387	0.640011	0.661911	0.579057	0.683582	0.607709	0.844298	0.725971	0.670606	0.766082	7.99374	5.98888	10.2541	5.97447	16.5195	12.6023	4.66352	6.07548	6.5838	7.5493	10.7571	8.53296	0.60615	0.695576	6.19927	9.60454	7.01999	7.4229	0.651975	0.655521	0.660232	0.646185	0.862432	0.660246	0.729505	0.689428	0.750565	0.657927	0.773064	0.653898	11.9989	12.2445	14.3514
91.5	0.541375	0.660774	0.640995	0.605399	0.691022	0.724402	0.636751	0.649065	0.697038	0.546979	0.604348	0.608577	0.813676	0.578143	0.691344	0.747667	8.17048	6.02049	10.7135	5.65589	16.2257	12.398	4.61197	5.89752	6.84294	7.39947	10.9237	8.21339	0.594614	0.805943	6.89735	9.51234	7.16387	7.11333	0.635967	0.706648	0.55216	0.646445	0.777145	0.703935	0.701175	0.732951	0.709079	0.685675	0.625092	0.73313	12.6384	12.1013	15.0857
91.6	0.563511	0.65583	0.680761	0.694128	0.670919	0.725688	0.686093	0.621925	0.709496	0.587273	0.625022	0.659513	0.841447	0.661139	0.580798	0.778931	8.05146	6.43919	10.2853	6.19895	16.3694	12.1978	4.82472	6.15238	6.66676	7.747	10.7591	8.62763	0.612798	0.737331	6.2906	9.54202	7.04949	6.75188	0.616996	0.673627	0.569134	0.731144	0.78142	0.721911	0.741637	0.704926	0.672458	0.654279	0.675948	0.684122	11.8788	10.5169	14.451
91.7	0.531049	0.700325	0.656905	0.640803	0.733957	0.689189	0.678723	0.608924	0.650081	0.600819	0.634187	0.623562	0.844948	0.752538	0.686314	0.773845	7.81378	5.80971	9.90787	6.62209	16.0938	11.5514	4.91305	6.15026	6.44665	6.99098	9.70317	8.02898	0.590007	0.773628	6.31038	10.0081	6.82292	7.10611	0.619636	0.677691	0.647738	0.626819	0.704272	0.663962	0.736673	0.761311	0.723972	0.613652	0.592237	0.682625	13.1654	10.7253	14.4898
91.8	0.614458	0.637913	0.667012	0.618364	0.70269	0.689743	0.633818	0.605308	0.66682	0.555725	0.566627	0.621255	0.868922	0.704133	0.648717	0.769376	8.12547	5.56994	10.7524	6.05589	16.7953	11.9945	4.87102	6.00826	6.03813	6.73193	8.70881	8.05533	0.564911	0.667131	6.22739	10.2057	6.6532	6.88887	0.635086	0.612928	0.632002	0.61861	0.778785	0.761537	0.71531	0.723728	0.653417	0.629823	0.702074	0.698832	13.2415	11.2945	14.0484
91.9	0.557195	0.659975	0.625329	0.61845	0.675316	0.689389	0.71518	0.669238	0.679196	0.64034	0.630382	0.646137	0.843768	0.689618	0.620515	0.776163	8.73874	5.75099	10.7191	5.7631	16.3982	11.9978	4.79537	6.05083	6.10096	6.60426	9.34768	8.12222	0.577786	0.674229	5.9856	9.79014	6.74793	7.33727	0.613846	0.662306	0.613018	0.631611	0.803791	0.690689	0.698258	0.713805	0.688241	0.640832	0.672578	0.622442	12.7098	11.0312	13.7675
92	0.583659	0.670365	0.577455	0.694967	0.725849	0.706568	0.674355	0.625575	0.685414	0.623614	0.631504	0.625849	0.874104	0.689179	0.718566	0.782599	8.37535	5.92457	10.6371	5.43137	16.7359	12.2959	4.60123	6.27219	6.92393	7.37817	9.54627	7.7169	0.609507	0.626621	5.85557	9.4657	7.03721	7.40154	0.599935	0.651366	0.585689	0.695401	0.807136	0.716102	0.714015	0.658347	0.655961	0.669256	0.644894	0.690172	11.874	10.9031	13.9312
92.1	0.605135	0.678521	0.638269	0.681547	0.732669	0.729116	0.688996	0.619335	0.669135	0.56062	0.685439	0.659562	0.82756	0.642887	0.641924	0.76475	8.58929	5.86091	10.5373	5.51252	16.8963	12.1042	5.13861	6.37747	6.50412	7.22316	9.44578	8.59283	0.604704	0.647379	6.20831	9.27551	6.66471	7.3498	0.596352	0.619296	0.615686	0.638721	0.747452	0.739021	0.745501	0.666644	0.709637	0.66498	0.701571	0.708035	11.0803	11.9711	13.4997
92.2	0.583644	0.675026	0.666006	0.669762	0.653315	0.744408	0.707942	0.710203	0.62588	0.653055	0.665974	0.613611	0.842831	0.657636	0.635852	0.772672	8.25835	5.80933	10.5721	6.34705	17.1679	12.3107	4.83035	6.21259	6.67369	7.3662	11.0923	8.36729	0.604176	0.683378	6.34775	8.93496	6.76791	7.88971	0.571724	0.663164	0.641275	0.686516	0.655318	0.747475	0.729749	0.623928	0.714947	0.679074	0.652163	0.699522	10.2137	11.1789	13.7257
92.3	0.589449	0.674908	0.640208	0.654049	0.691381	0.709514	0.71495	0.686074	0.681891	0.643536	0.649543	0.632446	0.848104	0.835867	0.669826	0.750695	8.50912	5.74398	10.0291	6.18884	16.6311	11.7633	4.83776	6.72686	6.31917	7.30152	9.05609	8.13965	0.565593	0.661337	6.59826	9.15346	6.84154	7.73731	0.613531	0.727789	0.635111	0.629704	0.706173	0.733106	0.75127	0.650391	0.712248	0.649395	0.674084	0.713078	11.3742	12.1959	14.2263
92.4	0.575273	0.692616	0.605646	0.665386	0.643266	0.74362	0.74623	0.670841	0.68246	0.606351	0.606384	0.619426	0.845617	0.676851	0.651872	0.756556	8.77839	6.31524	10.6601	6.1717	16.9961	12.4071	4.78217	6.17125	7.10769	6.83227	9.7534	7.72399	0.555209	0.718616	6.3825	9.61735	6.59603	7.24585	0.59694	0.578882	0.570226	0.647974	0.776972	0.70047	0.702309	0.613794	0.719345	0.627393	0.641525	0.709057	11.7844	12.832	14.7438
92.5	0.511642	0.735136	0.633028	0.693012	0.700704	0.713868	0.773778	0.596753	0.677716	0.680487	0.625501	0.650355	0.821941	0.734284	0.641045	0.754255	8.39405	6.32084	10.894	6.36389	17.6307	12.8007	4.88087	6.41384	6.41176	7.75562	10.7222	7.58066	0.570579	0.678008	6.60739	9.67893	6.63881	7.60935	0.634621	0.577234	0.5959	0.652213	0.834548	0.658931	0.718967	0.697734	0.665607	0.622746	0.633207	0.718494	11.845	13.0058	14.9674
92.6	0.569339	0.675691	0.683743	0.628421	0.674725	0.649496	0.699079	0.646128	0.603386	0.588008	0.632796	0.671157	0.861513	0.736685	0.613279	0.771657	8.89196	6.64255	11.2374	7.10069	17.462	13.239	4.59021	6.03281	6.12652	6.70682	10.3086	7.3016	0.6232	0.71672	6.03934	9.13316	6.71082	7.54148	0.62924	0.59587	0.664101	0.632407	0.758883	0.680483	0.772225	0.599208	0.665167	0.578521	0.698526	0.676601	10.8186	11.7281	14.159
92.7	0.534825	0.713734	0.703764	0.638012	0.708791	0.709056	0.709095	0.685197	0.702663	0.624692	0.60681	0.637204	0.856253	0.756274	0.660994	0.786765	9.24588	6.46575	11.2554	6.68596	18.0447	12.8921	4.79589	6.00646	6.10922	6.407	10.2024	7.46368	0.618054	0.68511	6.36787	9.07497	6.52617	8.36991	0.607377	0.589506	0.588402	0.676371	0.805629	0.758711	0.678189	0.663324	0.643622	0.658329	0.681762	0.712436	10.9374	12.4136	14.0339
92.8	0.550001	0.648172	0.694167	0.631443	0.66696	0.704867	0.742734	0.607714	0.700926	0.613963	0.57201	0.672464	0.822172	0.687823	0.702505	0.771081	9.62543	6.64059	11.0703	6.66427	18.3743	12.8745	4.31165	5.7302	5.97902	6.27784	9.72762	7.542	0.579278	0.72096	6.19423	9.32713	6.7287	7.8045	0.605847	0.610521	0.62133	0.6872	0.76072	0.625709	0.719768	0.695481	0.691924	0.645918	0.609575	0.639647	10.729	11.6545	14.5068
92.9	0.563973	0.700466	0.684609	0.642432	0.693875	0.741231	0.722292	0.629952	0.626917	0.658785	0.63714	0.662685	0.856275	0.662073	0.653524	0.750892	9.34236	6.81618	10.6661	6.90864	18.4646	13.41	4.49918	5.86923	5.88103	6.72899	9.93404	7.84341	0.58501	0.704073	6.64949	9.19175	6.51785	7.94104	0.565516	0.635047	0.57576	0.677229	0.77937	0.715032	0.702462	0.673605	0.643639	0.6333	0.662918	0.678592	11.1991	11.6735	14.6198
93	0.57006	0.694712	0.714562	0.61822	0.680047	0.706359	0.706312	0.598744	0.615768	0.554544	0.67533	0.643033	0.845345	0.625761	0.692225	0.714147	8.94625	6.46554	10.6845	7.3149	17.5729	13.0306	4.55356	6.16636	6.16685	6.73351	10.3138	8.15164	0.6522	0.684561	6.20301	9.6046	6.85313	7.33277	0.588958	0.642681	0.581813	0.670849	0.791108	0.686442	0.735267	0.656881	0.71658	0.674765	0.663962	0.647037	11.3604	12.6391	14.3737
93.1	0.503034	0.621849	0.621592	0.623633	0.70306	0.728014	0.713948	0.640087	0.766247	0.61213	0.620182	0.625633	0.859458	0.653009	0.585001	0.75907	8.75039	7.00431	10.8161	7.13722	17.0817	12.4262	4.74265	6.34777	6.48418	6.9	9.60427	8.29666	0.609055	0.655505	6.42685	9.24533	6.6346	7.74145	0.63654	0.633437	0.604939	0.746757	0.714887	0.657299	0.665393	0.677689	0.704702	0.612564	0.707561	0.681698	10.6108	12.6098	14.474
93.2	0.530329	0.649408	0.613973	0.641198	0.729343	0.708454	0.716176	0.653082	0.692829	0.681926	0.626299	0.66228	0.861002	0.591519	0.642955	0.721974	8.20355	6.6453	10.2057	6.94573	17.6514	12.5232	5.15928	6.59207	7.46647	7.05228	8.72607	8.47704	0.668677	0.773532	6.73405	8.8614	6.56795	7.8327	0.595483	0.64322	0.582763	0.62438	0.794627	0.755144	0.714283	0.651522	0.70544	0.634391	0.61381	0.633701	10.9621	12.0864	14.3834
93.3	0.587948	0.650108	0.682581	0.691477	0.714252	0.726991	0.744681	0.643689	0.628462	0.646776	0.645657	0.628417	0.851287	0.64037	0.584226	0.725067	8.30998	6.76383	10.7761	7.81875	17.2022	12.2541	5.12781	6.47904	6.96466	7.86965	9.3075	8.19712	0.604243	0.682576	6.61575	8.71411	6.49452	7.77557	0.67515	0.649888	0.68979	0.652192	0.688054	0.736187	0.663635	0.673872	0.707829	0.583021	0.607982	0.731811	9.89605	11.7231	14.5188
93.4	0.531029	0.68906	0.659118	0.644402	0.702433	0.682863	0.770759	0.654339	0.650471	0.563991	0.630157	0.639088	0.838802	0.718826	0.643323	0.708837	8.01329	7.20143	11.2321	7.19108	17.1012	11.8615	4.82956	6.14451	7.16774	7.53858	8.26223	8.01702	0.561001	0.697056	6.3196	8.8159	6.69028	8.18674	0.648679	0.640278	0.587319	0.707506	0.771471	0.70619	0.716747	0.681628	0.721908	0.583859	0.602896	0.710677	10.1193	11.2149	14.2071
93.5	0.58354	0.608556	0.73302	0.669881	0.63088	0.708931	0.66318	0.664207	0.683764	0.572709	0.620638	0.649247	0.846691	0.745151	0.60458	0.719998	9.14933	6.89043	11.784	6.80769	18.4828	12.4797	4.68984	6.56215	6.90258	6.60153	8.85892	7.80778	0.576745	0.711457	6.29336	9.03759	7.25974	8.16132	0.575974	0.648408	0.595482	0.67278	0.797424	0.737549	0.702416	0.659293	0.724299	0.626684	0.660474	0.679104	10.5705	12.069	13.8089
93.6	0.646463	0.598372	0.640874	0.649448	0.691129	0.738354	0.751704	0.644457	0.598792	0.605799	0.61773	0.589028	0.85797	0.745198	0.696742	0.766159	8.8609	6.82908	11.4082	7.28628	17.8341	12.4212	4.80537	6.46405	6.55311	7.51478	8.24373	7.58716	0.601691	0.710301	6.23336	9.05764	6.77598	7.7334	0.595911	0.601359	0.634362	0.685084	0.695032	0.835401	0.691797	0.657509	0.648941	0.615023	0.695302	0.735114	10.8908	11.1447	13.9847
[truncated: 464 more rows]
[truncated: 7 more columns]

## Sheet: BH-crown1
Time (ns)	BH-crown1_Traj1 (Å)	BH-crown1_Traj2 (Å)
0	2.38483e-05	0.144966
0.1	2.20044	3.24138
0.2	3.09876	3.42313
0.3	3.90028	3.09016
0.4	4.95817	2.84045
0.5	4.33003	2.66568
0.6	4.22831	3.62172
0.7	5.30256	4.46534
0.8	5.27393	3.3584
[truncated: 1,392 more rows]

## Sheet: BH-crown3
Time (ns)	BH-crown3_Traj1 (Å)	BH-crown3_Traj2 (Å)
[truncated: 1,401 more rows]

[truncated: 26 more sheets: CC1, CC10, CC11, CC12, CC13, CC14, CC2, CC3, CC4, CC5, CC6, CC7, CC8, CC9, ELC1-crown1, ELC1-crown3, ELC2-crown1, ELC2-crown3, FH-crown1, FH-crown3 …]
