# Supplementary material for: Dynamics of the β-cardiac myosin auto-inhibited state explain cardiomyopathy pathogenesis
Source: Nat Commun. 2026 Jun 4;17:5502. doi: 10.1038/s41467-026-73572-5 (PMC13287786; doi:10.1038/s41467-026-73572-5)
Supplement: Supplementary file 5 — Supplementary Data 3 [file 41467_2026_73572_MOESM5_ESM.xlsx]

## Sheet: BH-crown1
Residue	RMSF_CA_Traj1	RMSF_CA_Traj2
1	6.41429	9.21699
2	6.59221	7.42929
3	6.55283	5.587
4	6.00026	4.17529
5	5.27889	3.95904
6	4.96482	3.96287
7	4.96725	3.75114
8	4.65558	3.69644
9	4.12408	3.37219
10	4.23243	3.40291
11	4.09079	3.30843
12	4.01164	2.93814
13	4.31945	3.0412
14	4.59616	3.05163
15	4.33722	3.04268
16	4.39043	3.21226
17	4.85182	3.48564
18	5.48539	3.13021
19	6.5292	3.11188
20	7.43431	3.5082
21	7.91304	3.90594
22	6.51895	3.85056
23	6.40929	3.91118
24	7.63385	4.47644
25	7.15669	4.8101
26	5.93176	5.12281
27	6.76438	5.78245
28	7.43281	6.24456
29	6.62721	6.41377
30	6.35719	6.3664
31	5.67583	5.35588
32	5.77039	5.48253
33	6.81363	4.66268
34	7.19087	4.5441
35	6.48954	4.33974
36	5.77342	3.91493
37	5.38084	3.72529
38	5.06909	3.48715
39	5.43512	3.62315
40	5.68134	3.76678
41	6.21889	4.07899
42	6.94137	4.58351
43	6.84836	4.26241
44	6.09629	3.83453
45	5.52139	3.45336
46	5.05041	3.17638
47	5.34108	3.42794
48	5.37066	3.57687
49	5.81551	3.91594
50	6.30043	4.28135
51	6.53295	4.61852
52	7.32852	5.236
53	7.54675	5.70552
54	8.34352	5.87611
55	9.02645	6.58759
56	8.75187	7.17407
57	8.44071	6.75354
58	7.69814	6.00489
59	6.8471	5.32851
60	6.92596	5.27659
61	6.50553	4.72328
62	6.75007	4.79778
63	6.39118	4.39406
64	6.63818	4.5764
65	7.13134	5.00165
66	7.49804	5.40087
67	7.31152	5.30911
68	7.23512	5.36855
69	6.86297	5.04277
70	6.96704	5.25789
71	6.49599	4.87773
72	6.86658	5.2328
73	6.73351	5.43596
74	6.37373	5.41
75	5.83798	4.28406
76	5.71585	4.07242
77	5.02949	3.96337
78	5.08995	3.96483
79	4.88157	4.0912
80	4.88899	3.95452
81	5.19268	4.42661
82	5.04193	4.58338
83	5.17581	4.54361
84	5.04964	3.86481
85	4.78002	3.48157
86	4.62555	3.05413
87	4.41951	3.02423
88	4.2966	2.76266
89	3.91602	2.68828
90	3.84037	2.71479
91	3.86962	2.83439
92	4.04211	3.10427
93	4.18367	3.25815
94	4.53324	3.5229
95	4.37464	3.45053
96	4.17671	3.13966
97	4.34941	3.08838
98	4.29629	3.06336
99	4.35069	2.9998
100	4.33546	2.87565
101	4.16793	2.73466
102	4.14046	2.69409
103	4.22395	2.81299
104	4.1493	2.78954
105	4.01058	2.67892
106	4.06904	2.75313
107	4.09629	2.84502
108	3.99576	2.7883
109	3.92301	2.74211
110	4.05556	2.89636
111	4.07369	2.97325
112	3.90993	2.82682
113	3.82821	2.71708
114	3.60515	2.57652
115	3.53283	2.45989
116	3.68447	2.46669
117	3.62437	2.47216
118	3.66568	2.6768
119	3.69957	2.8962
120	3.54	2.67381
121	3.43715	2.35078
122	3.40993	2.32709
123	3.46573	2.28016
124	3.42754	2.29002
125	3.56912	2.32387
126	3.47693	2.37651
127	3.5965	2.56359
128	3.54827	2.4963
129	3.68635	2.64081
130	3.74346	2.72677
131	3.80902	2.8145
132	3.84791	2.86383
133	3.80972	2.83385
134	3.67602	2.81061
135	3.72882	2.99731
136	3.70159	2.99664
137	3.64315	3.07063
138	3.86379	2.94833
139	3.95865	2.90593
140	3.77253	3.0122
141	3.83695	2.80536
142	4.02605	2.66149
143	3.90967	2.83061
144	4.12401	3.24967
145	4.18218	2.84398
146	4.44695	2.96379
147	4.57547	2.99203
148	4.75087	3.02902
149	4.32207	2.84848
150	4.14734	2.61907
151	4.00379	2.86834
152	3.82644	2.60339
153	3.41781	2.51677
154	3.22997	2.4434
155	3.25515	2.4609
156	3.41051	2.43588
157	3.2581	2.31001
158	3.12889	2.32299
159	3.29863	2.43223
160	3.34516	2.37236
161	3.17709	2.3227
162	3.16725	2.41753
163	3.3369	2.47038
164	3.25683	2.44382
165	3.137	2.44689
166	3.28271	2.5992
167	3.40264	2.65821
168	3.37759	2.64607
169	3.26404	2.59649
170	3.17288	2.46444
171	2.97572	2.31257
172	3.03768	2.25614
173	2.95785	2.21988
174	3.01471	2.15645
175	2.97328	2.04078
176	2.99135	2.04047
177	3.01419	2.01383
178	3.07335	2.07902
179	3.12926	2.13331
180	3.02369	2.15694
181	3.12807	2.17435
182	3.22311	2.17195
183	3.18472	2.12691
184	3.01529	2.04367
185	2.91009	2.06314
186	3.06787	2.19348
187	3.08562	2.21568
188	2.93416	2.14434
189	2.96904	2.19209
190	3.06942	2.31862
191	3.01844	2.28914
192	2.98272	2.29246
193	3.03453	2.42412
194	3.11691	2.50347
195	3.19355	2.45608
196	3.13589	2.47851
197	3.2384	2.60896
198	3.52394	2.60919
199	3.57637	2.58246
200	3.82953	2.74343
201	4.36986	3.00528
202	5.19811	3.35952
203	7.47784	3.54168
204	8.02971	3.92318
205	9.44657	4.32592
206	8.76148	4.4909
207	8.80882	5.04205
208	8.14763	4.99989
209	7.62558	5.12602
210	6.79857	5.24559
211	5.6936	5.54434
212	5.09662	4.83656
213	4.24684	4.42004
214	3.40895	3.50632
215	3.70164	3.47622
216	2.94718	2.80407
217	3.00598	2.68607
218	2.90145	2.74638
219	2.70951	2.68417
220	2.7275	2.48544
221	2.78957	2.48929
222	2.71421	2.5597
223	2.64148	2.46759
224	2.77585	2.44156
225	2.79691	2.51188
226	2.60426	2.49691
227	2.53845	2.33463
228	2.7013	2.27026
229	2.71051	2.36448
230	2.50747	2.24913
231	2.5117	2.18845
232	2.58332	2.24326
233	2.68116	2.21648
234	2.77223	2.28185
235	2.98473	2.30439
236	3.26014	2.42794
237	3.31466	2.34234
238	3.1361	2.31716
239	3.06891	2.42231
240	2.93052	2.28778
241	2.85935	2.20699
242	2.72119	2.14239
243	2.63766	2.02689
244	2.57183	1.99868
245	2.57784	2.06997
246	2.58771	2.16233
247	2.63161	2.13787
248	2.64498	2.19628
249	2.75992	2.26754
250	2.80007	2.42634
251	2.84506	2.45418
252	2.95906	2.52343
253	2.95447	2.72666
254	3.02035	2.90112
255	3.10669	2.94497
256	3.1153	2.63087
257	3.20997	2.74786
258	3.1415	2.68199
259	3.03714	2.70792
260	2.81599	2.70423
261	2.68868	2.46
262	2.5224	2.29161
263	2.52249	2.20052
264	2.50929	2.14895
265	2.4362	2.16694
266	2.42082	2.30193
267	2.35802	2.08082
268	2.40451	2.13891
269	2.42191	1.98696
270	2.37533	2.05923
271	2.31581	1.93414
272	2.6102	2.55953
273	2.74346	2.8255
274	2.97384	2.7014
275	2.80933	2.55284
276	2.98003	2.54118
277	3.32589	2.43781
278	3.19069	2.96239
279	3.21436	2.83132
280	2.88567	2.51304
281	2.91646	2.35366
282	2.66895	2.2914
283	2.64681	2.22022
284	2.67999	2.41564
285	2.63861	2.40893
286	2.61781	2.36536
287	2.6991	2.49225
288	2.70225	2.59142
289	2.70953	2.51861
290	2.8408	2.53985
291	2.92379	2.75383
292	3.0997	3.28635
293	3.09823	3.10062
294	2.93872	3.16917
295	3.16171	3.3842
296	3.12469	3.16704
297	2.82898	3.29781
298	2.88812	3.206
299	2.99672	3.04341
300	2.78841	3.05534
301	2.63385	3.1485
302	2.78515	3.10219
303	2.8834	3.14745
304	3.28531	3.20283
305	3.59079	3.33395
306	3.87731	3.33587
307	3.77462	3.03752
308	4.00007	3.2737
309	3.65404	3.02167
310	3.25778	2.52514
311	3.18554	2.50141
312	3.03686	2.4834
313	3.05985	2.59717
314	3.56243	2.94994
315	2.79604	3.07394
316	3.44248	2.6089
317	3.69497	2.74001
318	3.75494	3.24213
319	3.97513	2.96497
320	3.98092	2.67729
321	4.17038	3.06991
322	4.0306	2.98798
323	3.36475	2.91045
324	3.0901	3.00432
325	2.87147	2.77173
326	2.9425	2.93749
327	2.96124	2.97607
328	2.84485	2.70449
329	2.78529	2.67989
330	2.87618	2.8839
331	2.85925	2.83683
332	2.68106	2.67676
333	2.68368	2.79925
334	2.76268	2.9186
335	2.68444	2.76606
336	2.56675	2.74923
337	2.65593	2.96935
338	2.72043	2.93968
339	2.61061	2.81382
340	2.62229	3.01788
341	2.51092	2.87767
342	2.56375	3.00341
343	2.59822	3.02385
344	2.50826	2.95303
345	2.37078	2.75736
346	2.40852	2.70177
347	2.44685	2.7284
348	2.31288	2.5843
349	2.28643	2.41736
350	2.41361	2.49204
351	2.3634	2.4912
352	2.2649	2.24612
353	2.34827	2.17062
354	2.45566	2.31336
355	2.34349	2.17154
356	2.34569	1.99537
357	2.55436	2.15921
358	2.52887	2.24175
359	2.38596	1.98959
360	2.54189	2.02207
361	2.68409	2.06918
362	2.59496	2.01914
363	2.64385	2.05416
364	2.5599	1.8927
365	2.66531	1.9458
366	2.67189	1.92075
367	2.76479	2.01913
368	3.0421	2.26565
369	2.79867	2.43991
370	2.52784	2.15981
371	2.42925	2.08452
372	2.4423	1.87393
373	2.39634	1.81309
374	2.58117	1.93117
375	2.63226	2.01179
376	2.7969	2.24628
377	2.90593	2.43235
378	2.776	2.63634
379	2.72191	2.55915
380	2.61442	2.52785
381	2.50004	2.44519
382	2.51023	2.44011
383	2.53263	2.53621
384	2.43299	2.5137
385	2.35079	2.48356
386	2.40033	2.5966
387	2.41841	2.5857
388	2.31129	2.48168
389	2.27442	2.59678
390	2.24642	2.46915
391	2.34559	2.49925
392	2.4374	2.39943
393	2.43841	2.25832
394	2.31001	2.10678
395	2.33513	1.96728
396	2.43098	1.96139
397	2.28149	1.8454
398	2.2534	1.78708
399	2.18916	1.75384
400	2.16344	1.84607
401	2.10971	1.94536
402	1.99259	2.0339
403	2.04425	2.27316
404	2.30004	2.7716
405	2.56679	3.3208
406	2.94286	3.77141
407	3.00958	2.83
408	2.6675	2.44954
409	2.23738	2.06512
410	2.09383	1.81509
411	2.11782	1.82177
412	2.07696	2.04615
413	2.20847	2.19122
414	2.27367	2.37053
415	2.25705	2.14064
416	2.46658	2.20095
417	2.41249	1.94063
418	2.3618	1.95367
419	2.34113	1.87875
420	2.28021	1.75038
421	2.17787	1.78097
422	2.16689	1.75545
423	2.16329	1.6868
424	2.10262	1.71686
425	2.04914	1.77345
426	2.07716	1.73013
427	2.10142	1.7813
428	2.03694	1.90493
429	2.00513	1.87575
430	2.0628	1.85406
431	2.10298	1.94184
432	2.1721	2.02444
433	2.13873	2.00744
434	2.11389	2.09038
435	2.22411	2.19888
436	2.28327	2.15993
437	2.23345	2.17328
438	2.24037	2.34684
439	2.36669	2.37679
440	2.40405	2.286
441	2.34092	2.39847
442	2.3873	2.57391
443	2.4662	2.5105
444	2.47063	2.49168
445	2.47799	2.66448
446	2.53794	2.72319
447	2.59453	2.64298
448	2.60343	2.72992
449	2.73651	2.83598
450	2.7768	3.05929
451	2.79112	3.07659
452	3.05831	3.08781
453	3.1464	2.89643
454	2.96857	2.75777
455	2.93241	2.51208
456	2.90742	2.34173
457	2.94831	2.28628
458	2.88653	2.35101
459	2.83534	2.17617
460	2.78642	2.08328
461	2.75893	2.0878
462	2.77255	2.00742
463	2.84947	1.94021
464	3.00052	1.99162
465	3.13681	1.91837
466	3.10529	1.92235
467	3.20642	2.01041
468	3.05385	2.05583
469	3.15363	2.15613
470	3.03611	2.03662
471	2.7067	1.8812
472	2.52675	1.78412
473	2.32055	1.73282
474	2.33778	1.73818
475	2.50955	1.79983
476	2.49677	1.73421
477	2.37975	1.72981
478	2.50351	1.80731
479	2.68494	1.82318
480	2.60479	1.76471
481	2.56669	1.79582
482	2.75628	1.86629
483	2.85578	1.86945
484	2.79429	1.86464
485	2.85893	1.93467
486	3.01866	1.96286
487	3.02626	1.98078
488	3.05213	2.00492
489	3.30141	2.05615
490	3.26323	2.09911
491	3.22911	2.13148
492	3.44375	2.20317
493	3.68455	2.36642
494	3.66531	2.46248
495	3.60176	2.37238
496	3.5165	2.31528
497	3.60334	2.39943
498	3.72138	2.51175
499	3.75804	2.54087
500	3.81935	2.59134
501	3.97502	2.72139
502	4.13585	2.84443
503	4.2173	2.91143
504	4.4113	3.03041
505	4.6109	3.19417
506	4.33151	3.03424
507	4.53607	3.15355
508	4.42506	3.33549
509	4.63314	3.67606
510	4.65831	3.48088
511	4.28846	3.47278
512	4.19317	3.60129
513	3.89302	3.56369
514	4.30635	3.97476
515	3.86038	4.18721
516	3.74282	4.33384
517	3.22774	3.80483
518	3.15156	2.52678
519	3.22899	2.19464
520	3.13053	1.99862
521	2.92077	1.9076
522	2.94595	1.85945
523	2.84813	1.80542
524	2.61315	1.78254
525	2.68251	1.80593
526	2.67701	1.77958
527	2.60405	1.73315
528	2.53927	1.67441
529	2.56971	1.67892
530	2.49505	1.66236
531	2.34431	1.66455
532	2.36516	1.64607
533	2.33563	1.62389
534	2.27062	1.64629
535	2.21492	1.65912
536	2.25472	1.60224
537	2.25398	1.59372
538	2.20104	1.71943
539	2.17444	1.74184
540	2.06007	1.94515
541	2.14772	2.31403
542	2.38128	2.44687
543	2.20386	2.05995
544	2.3194	2.07852
545	2.37191	2.23869
546	2.56472	2.17019
547	2.47726	1.84486
548	2.32942	1.70804
549	2.51642	1.76536
550	2.57858	1.80022
551	2.45549	1.78868
552	2.54167	1.85464
553	2.74869	1.91065
554	2.7187	1.95872
555	2.68927	2.20742
556	2.91548	2.38935
557	3.20971	2.72751
558	3.60713	3.08924
559	3.49141	2.89317
560	3.46755	2.45585
561	3.73293	2.4247
562	3.57385	2.09912
563	3.36189	2.01889
564	3.51673	2.14419
565	3.49996	2.25108
566	3.37569	2.35512
567	3.48213	2.56855
568	3.81519	2.73597
569	3.81901	2.8514
570	4.09127	3.21085
571	4.07635	3.00294
572	3.59837	2.62175
573	3.29632	2.53626
574	3.13818	2.40116
575	2.91969	2.10071
576	2.96851	1.95618
577	2.7527	1.9361
578	2.89283	1.99765
579	2.90135	1.95032
580	3.04662	2.05865
581	3.04431	1.98958
582	3.06715	2.04912
583	3.8643	2.10119
584	3.59371	2.23181
585	3.29057	2.14464
586	3.09036	2.0181
587	2.90651	1.99081
588	2.69117	1.84054
589	2.60969	1.8519
590	2.47972	1.82064
591	2.465	2.00471
592	2.32054	1.91794
593	2.23633	1.70905
594	2.18883	1.71959
595	2.19804	1.81874
596	2.19573	1.77176
597	2.17585	1.69022
598	2.197	1.73224
599	2.08513	1.8024
600	1.96366	1.66961
601	1.9828	1.91952
602	1.98744	1.7921
603	2.00527	1.85762
604	2.07016	2.03457
605	2.03858	2.00549
606	2.0089	1.98421
607	2.08774	2.14448
608	2.11149	2.22007
609	2.05105	2.20402
610	2.0983	2.32481
611	2.21425	2.56155
612	2.16385	2.53878
613	2.30058	2.74916
614	2.24956	2.67052
615	2.21958	2.68547
616	2.15045	2.52837
617	2.07503	2.35188
618	2.09095	2.42979
619	2.13324	2.49318
620	2.07141	2.26368
621	2.00545	2.1413
622	2.21499	2.42625
623	2.40156	2.51221
624	2.29799	2.52482
625	2.87975	3.44679
626	4.02813	4.19405
627	3.98843	4.63012
628	4.55911	4.99409
629	4.66849	4.14075
630	4.18144	3.74821
631	3.69946	3.7421
632	3.74619	3.12522
633	4.08397	2.73511
634	3.53035	2.71668
635	3.01036	3.05771
636	2.89551	2.46778
637	2.40467	2.36204
638	3.03769	2.5203
639	4.10322	2.69151
640	3.03097	2.31215
641	3.06768	3.30959
642	3.39202	2.94999
643	3.18297	2.74039
644	2.78964	2.23833
645	2.24289	1.86423
646	2.16389	1.60897
647	2.12479	1.75318
648	2.2027	1.85892
649	2.20835	1.78889
650	2.14178	1.96032
651	2.20337	2.21448
652	2.28221	2.16413
653	2.26114	2.08202
654	2.30098	2.04118
655	2.42598	2.06458
656	2.47165	2.03527
657	2.43463	2.03886
658	2.53329	2.05149
659	2.68781	2.04942
660	2.65733	2.09285
661	2.64488	2.1678
662	2.81371	2.14477
663	2.90966	2.16581
664	2.85333	2.22529
665	2.88619	2.25095
666	3.08023	2.31026
667	3.09445	2.28474
668	3.22605	2.18823
669	3.19844	2.11984
670	3.21718	2.1361
671	3.25032	2.11512
672	3.23554	2.11406
673	3.39182	2.17216
674	3.47454	2.21367
675	3.69133	2.37809
676	3.75877	2.4954
677	3.77695	2.64211
678	3.79553	2.68484
679	3.70892	2.66679
680	3.83085	2.73038
681	3.80805	2.73264
682	3.9323	2.85004
683	3.98546	2.90424
684	3.93916	2.69308
685	4.01316	2.63133
686	4.11118	2.66118
687	4.04647	2.5142
688	3.80132	2.3482
689	3.75179	2.33456
690	3.88836	2.38128
691	3.75599	2.23934
692	3.53659	2.14057
693	3.65558	2.22932
694	3.74121	2.20371
695	3.56599	2.09213
696	3.49977	2.07165
697	3.64339	2.18955
698	3.65133	2.25401
699	3.78197	2.34496
700	3.74828	2.28792
701	3.72505	2.30781
702	3.8189	2.42011
703	3.92421	2.45721
704	3.80356	2.41412
705	3.85121	2.54003
706	4.07146	2.69194
707	4.12317	2.74811
708	3.99901	2.7259
709	4.0106	2.72379
710	4.05188	2.62677
711	3.84785	2.65145
712	3.84516	2.77252
713	3.8383	2.7907
714	3.90102	2.92681
715	3.97376	3.08683
716	3.97066	3.15362
717	3.86437	2.97546
718	3.91208	2.97678
719	3.99414	3.16327
720	3.92563	3.14253
721	3.89634	2.97539
722	3.98674	3.05713
723	4.06572	3.24192
724	4.07742	3.21407
725	4.19823	3.23363
726	4.42641	3.41688
727	4.53931	3.45656
728	4.84709	3.71246
729	4.68285	3.77333
730	4.51469	3.61194
731	4.85748	3.67633
732	4.80794	3.66311
733	4.62518	3.81442
734	4.40791	3.87258
735	4.60468	3.80318
736	5.0315	4.17421
737	4.56148	3.81676
738	4.31537	3.62826
739	4.29576	3.57358
740	4.41061	3.82054
741	4.3555	3.73952
742	4.24695	3.46382
743	4.3286	3.64076
744	4.3808	3.81541
745	4.2729	3.59392
746	4.21918	3.57254
747	4.36531	3.79343
748	4.47311	3.81617
749	4.39243	3.68639
750	4.48853	3.74719
751	4.37046	3.57398
752	4.39659	3.5198
753	4.36904	3.5163
754	4.29127	3.40377
755	4.12779	3.14313
756	4.06145	3.10632
757	4.07571	3.1321
758	4.0886	3.25465
759	4.0993	3.18566
760	4.15556	3.40318
761	4.06978	3.19606
762	3.95346	2.99725
763	3.93972	2.99958
764	3.91246	2.8739
765	3.92227	2.85746
766	3.95862	2.82484
767	3.97448	2.75082
768	4.03528	2.85459
769	3.98192	2.92004
770	3.90215	2.80711
771	3.94492	2.78807
772	3.97988	2.91322
773	3.92101	2.91299
774	3.91135	2.82155
775	3.97708	2.8927
776	4.01634	3.01332
777	4.00095	2.97354
778	3.98406	2.91871
779	4.02992	3.02013
780	4.04757	3.14709
781	3.93003	3.0808
782	3.9276	3.08349
783	4.13491	3.28168
784	3.96519	3.33876
785	3.79282	3.22172
786	3.99458	3.30829
787	4.11203	3.46487
788	3.88385	3.29286
789	3.90876	3.23141
790	4.09308	3.45058
791	4.01855	3.47413
792	3.8775	3.35474
793	4.03551	3.44661
794	4.16087	3.47173
795	3.99372	3.38966
796	3.86705	3.35574
797	4.09598	3.43174
798	4.20333	3.47699
799	3.98927	3.44474
800	4.02408	3.46785
801	4.28115	3.5966
802	4.33225	3.68234
803	4.21502	3.64475
804	4.3669	3.67595
805	4.61534	3.81461
806	4.69198	3.83954
807	4.83963	3.79175
808	5.19779	3.88512
809	4.88912	4.02415
810	4.62515	4.03491
811	4.85831	4.05174
812	4.85118	4.14773
813	4.63299	4.17673
814	4.61065	4.25975
815	4.63408	4.34684
816	4.63772	4.33708
817	4.74115	4.37659
818	4.62262	4.50154
819	4.4745	4.53111
820	4.64343	4.48401
821	4.72948	4.60248
822	4.46633	4.72836
823	4.51247	4.65632
824	4.81298	4.71855
825	5.16675	5
826	5.33762	6.05986
827	5.35685	5.41641
828	5.2427	5.3994
829	5.15528	4.82143
830	4.88772	4.44036
831	4.82233	4.86165
832	4.89186	4.85538
833	4.66327	4.2791
834	4.41731	4.41408
835	4.43303	4.67533
836	4.44947	4.17103
837	4.25967	4.0399
838	4.20541	4.24451
839	4.29147	4.05146
840	4.33502	3.76669
841	4.11012	3.84213
842	4.00207	3.79417
843	4.11729	3.78126
844	4.069	3.95263
845	3.74516	3.94795
846	3.74246	3.94038
847	3.99033	4.15657
848	3.92914	4.28092
849	3.68498	4.23875
850	3.86064	4.44664
851	4.06767	4.81215
852	3.9049	4.63602
853	3.83061	4.6301
854	4.07144	4.89085
855	4.11632	4.77844
856	3.88229	4.44324
857	3.92619	4.67463
858	4.08509	4.73305
859	3.86307	4.27162
860	3.66265	4.13245
861	3.87544	4.41504
862	3.91914	4.24711
863	3.61578	3.85228
864	3.61244	3.99606
865	3.79946	4.15047
866	3.66741	3.83375
867	3.42301	3.63643
868	3.54787	3.86398
869	3.64673	3.82498
870	3.35249	3.50492
871	3.23432	3.54114
872	3.43553	3.68327
873	3.35504	3.4631
874	3.14237	3.28987
875	3.21199	3.41363
876	3.25436	3.39061
877	3.05007	3.11897
878	3.044	3.07198
879	3.2176	3.19854
880	3.09532	3.09003
881	3.03959	2.9093
882	3.3828	3.0161
883	3.38668	3.11051
884	3.05303	2.98779
885	3.49254	2.94769
886	3.87063	3.0795
887	3.44606	3.07922
888	3.47665	3.0016
889	4.19019	3.0052
890	4.20836	3.04743
891	3.69338	3.02159
892	4.02522	2.97697
893	4.07526	2.9339
894	3.41883	2.83562
895	2.88432	2.76926
896	3.13851	2.70229
897	3.1308	2.51199
898	2.53875	2.38045
899	2.29785	2.39063
900	2.47623	2.36703
901	2.55141	2.22361
902	2.18578	2.17015
903	1.97387	2.19673
904	2.04908	2.08303
905	2.07614	1.95282
906	2.03691	1.98227
907	1.95579	1.92368
908	1.96078	1.76567
909	2.11265	1.75493
910	2.13417	1.76099
911	2.19909	1.60797
912	2.25641	1.58933
913	2.54114	1.70517
914	2.22544	1.57383
915	1.97342	1.41909
916	2.0505	1.50701
917	2.15502	1.56025
918	1.96907	1.37643
919	1.86349	1.3326
920	2.03579	1.45255
921	2.01823	1.39805
922	1.84357	1.26255
923	1.92869	1.33363
924	2.05756	1.37108
925	1.91586	1.24713
926	1.86191	1.20282
927	2.06833	1.2899
928	2.0612	1.26754
929	1.96279	1.12984
930	2.1032	1.19638
931	2.09025	1.29423
932	1.94405	1.1926
933	1.9694	1.09988
934	2.02156	1.20846
935	1.91861	1.20881
936	1.79369	1.03592
937	1.78096	1.00345
938	1.77562	1.09381
939	1.6353	1.00377
940	1.50194	0.885319
941	1.49691	0.948088
942	1.42379	0.926438
943	1.19259	0.781498
944	1.07011	0.745567
945	1.04239	0.806886
946	0.875888	0.720778
947	0.649941	0.568691
948	0.646346	0.611778
949	0.623713	0.615222
950	0.498885	0.514711
951	0.494567	0.503108
952	0.597127	0.527586
953	0.564132	0.489944
954	0.485891	0.418315
955	0.497423	0.488383
956	0.525263	0.488802
957	0.46393	0.417083
958	0.426299	0.424192
959	0.479864	0.472983
960	0.510944	0.465935
961	0.472036	0.414033
962	0.475809	0.453441
963	0.492294	0.491138
964	0.454224	0.457095
965	0.463306	0.470443
966	0.488311	0.50338
967	0.452805	0.469428
968	0.483457	0.458262
969	0.505751	0.481766
970	0.461959	0.48998
971	0.436921	0.462043
972	0.48263	0.449347
973	0.460141	0.464327
974	0.462178	0.499596
975	0.483417	0.481891
976	0.485339	0.447899
977	0.472097	0.450685
978	0.481483	0.466071
979	0.48375	0.448278
980	0.513093	0.470379
981	0.535388	0.484094
982	0.527067	0.471943
983	0.516948	0.508528
984	0.555004	0.542636
985	0.573121	0.509038
986	0.544743	0.509754
987	0.539703	0.529628
988	0.602971	0.532335
989	0.559797	0.482298
990	0.503177	0.490197
991	0.52287	0.529862
992	0.489709	0.485541
993	0.457354	0.451885
994	0.488612	0.49439
995	0.493032	0.495416
996	0.443049	0.486623
997	0.454319	0.493683
998	0.488385	0.484274
999	0.46014	0.459884
1000	0.432365	0.457088
1001	0.47684	0.493055
1002	0.507862	0.496911
1003	0.472119	0.485591
1004	0.464559	0.487143
1005	0.4923	0.484524
1006	0.483905	0.469703
1007	0.470934	0.488232
1008	0.484225	0.46363
1009	0.473172	0.427269
1010	0.446057	0.451537
1011	0.494909	0.499222
1012	0.532572	0.492359
1013	0.492614	0.475264
1014	0.504523	0.512094
1015	0.551211	0.527437
1016	0.515853	0.46521
1017	0.455094	0.429168
1018	0.470351	0.478217
1019	0.489387	0.516338
1020	0.418762	0.455064
1021	0.410921	0.423446
1022	0.473229	0.476018
1023	0.468727	0.470007
1024	0.420507	0.441815
1025	0.459975	0.485008
1026	0.474365	0.46162
1027	0.419761	0.396588
1028	0.420487	0.403105
1029	0.463473	0.461108
1030	0.446334	0.432617
1031	0.401011	0.39639
1032	0.448172	0.461371
1033	0.444199	0.46069
1034	0.393906	0.407849
1035	0.432626	0.435314
1036	0.503131	0.497815
1037	0.472738	0.494802
1038	0.425919	0.444434
1039	0.501567	0.487755
1040	0.537354	0.544686
1041	0.540163	0.544252
1042	0.594295	0.58507
1043	0.723573	0.688999
1044	0.866643	0.857963

## Sheet: BH-crown3
Residue	RMSF_CA_Traj1	RMSF_CA_Traj2
1	4.614	3.89456
2	4.51701	3.99833
3	4.50518	4.21944
4	4.54312	4.23434
5	4.17497	3.9095
6	4.06841	3.9094
7	4.21715	4.13932
8	4.18478	4.01455
9	4.00548	3.77184
10	4.14299	3.98068
11	4.07803	4.01179
12	3.91128	3.6925
13	3.9504	3.63895
14	3.99078	3.6475
15	3.83761	3.51073
16	3.81175	3.37665
17	3.98236	3.37998
18	4.51704	3.51622
19	4.969	4.75061
20	5.14964	4.91793
21	5.48922	6.34255
22	5.23625	6.94862
23	4.96859	6.06675
24	5.28347	5.30932
25	5.46268	7.24982
26	5.20026	7.89012
27	5.23337	6.65983
28	5.53224	7.63029
29	5.55795	7.02862
30	5.79802	6.10563
31	5.6544	5.24499
32	5.71909	4.99305
33	5.88343	4.55258
34	6.74552	4.87867
35	6.83748	4.56701
36	5.48917	4.00455
37	4.98175	3.6743
38	4.32377	3.45169
39	4.48866	3.66639
40	4.28698	3.69414
41	4.44577	4.07307
42	4.68288	4.35016
43	4.60883	4.52307
44	4.26749	3.95389
45	3.99069	3.48768
46	3.93576	3.42911
47	4.11421	3.64565
48	4.31243	3.65066
49	5.10849	4.09999
50	6.10262	4.80014
51	6.90532	5.32703
52	7.98746	6.17039
53	8.72727	6.72499
54	9.02452	6.93679
55	10.1773	8.43693
56	10.5676	9.30467
57	9.97557	8.33709
58	8.45071	6.76474
59	7.56528	5.93893
60	7.07462	5.66066
61	6.34003	5.05632
62	6.21884	5.03555
63	5.38389	4.52034
64	5.52966	4.7408
65	5.87978	4.96354
66	6.45041	5.32231
67	6.03559	5.03016
68	6.28768	5.16783
69	5.68429	4.80667
70	6.12909	5.16618
71	6.47213	5.28246
72	6.72726	5.72565
73	6.62737	6.18475
74	6.07959	4.65422
75	5.29749	4.02485
76	4.63656	3.63447
77	4.29286	3.35135
78	4.35473	3.51254
79	4.28763	3.56757
80	4.09467	3.43216
81	4.10847	3.49082
82	4.08272	3.83363
83	3.97778	3.65337
84	3.82682	3.29132
85	3.94483	3.26481
86	3.79475	3.13677
87	3.56898	3.14324
88	3.46097	3.08077
89	3.36113	3.03662
90	3.33842	3.03215
91	3.28879	3.04252
92	3.4188	3.21857
93	3.55213	3.28258
94	3.82618	3.49251
95	3.79055	3.34339
96	3.56585	2.93865
97	3.71714	2.92905
98	3.66908	2.95061
99	3.78432	3.00468
100	3.80461	2.87854
101	3.59653	2.86939
102	3.60087	3.02419
103	3.68429	3.11717
104	3.62193	3.07092
105	3.59049	3.07489
106	3.673	3.17578
107	3.70626	3.21931
108	3.56715	3.18179
109	3.57327	3.24651
110	3.77637	3.39657
111	3.75831	3.42496
112	3.70012	3.42396
113	3.53915	3.28072
114	3.44515	3.1781
115	3.29838	3.03797
116	3.32662	2.99961
117	3.27506	2.94422
118	3.29664	2.77045
119	3.25131	2.80319
120	3.16855	2.86173
121	3.068	2.78246
122	3.1353	2.81082
123	3.19679	2.84933
124	3.24787	2.98436
125	3.35361	3.08564
126	3.45078	3.21449
127	3.68129	3.41423
128	3.76386	3.60822
129	3.81543	3.67177
130	3.78763	3.68512
131	3.84415	3.58775
132	3.92567	3.66792
133	3.76665	3.51548
134	3.89146	3.43536
135	4.04978	3.74707
136	4.10644	3.79347
137	4.19454	4.05986
138	3.97874	3.58867
139	3.8159	3.3386
140	3.91918	3.56331
141	3.94116	3.64589
142	3.67599	3.37135
143	3.61009	3.47974
144	3.62146	3.4819
145	3.54807	3.24903
146	3.61754	3.07227
147	3.6183	2.88461
148	3.7616	2.8667
149	3.62294	3.05852
150	3.50465	3.20808
151	3.48581	3.31275
152	3.31243	3.22769
153	3.31107	3.06221
154	3.22921	2.90778
155	3.26637	2.99462
156	3.29259	2.94149
157	3.17966	2.78047
158	3.20357	2.79205
159	3.27354	2.85841
160	3.23122	2.76417
161	3.20649	2.68008
162	3.34923	2.76874
163	3.35999	2.71395
164	3.27615	2.59266
165	3.36549	2.66161
166	3.5763	2.8072
167	3.51954	2.67306
168	3.37211	2.81137
169	3.57516	2.84057
170	3.30449	2.82717
171	3.245	2.66554
172	3.21065	2.66757
173	3.19492	2.62225
174	3.13516	2.66256
175	3.08843	2.64306
176	3.14559	2.7848
177	2.99433	2.81107
178	2.97542	2.86682
179	3.04183	2.93016
180	3.06168	3.00021
181	3.19234	3.15705
182	3.17009	3.11132
183	3.24727	3.14542
184	3.15094	2.96682
185	3.18562	3.0025
186	3.28667	3.12282
187	3.18099	3.09504
188	3.13597	2.96732
189	3.18082	3.13283
190	3.23913	3.25802
191	3.20245	3.14712
192	3.24138	3.1079
193	3.33341	3.34977
194	3.30957	3.3459
195	3.28726	3.24047
196	3.37679	3.47215
197	3.47618	3.80499
198	3.47277	3.76555
199	3.4917	3.79512
200	3.70012	4.1236
201	3.53978	4.1214
202	3.69767	4.16929
203	3.89028	4.10045
204	4.03192	4.37518
205	4.4648	5.47335
206	4.48019	5.7141
207	5.37698	6.73763
208	5.86718	6.90643
209	7.66622	6.75921
210	8.01131	5.33167
211	8.36135	5.86496
212	8.2802	5.85456
213	7.00246	5.27982
214	6.03608	3.35795
215	4.87292	3.78827
216	4.2465	3.59942
217	4.30959	3.68845
218	4.33708	3.72828
219	4.0761	3.45521
220	3.7906	3.28223
221	3.90999	3.42403
222	4.02948	3.45456
223	3.79105	3.10849
224	3.7049	3.14981
225	3.89451	3.25278
226	3.86475	3.08714
227	3.62015	2.89438
228	3.64631	2.96367
229	3.76584	3.08606
230	3.79924	2.9303
231	3.78509	2.877
232	3.90613	2.9539
233	4.03361	3.02974
234	4.66159	3.13106
235	4.75535	3.08095
236	5.38175	3.19436
237	5.33912	3.09074
238	5.12494	3.09579
239	5.70693	3.20214
240	4.63786	3.13719
241	3.92401	2.96413
242	3.71548	2.81629
243	3.48814	2.63747
244	3.38076	2.47225
245	3.31952	2.44562
246	3.34835	2.52107
247	3.32768	2.54319
248	3.40862	2.70962
249	3.51055	2.74093
250	3.42339	2.8983
251	3.54616	2.9341
252	3.61472	3.03726
253	3.8019	3.23345
254	3.86728	3.22942
255	3.8531	3.44873
256	3.78818	3.1166
257	3.79939	3.60284
258	3.73745	3.52564
259	3.88461	3.57111
260	3.78437	3.26642
261	3.55723	3.04895
262	3.54953	2.77407
263	3.45514	2.65721
264	3.33457	2.47814
265	3.28043	2.44826
266	3.32003	2.3387
267	3.14249	2.30415
268	3.36016	2.41564
269	3.3823	2.46909
270	3.33403	2.5532
271	3.41472	2.6007
272	3.66233	2.70512
273	3.67484	2.68234
274	3.6567	2.61018
275	3.77558	2.75178
276	4.00314	2.83483
277	4.49167	3.0128
278	4.83975	3.58783
279	4.80347	3.54361
280	4.46105	3.2158
281	4.43534	3.18825
282	4.2317	3.07357
283	4.17637	2.96981
284	4.70722	3.22107
285	4.48322	3.0675
286	4.30254	3.02377
287	4.72817	3.26224
288	4.66763	3.2987
289	4.37274	3.28109
290	4.4392	3.40478
291	4.695	3.5606
292	4.36038	3.69521
293	4.47664	3.87659
294	4.49777	3.58773
295	4.71155	3.42308
296	4.66352	3.5314
297	4.48029	3.45619
298	4.34242	3.45409
299	4.65789	3.44979
300	4.77919	3.30258
301	4.48806	3.15323
302	4.58342	3.29645
303	4.28789	3.40367
304	4.57105	3.42844
305	4.19946	3.79175
306	4.76347	3.52398
307	5.34489	3.57611
308	5.76987	3.61236
309	4.81528	3.45932
310	4.68226	3.11247
311	4.72787	3.08312
312	4.17982	2.96375
313	4.33914	3.27368
314	4.42079	3.70406
315	5.24516	3.60301
316	5.43971	3.663
317	5.86302	3.79272
318	6.22442	4.44898
319	6.99818	4.14406
320	6.76041	3.92481
321	6.53254	3.77481
322	6.36523	4.14731
323	5.82545	3.98691
324	5.20866	4.15144
325	4.79063	3.75474
326	4.99353	3.783
327	4.86324	3.88115
328	4.40551	3.71989
329	4.47275	3.56286
330	4.67476	3.72878
331	4.44263	3.6998
332	4.25596	3.51675
333	4.45451	3.56186
334	4.53121	3.71464
335	4.24789	3.51593
336	4.21751	3.40507
337	4.47772	3.6207
338	4.39624	3.63906
339	4.16831	3.39198
340	4.34537	3.48907
341	4.31797	3.33028
342	4.5818	3.41604
343	4.71376	3.46523
344	4.68164	3.26365
345	4.41337	3.11079
346	4.37166	3.22568
347	4.52148	3.21375
348	4.3679	3.00466
349	4.18257	2.92466
350	4.26578	3.06711
351	4.26646	3.02206
352	4.01523	2.79691
353	3.95195	2.85917
354	4.09044	3.02461
355	3.85728	2.84556
356	3.61025	2.73957
357	3.73685	2.9852
358	3.85423	2.90644
359	3.6584	2.79995
360	3.412	2.79085
361	3.66279	2.9969
362	3.80962	2.98787
363	3.87507	3.15046
364	3.73684	2.96652
365	3.79709	2.97391
366	3.87418	2.92303
367	4.23	3.03644
368	4.54138	3.86403
369	4.8978	3.64835
370	4.72375	3.10236
371	4.43491	2.74836
372	4.15426	2.5316
373	3.90988	2.60602
374	3.70843	2.72871
375	3.81985	2.90553
376	3.94629	3.12355
377	4.4871	3.19065
378	3.70802	3.0935
379	4.28407	3.13974
380	4.40088	3.05172
381	4.28893	2.81113
382	4.13755	2.90722
383	4.25022	3.02169
384	4.31515	2.76053
385	4.14229	2.63339
386	4.1588	2.81782
387	4.35609	2.82417
388	4.29029	2.58594
389	4.14273	2.59667
390	4.11253	2.50166
391	3.98275	2.52815
392	4.11178	2.61968
393	4.09249	2.60516
394	4.01847	2.41796
395	4.16146	2.39853
396	4.31982	2.50856
397	4.2081	2.39032
398	4.32358	2.25261
399	4.60119	2.34272
400	4.67881	2.48386
401	4.45494	2.23412
402	4.53092	2.09973
403	4.35022	1.89093
404	4.46542	1.93624
405	4.47936	1.91975
406	4.40726	2.04427
407	4.67991	2.21445
408	4.60158	2.11888
409	4.15872	1.84929
410	4.15715	1.81386
411	4.0776	1.83866
412	4.17502	1.94089
413	4.16706	2.13432
414	4.17389	2.38092
415	3.95058	2.36172
416	3.96606	2.63764
417	3.78587	2.77487
418	3.76762	2.74022
419	3.73839	2.47333
420	3.65692	2.46017
421	3.58426	2.64012
422	3.62552	2.46798
423	3.54585	2.28346
424	3.48872	2.47255
425	3.55792	2.51262
426	3.53908	2.31625
427	3.49624	2.32701
428	3.56472	2.51467
429	3.58086	2.44432
430	3.52636	2.33789
431	3.57601	2.45099
432	3.60629	2.54695
433	3.512	2.43315
434	3.59405	2.42619
435	3.67687	2.59515
436	3.57531	2.59835
437	3.54437	2.48226
438	3.69257	2.6172
439	3.70947	2.78826
440	3.57902	2.66981
441	3.66138	2.63472
442	3.83298	2.86744
443	3.75502	2.94519
444	3.67697	2.84142
445	3.85335	2.94342
446	3.97678	3.20625
447	3.84749	3.19198
448	3.88598	3.16689
449	4.12727	3.54208
450	4.32871	3.74884
451	4.3353	4.10925
452	4.02435	4.01944
453	3.67726	3.68403
454	3.59328	3.00259
455	3.43513	2.86996
456	3.35703	2.79676
457	3.29989	2.76768
458	3.35221	2.69214
459	3.22847	2.68729
460	3.19327	2.57259
461	3.21771	2.57816
462	3.3508	2.48755
463	3.46202	2.57218
464	3.41507	2.71831
465	3.22709	2.66942
466	3.30803	2.88315
467	3.16487	2.98834
468	3.55328	2.80883
469	3.91425	2.96862
470	4.03207	2.96297
471	3.02243	2.83662
472	2.98758	2.75985
473	2.85373	2.59722
474	2.92585	2.62009
475	3.45646	2.79189
476	3.15201	2.60029
477	3.23111	2.62952
478	3.27736	2.87754
479	3.08179	2.7617
480	3.09878	2.58128
481	3.0291	2.71239
482	2.94844	2.80981
483	3.00204	2.68819
484	3.07251	2.65244
485	2.97335	2.77111
486	2.9846	2.70108
487	3.04919	2.54209
488	3.06979	2.62829
489	3.05818	2.65787
490	3.08994	2.52536
491	3.11571	2.51091
492	3.13428	2.64659
493	3.1608	2.59585
494	3.16917	2.46185
495	3.26914	2.4301
496	3.31535	2.52536
497	3.31041	2.45804
498	3.41707	2.45798
499	3.45496	2.55981
500	3.4366	2.57868
501	3.58103	2.48862
502	3.73524	2.63603
503	3.67037	2.84779
504	3.68878	2.89304
505	3.87666	2.97431
506	3.82265	2.60341
507	3.93315	2.97133
508	3.67138	2.87291
509	3.69279	3.15093
510	3.65526	2.91358
511	3.52289	2.8871
512	3.44335	2.97036
513	3.46992	3.28551
514	3.55513	3.57246
515	3.61269	3.25689
516	3.45996	3.06024
517	3.39073	2.5489
518	3.63654	2.60991
519	4.35225	2.53312
520	4.33917	2.4981
521	3.33222	2.53051
522	3.08512	2.52793
523	3.01798	2.43835
524	2.66787	2.48173
525	2.84042	2.67037
526	2.8387	2.47666
527	2.87679	2.29833
528	2.68144	2.18565
529	2.60488	2.21339
530	2.64998	2.1904
531	2.70209	2.14655
532	2.73254	2.12084
533	2.69733	2.13677
534	2.76182	2.14845
535	2.88009	2.103
536	2.83221	2.11842
537	2.85276	2.15955
538	3.04399	2.21254
539	3.09976	2.2273
540	3.07333	2.45743
541	3.33223	2.66452
542	3.28468	2.50201
543	3.08186	3.23646
544	3.21728	2.71622
545	3.13177	2.5868
546	3.18691	2.63455
547	3.11622	2.48229
548	2.93499	2.33166
549	2.885	2.49024
550	2.92846	2.55536
551	2.83422	2.38337
552	2.71124	2.29047
553	2.82345	2.5185
554	2.90859	2.64012
555	2.8455	2.60682
556	2.76863	2.80904
557	2.9334	2.98917
558	3.14032	3.17285
559	3.06023	3.02731
560	2.87281	2.85409
561	2.94582	2.82252
562	2.7185	2.66434
563	2.66165	2.6677
564	2.74578	2.8706
565	3.04984	2.99965
566	3.29802	3.0917
567	3.46927	3.27543
568	3.90643	3.61201
569	4.12203	3.64851
570	4.76134	3.9589
571	5.1062	4.00073
572	4.72241	3.63123
573	4.56149	3.4484
574	4.04113	3.36169
575	3.39086	3.06996
576	3.16977	2.89497
577	2.85856	2.82681
578	2.7782	2.8347
579	2.70599	2.67079
580	2.768	2.78246
581	2.98548	2.79984
582	3.23894	2.66839
583	3.38724	3.32938
584	3.25007	3.02514
585	3.05583	2.96186
586	3.03711	2.92536
587	3.06065	2.94664
588	2.98606	2.79944
589	3.02156	2.83436
590	3.03828	2.70212
591	3.17996	2.73968
592	3.17817	2.61803
593	3.04374	2.45744
594	3.0211	2.34267
595	3.14308	2.42895
596	3.15231	2.4124
597	3.07012	2.3409
598	3.17671	2.28493
599	3.25833	2.36271
600	3.27989	2.34317
601	3.38243	2.25564
602	3.47915	2.24735
603	3.5676	2.16108
604	3.64849	2.16864
605	3.75307	2.21013
606	3.73135	2.16608
607	3.89784	2.17336
608	4.06223	2.26439
609	4.03997	2.31844
610	4.08178	2.31386
611	4.44851	2.35347
612	4.52002	2.43063
613	4.91024	2.57147
614	4.69032	2.63999
615	4.60096	2.69144
616	4.26734	2.70492
617	4.07793	2.52157
618	4.19856	2.45761
619	4.06693	2.55445
620	3.74055	2.48075
621	3.68987	2.31648
622	3.93688	2.4152
623	3.77193	2.50132
624	3.7439	2.20651
625	3.94455	2.25555
626	4.09873	2.62486
627	4.59733	2.74213
628	4.12281	2.96887
629	3.9816	2.97846
630	3.9259	2.85576
631	3.79226	3.16995
632	3.80916	3.45283
633	3.53767	3.66907
634	3.2136	3.33607
635	3.4208	3.91036
636	3.64026	4.57595
637	3.07084	4.0873
638	3.557	3.45399
639	2.91829	3.02009
640	2.85602	3.18805
641	3.12971	3.14931
642	3.01475	3.34185
643	3.65609	3.40976
644	4.34213	2.70916
645	3.37489	2.3522
646	3.18018	2.28882
647	3.12782	2.32516
648	3.07952	2.38709
649	3.16209	2.38203
650	3.15096	2.31937
651	3.10873	2.37948
652	3.08279	2.52502
653	3.1447	2.48667
654	3.16335	2.41863
655	3.18529	2.56084
656	3.23369	2.596
657	3.1412	2.511
658	3.08663	2.54915
659	3.35652	2.59404
660	3.2592	2.51995
661	3.03343	2.49244
662	3.25952	2.57851
663	3.45004	2.61447
664	3.39187	2.5656
665	3.24076	2.50102
666	3.16108	2.58798
667	3.13422	2.54488
668	3.10968	2.64366
669	3.06568	2.64291
670	3.08115	2.76144
671	3.06836	2.76903
672	3.1535	2.91315
673	3.28992	2.98959
674	3.428	3.13991
675	3.60143	3.26214
676	3.74271	3.3466
677	3.89701	3.4426
678	4.03196	3.68881
679	3.93464	3.65102
680	4.01766	3.85603
681	3.95771	3.71488
682	4.03332	3.53673
683	4.05542	3.60392
684	3.87172	3.47502
685	3.93023	3.36193
686	3.94219	3.2036
687	3.93449	3.21146
688	3.72515	3.18692
689	3.59601	3.0933
690	3.70762	3.05816
691	3.61194	3.04378
692	3.40741	2.97969
693	3.4054	2.90737
694	3.40493	2.89977
695	3.31245	2.86673
696	3.19393	2.80897
697	3.21459	2.79235
698	3.23174	2.78484
699	3.32899	2.76883
700	3.24814	2.67107
701	3.20296	2.60889
702	3.26937	2.60207
703	3.31484	2.58908
704	3.29277	2.4918
705	3.30841	2.49738
706	3.39669	2.47367
707	3.46392	2.41939
708	3.38972	2.35858
709	3.42742	2.41183
710	3.39941	2.53059
711	3.41966	2.50797
712	3.43025	2.50519
713	3.42182	2.53031
714	3.4842	2.6632
715	3.60188	2.70399
716	3.57695	2.87018
717	3.42272	2.80912
718	3.49245	2.62275
719	3.51229	2.67104
720	3.45534	2.89931
721	3.41046	2.78011
722	3.56228	2.75456
723	3.62767	2.97704
724	3.64821	3.21483
725	3.80587	2.94887
726	3.97082	2.90117
727	3.99444	3.27994
728	4.18399	3.24591
729	3.83595	3.1236
730	3.64336	2.77137
731	3.92229	2.96281
732	4.09967	3.27198
733	4.67903	3.04828
734	4.60383	2.72554
735	5.02118	2.70543
736	5.8395	2.92599
737	4.87804	2.99513
738	4.2252	3.2905
739	4.04946	2.72938
740	4.29042	2.92521
741	4.32912	2.95224
742	4.03757	2.73659
743	4.11247	2.8576
744	4.18322	2.99677
745	4.00921	2.84038
746	3.88904	2.85657
747	4.08107	3.15439
748	4.08817	3.24352
749	3.92445	3.13964
750	3.98435	3.19026
751	3.86505	3.01243
752	3.94511	2.93456
753	4.04949	2.88743
754	3.99806	2.79962
755	3.72814	2.61705
756	3.70849	2.57648
757	3.76045	2.57173
758	3.78492	2.62153
759	3.77446	2.55765
760	3.86466	2.7077
761	3.71497	2.84588
762	3.59399	2.59403
763	3.61578	2.54793
764	3.54722	2.49115
765	3.51561	2.55801
766	3.47644	2.4405
767	3.4538	2.73687
768	3.56913	2.92185
769	3.55369	2.8613
770	3.40469	2.92862
771	3.46255	3.00453
772	3.56668	3.07295
773	3.50477	3.02361
774	3.45213	2.98001
775	3.56821	3.06893
776	3.63926	3.13427
777	3.5437	3.08545
778	3.55335	3.11713
779	3.69031	3.33604
780	3.71479	3.39016
781	3.64156	3.29249
782	3.66377	3.25535
783	3.75773	3.43177
784	3.7538	3.46929
785	3.68538	3.28053
786	3.74238	3.36011
787	3.81674	3.50928
788	3.80268	3.39959
789	3.84154	3.30962
790	3.8949	3.52402
791	3.89173	3.59484
792	3.91105	3.44394
793	4.00515	3.49003
794	3.97964	3.64821
795	3.95532	3.5962
796	4.01372	3.5
797	3.98097	3.60325
798	3.90485	3.74923
799	3.87382	3.65657
800	3.89332	3.619
801	3.82913	3.80652
802	3.72546	3.87556
803	3.69587	3.79045
804	3.69731	3.88058
805	3.60016	4.09074
806	3.54244	4.0673
807	3.5393	4.02315
808	3.60437	4.20937
809	3.55881	4.10542
810	3.40449	3.86707
811	3.52313	4.02627
812	3.63724	4.04447
813	3.43092	3.79133
814	3.36324	3.83663
815	3.5968	3.9457
816	3.5897	3.76345
817	3.37146	3.69863
818	3.53115	3.7978
819	3.76943	3.75745
820	3.62512	3.61089
821	3.57679	3.64758
822	3.93904	3.61539
823	4.04991	3.86556
824	3.8162	3.72178
825	3.90232	3.85108
826	5.03219	3.88489
827	4.6413	3.7179
828	4.37791	3.78687
829	4.20861	3.5019
830	3.85757	3.27605
831	3.65332	3.49203
832	3.69793	3.503
833	3.46549	3.26307
834	3.40974	3.30994
835	3.45013	3.46292
836	3.27926	3.29833
837	3.20758	3.28444
838	3.20708	3.44167
839	3.1545	3.45557
840	3.13745	3.31119
841	3.34557	3.18281
842	2.9684	3.24407
843	3.49685	3.4242
844	3.69074	3.77537
845	3.04946	3.80594
846	3.11132	3.63927
847	3.73464	3.66245
848	3.53566	3.87685
849	3.13416	3.90947
850	3.51885	3.81013
851	3.83424	4.02532
852	3.54477	4.25743
853	3.43861	4.19463
854	3.80555	4.28807
855	3.87001	4.59998
856	3.69847	4.68111
857	3.81339	4.58203
858	4.00476	4.87821
859	3.95904	5.16479
860	4.05606	5.04151
861	4.0428	5.05266
862	3.86513	5.47483
863	3.85491	5.61209
864	4.01353	5.38947
865	3.92362	5.54863
866	3.77439	5.84443
867	3.86687	5.653
868	3.8339	5.2696
869	3.66309	5.39056
870	3.6702	5.53875
871	3.75776	5.21184
872	3.63555	4.99025
873	3.55586	5.22056
874	3.66771	5.1288
875	3.63614	4.72935
876	3.46661	4.72956
877	3.45748	4.8629
878	3.56875	4.63588
879	3.47556	4.48572
880	3.32881	4.54789
881	3.43124	4.46111
882	3.51477	4.34829
883	3.3853	4.32585
884	3.29936	4.23399
885	3.51415	4.12877
886	3.63061	4.1552
887	3.51905	4.1232
888	3.56716	4.05116
889	3.70039	3.96751
890	3.68315	4.00276
891	3.52758	4.14468
892	3.63148	3.80245
893	3.84882	3.49713
894	3.61196	3.66118
895	3.54332	3.56168
896	3.87416	3.1328
897	3.94545	3.07671
898	3.71949	3.24136
899	3.79783	3.05947
900	3.51442	2.78031
901	3.26374	2.86381
902	3.2597	3.0185
903	3.27456	2.83601
904	3.01825	2.62157
905	2.89084	2.77413
906	3.07155	2.96438
907	3.00742	2.73035
908	2.78206	2.56815
909	2.98769	2.73067
910	3.2011	2.76648
911	3.0143	2.4913
912	2.82521	2.38265
913	2.89464	2.32099
914	2.85073	2.23736
915	2.7518	2.15073
916	2.58293	2.08702
917	2.70769	2.03356
918	2.73533	2.0414
919	2.51666	2.06647
920	2.618	2.00511
921	2.84032	1.98152
922	2.66946	2.21798
923	2.58734	2.31052
924	2.92105	2.07388
925	3.07817	2.03796
926	2.68859	2.44253
927	2.86295	2.44816
928	3.08248	2.01047
929	2.79679	2.05069
930	2.61648	2.47173
931	2.99882	2.2975
932	2.96961	1.86221
933	2.52315	2.09382
934	2.7496	2.37586
935	3.11096	2.0077
936	2.73973	1.66283
937	2.48681	2.06258
938	2.97538	2.14838
939	3.02893	1.61741
940	2.51474	1.59444
941	2.67566	2.00098
942	3.0797	1.7807
943	2.72469	1.33661
944	2.45547	1.62647
945	2.94677	1.78372
946	2.98167	1.51771
947	2.48669	1.15121

## Sheet: CC1
Residue	RMSF_CA_Traj1	RMSF_CA_Traj2
1704	0.801921	0.814844
1705	0.606537	0.632515
1706	0.503655	0.520123
1707	0.527313	0.53443
1708	0.516534	0.510393
1709	0.447476	0.429839
1710	0.449236	0.446786
1711	0.472005	0.490303
1712	0.432369	0.452394
1713	0.406996	0.401496
1714	0.464381	0.463107
1715	0.443926	0.467427
1716	0.393748	0.430671
1717	0.43306	0.443598
1718	0.461413	0.470485
1719	0.410764	0.458741
1720	0.36556	0.410494
1721	0.435766	0.450686
1722	0.45159	0.482947
1723	0.401589	0.478365
1724	0.421646	0.459364
1725	0.486684	0.483203
1726	0.503057	0.464999
1727	0.498663	0.464477
1728	0.527516	0.498577
1729	0.545459	0.483834
1730	0.515804	0.467304
1731	0.474729	0.507713
1732	0.500099	0.53047
1733	0.512969	0.535206
1734	0.471634	0.543378
1735	0.479267	0.548952
1736	0.497442	0.560771
1737	0.461563	0.5218
1738	0.456887	0.512564
1739	0.490531	0.530446
1740	0.531508	0.543248
1741	0.517596	0.520253
1742	0.480476	0.526389
1743	0.492455	0.537186
1744	0.509931	0.521657
1745	0.512499	0.510152
1746	0.510951	0.567472
1747	0.445601	0.567992
1748	0.378295	0.54381
1749	0.460591	0.521611
1750	0.487185	0.581964
1751	0.441825	0.581822
1752	0.440469	0.506294
1753	0.483104	0.523317
1754	0.469921	0.542031
1755	0.428505	0.475049
1756	0.457787	0.458724
1757	0.453858	0.461317
1758	0.402312	0.407566
1759	0.444887	0.440594
1760	0.472312	0.46561
1761	0.453311	0.440516
1762	0.438059	0.434499
1763	0.476126	0.494378
1764	0.474004	0.487804
1765	0.431325	0.440684
1766	0.437041	0.467386
1767	0.47336	0.479619
1768	0.441704	0.428974
1769	0.395477	0.399938
1770	0.451272	0.456736
1771	0.476176	0.475612
1772	0.43703	0.445374
1773	0.452114	0.484484
1774	0.480133	0.495169
1775	0.466473	0.475765
1776	0.498915	0.511861
1777	0.521703	0.535908
1778	0.487525	0.511787
1779	0.467977	0.492485
1780	0.501218	0.530535
1781	0.50283	0.531573
1782	0.466651	0.491351
1783	0.465052	0.474935
1784	0.494928	0.490025
1785	0.464138	0.472458
1786	0.418846	0.432234
1787	0.453066	0.447762
1788	0.482051	0.469358
1789	0.430116	0.437379
1790	0.390471	0.406487
1791	0.453725	0.453171
1792	0.466018	0.457747
1793	0.416902	0.404438
1794	0.43783	0.425357
1795	0.477982	0.469606
1796	0.451224	0.456771
1797	0.435096	0.440251
1798	0.520856	0.525362
1799	0.515416	0.566034
1800	0.517644	0.599998
1801	0.560373	0.669803
1802	0.576559	0.654603
1803	0.543283	0.630999
1804	0.510089	0.680953
1805	0.517594	0.751815
1806	0.608409	0.7593
1807	0.653946	0.712486
1808	0.534491	0.595863
1809	0.485352	0.560634
1810	0.514163	0.547743
1811	0.464246	0.464382
1812	0.428136	0.456063
1813	0.470384	0.50025
1814	0.472457	0.473655
1815	0.414638	0.413206
1816	0.434916	0.445987
1817	0.475493	0.484653
1818	0.442813	0.43899
1819	0.413023	0.420404
1820	0.470098	0.488501
1821	0.449006	0.466525
1822	0.377175	0.385753
1823	0.407001	0.418513
1824	0.446987	0.46689
1825	0.420771	0.428596
1826	0.394471	0.391422
1827	0.459839	0.470996
1828	0.461389	0.488572
1829	0.406777	0.435233
1830	0.477529	0.488522
1831	0.509728	0.5193
1832	0.48052	0.47652
1833	0.449965	0.455474
1834	0.52157	0.497588
1835	0.540024	0.5201
1836	0.492791	0.489246
1837	0.51932	0.493721
1838	0.550399	0.523072
1839	0.50466	0.503813
1840	0.486905	0.492156
1841	0.527659	0.522037
1842	0.514589	0.502867
1843	0.494709	0.484457
1844	0.523106	0.514492
1845	0.539433	0.515013
1846	0.504208	0.472449
1847	0.470019	0.463665
1848	0.503663	0.506906
1849	0.52682	0.520722
1850	0.488946	0.479608
1851	0.498883	0.51692
1852	0.50964	0.523488
1853	0.514225	0.496496
1854	0.514586	0.487434
1855	0.526984	0.507887
1856	0.49765	0.498845
1857	0.489588	0.491486
1858	0.521272	0.502619
1859	0.516321	0.496613
1860	0.463722	0.453679
1861	0.442725	0.453801
1862	0.521218	0.504685
1863	0.514622	0.480439
1864	0.428241	0.433327
1865	0.439496	0.454667
1866	0.480789	0.501206
1867	0.426553	0.451083
1868	0.39525	0.398993
1869	0.468654	0.463114
1870	0.467333	0.45742
1871	0.398596	0.403594
1872	0.439003	0.444932
1873	0.48546	0.466498
1874	0.442012	0.424561
1875	0.410435	0.403608
1876	0.459976	0.46756
1877	0.448291	0.460669
1878	0.393264	0.394463
1879	0.401861	0.41154
1880	0.445632	0.466754
1881	0.422685	0.442665
1882	0.38829	0.407174
1883	0.427258	0.454428
1884	0.438067	0.468439
1885	0.395464	0.423416
1886	0.408425	0.444288
1887	0.447787	0.486919
1888	0.429557	0.491813
1889	0.396698	0.440762
1890	0.424523	0.446975
1891	0.42528	0.485204
1892	0.375816	0.452796
1893	0.381893	0.428518
1894	0.438827	0.474921
1895	0.43919	0.497639
1896	0.397617	0.442807
1897	0.420964	0.442879
1898	0.460488	0.485319
1899	0.449464	0.450258
1900	0.418238	0.415912
1901	0.441101	0.450685
1902	0.418583	0.415002
1903	0.383705	0.386033
1904	0.457853	0.452393
1905	0.471719	0.455573
1906	0.421179	0.404448
1907	0.442717	0.429706
1908	0.482454	0.465529
1909	0.47855	0.451696
1910	0.479837	0.429361
1911	0.503661	0.465357
1912	0.501593	0.48086
1913	0.56822	0.476575
1914	0.727799	0.535761
1915	0.753503	0.647734
1916	0.879947	0.863668

## Sheet: CC10
Residue	RMSF_CA_Traj1	RMSF_CA_Traj2
1222	0.880733	0.8838
1223	0.681477	0.671777
1224	0.526438	0.512937
1225	0.47685	0.47905
1226	0.539315	0.524392
1227	0.490128	0.48065
1228	0.406109	0.408314
1229	0.448416	0.449158
1230	0.484135	0.477719
1231	0.440322	0.42631
1232	0.426277	0.409552
1233	0.465519	0.460506
1234	0.470997	0.472248
1235	0.500363	0.472263
1236	0.512698	0.46939
1237	0.492821	0.46728
1238	0.446406	0.444548
1239	0.412985	0.416498
1240	0.452339	0.430699
1241	0.462672	0.451559
1242	0.416938	0.41469
1243	0.444374	0.446589
1244	0.496534	0.48068
1245	0.486432	0.446547
1246	0.458207	0.431572
1247	0.506772	0.490768
1248	0.495121	0.531818
1249	0.450245	0.489851
1250	0.486578	0.459547
1251	0.51486	0.505197
1252	0.46777	0.4606
1253	0.436007	0.448697
1254	0.492336	0.496349
1255	0.495692	0.483129
1256	0.449704	0.464564
1257	0.477611	0.508307
1258	0.505364	0.510128
1259	0.480304	0.500049
1260	0.472108	0.504206
1261	0.507887	0.527136
1262	0.519422	0.53077
1263	0.511871	0.553002
1264	0.525795	0.55221
1265	0.53172	0.533867
1266	0.480825	0.492478
1267	0.488212	0.507217
1268	0.530023	0.541102
1269	0.507089	0.509593
1270	0.45246	0.474236
1271	0.474956	0.513041
1272	0.48424	0.499553
1273	0.439954	0.459356
1274	0.432806	0.493345
1275	0.513477	0.534598
1276	0.52286	0.52808
1277	0.502927	0.517706
1278	0.525885	0.556519
1279	0.497707	0.542038
1280	0.448955	0.5
1281	0.452397	0.528438
1282	0.489071	0.553531
1283	0.471295	0.526388
1284	0.436939	0.483489
1285	0.485465	0.515089
1286	0.490622	0.509964
1287	0.445005	0.460778
1288	0.464056	0.492685
1289	0.486507	0.500654
1290	0.442784	0.446618
1291	0.44924	0.457967
1292	0.501625	0.499804
1293	0.462163	0.474584
1294	0.408819	0.416408
1295	0.454749	0.456549
1296	0.479611	0.481297
1297	0.418398	0.419489
1298	0.37561	0.376303
1299	0.435892	0.437734
1300	0.426412	0.42629
1301	0.384808	0.382454
1302	0.42932	0.426479
1303	0.440245	0.446693
1304	0.456493	0.477054
1305	0.456951	0.508974
1306	0.474049	0.531843
1307	0.515451	0.533108
1308	0.474118	0.48173
1309	0.470599	0.500208
1310	0.536088	0.593662
1311	0.507633	0.569495
1312	0.453287	0.473259
1313	0.511834	0.54018
1314	0.502476	0.524937
1315	0.464269	0.482609
1316	0.484719	0.514296
1317	0.496834	0.511797
1318	0.471814	0.503048
1319	0.462371	0.539831
1320	0.491932	0.544214
1321	0.46479	0.518828
1322	0.47379	0.563027
1323	0.522085	0.582121
1324	0.483657	0.497492
1325	0.454527	0.478046
1326	0.45864	0.461346
1327	0.479097	0.469118
1328	0.473743	0.44387
1329	0.416251	0.394485
1330	0.448143	0.406534
1331	0.469034	0.396931
1332	0.413099	0.373557
1333	0.389699	0.364254
1334	0.427005	0.380091
1335	0.413527	0.375837
1336	0.420467	0.38298
1337	0.44675	0.390284
1338	0.409478	0.385587
1339	0.398432	0.356551
1340	0.390432	0.342794
1341	0.476374	0.391892
1342	0.43312	0.378342
1343	0.368475	0.356677
1344	0.399236	0.393584
1345	0.420376	0.414696
1346	0.398709	0.393422
1347	0.404813	0.404442
1348	0.421143	0.441181
1349	0.426929	0.483549
1350	0.38882	0.474161
1351	0.419343	0.477705
1352	0.468219	0.515164
1353	0.433772	0.452688
1354	0.419558	0.459026
1355	0.465284	0.541924
1356	0.443159	0.50822
1357	0.401832	0.423895
1358	0.452872	0.50603
1359	0.489075	0.524217
1360	0.427879	0.438781
1361	0.398368	0.437808
1362	0.476463	0.516902
1363	0.495732	0.499428
1364	0.475194	0.470054
1365	0.486467	0.482825
1366	0.496992	0.51558
1367	0.569575	0.524104
1368	0.611777	0.488986
1369	0.541844	0.510236
1370	0.48129	0.514105
1371	0.487987	0.462898
1372	0.536977	0.464378
1373	0.542557	0.547118
1374	0.523678	0.527812
1375	0.51692	0.495327
1376	0.557713	0.531542
1377	0.628658	0.555351
1378	0.59249	0.51731
1379	0.558126	0.508849
1380	0.575454	0.531525
1381	0.586635	0.543237
1382	0.529984	0.526313
1383	0.501495	0.477406
1384	0.524095	0.502097
1385	0.499634	0.48183
1386	0.479949	0.445859
1387	0.478616	0.466561
1388	0.458808	0.475662
1389	0.46507	0.472091
1390	0.465897	0.46742
1391	0.478759	0.500409
1392	0.512017	0.548073
1393	0.470968	0.501146
1394	0.448048	0.473279
1395	0.477812	0.499114
1396	0.462129	0.468746
1397	0.410466	0.410881
1398	0.46035	0.468473
1399	0.46735	0.477735
1400	0.415339	0.417133
1401	0.456547	0.463319
1402	0.486801	0.493084
1403	0.450796	0.451031
1404	0.425393	0.425803
1405	0.462344	0.466759
1406	0.4618	0.461659
1407	0.436848	0.426773
1408	0.436974	0.416492
1409	0.476135	0.461086
1410	0.478726	0.451798
1411	0.432698	0.382008
1412	0.464555	0.432028
1413	0.523973	0.499044
1414	0.489912	0.462992
1415	0.473257	0.46648
1416	0.519242	0.52037
1417	0.501013	0.50252
1418	0.433217	0.445537
1419	0.489268	0.520228
1420	0.527465	0.552698
1421	0.490047	0.500659
1422	0.469594	0.480059
1423	0.519344	0.511019
1424	0.547022	0.507141
1425	0.494738	0.504633
1426	0.543974	0.522632
1427	0.632434	0.560144
1428	0.54785	0.552876
1429	0.498204	0.530181
1430	0.702549	0.651576
1431	0.760999	0.725641
1432	0.829329	0.896699

## Sheet: CC11
Residue	RMSF_CA_Traj1	RMSF_CA_Traj2
929	1.03173	1.07249
930	0.776411	0.949056
931	0.665212	0.779879
932	0.68695	0.71189
933	0.552635	0.595364
934	0.490993	0.510428
935	0.546439	0.526894
936	0.517963	0.49548
937	0.435101	0.425045
938	0.482544	0.463546
939	0.502788	0.470323
940	0.46311	0.418978
941	0.464736	0.445666
942	0.484316	0.459185
943	0.484246	0.450031
944	0.464487	0.451365
945	0.491425	0.470564
946	0.487113	0.447251
947	0.432984	0.391832
948	0.470693	0.448056
949	0.497482	0.483643
950	0.469326	0.442197
951	0.454429	0.418215
952	0.486944	0.463074
953	0.47943	0.464276
954	0.445627	0.425768
955	0.468309	0.467411
956	0.495628	0.491103
957	0.472261	0.471417
958	0.452356	0.475476
959	0.4816	0.50518
960	0.501088	0.531237
961	0.479419	0.500379
962	0.496504	0.524827
963	0.536629	0.558768
964	0.514996	0.544617
965	0.556144	0.596875
966	0.658989	0.656283
967	0.671272	0.676073
968	0.668789	0.676355
969	0.744234	0.657764
970	0.73671	0.617684
971	0.605427	0.530136
972	0.528147	0.483618
973	0.542809	0.510059
974	0.561197	0.508422
975	0.50271	0.444477
976	0.487837	0.445485
977	0.513159	0.46258
978	0.478035	0.416528
979	0.453818	0.40282
980	0.502877	0.451363
981	0.521865	0.47248
982	0.506562	0.450363
983	0.532389	0.483857
984	0.552719	0.520401
985	0.524544	0.494307
986	0.520344	0.477811
987	0.517747	0.493352
988	0.515704	0.506023
989	0.451971	0.460709
990	0.458174	0.44923
991	0.478556	0.504579
992	0.446118	0.501149
993	0.429089	0.437882
994	0.468678	0.470331
995	0.458986	0.528677
996	0.433813	0.496387
997	0.469785	0.451967
998	0.463577	0.508122
999	0.416971	0.494407
1000	0.434651	0.429386
1001	0.473249	0.460459
1002	0.463465	0.480812
1003	0.432149	0.435004
1004	0.451239	0.43285
1005	0.48276	0.456494
1006	0.444646	0.424227
1007	0.414983	0.397011
1008	0.452424	0.424698
1009	0.421551	0.413025
1010	0.379681	0.383224
1011	0.433587	0.426318
1012	0.449415	0.438716
1013	0.384646	0.380908
1014	0.405981	0.402096
1015	0.447228	0.453372
1016	0.409408	0.42008
1017	0.391237	0.384104
1018	0.454319	0.439874
1019	0.475718	0.4938
1020	0.435461	0.439941
1021	0.418445	0.420866
1022	0.473796	0.47863
1023	0.492373	0.491957
1024	0.474942	0.465212
1025	0.495051	0.492571
1026	0.535885	0.587465
1027	0.510019	0.574837
1028	0.447726	0.46038
1029	0.499747	0.504993
1030	0.534494	0.610244
1031	0.471933	0.530919
1032	0.487802	0.494791
1033	0.531983	0.5531
1034	0.480494	0.499675
1035	0.448163	0.455913
1036	0.51153	0.50367
1037	0.505233	0.505109
1038	0.460547	0.4729
1039	0.482789	0.500059
1040	0.501461	0.493306
1041	0.461478	0.472615
1042	0.452208	0.506381
1043	0.503269	0.540721
1044	0.491845	0.499307
1045	0.473228	0.475815
1046	0.510919	0.528677
1047	0.524484	0.51556
1048	0.457138	0.434168
1049	0.431609	0.435709
1050	0.493584	0.489565
1051	0.503758	0.471139
1052	0.444667	0.439445
1053	0.472882	0.481828
1054	0.518917	0.492745
1055	0.470072	0.444391
1056	0.420018	0.424469
1057	0.470613	0.478049
1058	0.463295	0.459085
1059	0.408225	0.403294
1060	0.445069	0.452894
1061	0.480436	0.480776
1062	0.426459	0.42592
1063	0.440148	0.437777
1064	0.513634	0.493496
1065	0.478426	0.459208
1066	0.447118	0.418993
1067	0.494352	0.464138
1068	0.513838	0.49086
1069	0.459521	0.449887
1070	0.443749	0.444505
1071	0.488555	0.487139
1072	0.508562	0.500674
1073	0.48202	0.47628
1074	0.48732	0.500039
1075	0.48763	0.489464
1076	0.436151	0.428321
1077	0.412901	0.447452
1078	0.44618	0.475595
1079	0.433323	0.437609
1080	0.398466	0.418481
1081	0.430333	0.457913
1082	0.452397	0.459216
1083	0.402565	0.441963
1084	0.403529	0.461107
1085	0.450508	0.487146
1086	0.449678	0.483268
1087	0.400283	0.437762
1088	0.443522	0.468349
1089	0.46731	0.497275
1090	0.450083	0.471927
1091	0.500802	0.486481
1092	0.513262	0.511993
1093	0.471536	0.478948
1094	0.441606	0.429094
1095	0.49165	0.484266
1096	0.496831	0.494285
1097	0.51808	0.464675
1098	0.618551	0.530388
1099	0.597313	0.548463
1100	0.55161	0.519067
1101	0.540784	0.487205
1102	0.548891	0.49725
1103	0.550823	0.509212
1104	0.49649	0.456896
1105	0.515212	0.446834
1106	0.525178	0.471005
1107	0.461641	0.440245
1108	0.487592	0.435156
1109	0.50225	0.458476
1110	0.511423	0.48609
1111	0.48133	0.447471
1112	0.479193	0.428709
1113	0.500576	0.467405
1114	0.491617	0.471399
1115	0.486928	0.422211
1116	0.521185	0.463075
1117	0.519396	0.502727
1118	0.455871	0.453738
1119	0.432007	0.417174
1120	0.504701	0.471294
1121	0.477084	0.458658
1122	0.420637	0.385038
1123	0.474159	0.440154
1124	0.513136	0.48244
1125	0.4586	0.432579
1126	0.469893	0.406353
1127	0.487789	0.487191
1128	0.476581	0.543056
1129	0.479904	0.534604
1130	0.511124	0.464453
1131	0.50488	0.543083
1132	0.453385	0.534432
1133	0.456814	0.498636
1134	0.504652	0.511593
1135	0.50073	0.589602
1136	0.481184	0.671823
1137	0.551236	0.664364
1138	0.65277	0.706255
1139	0.714104	0.806459

## Sheet: CC12
Residue	RMSF_CA_Traj1	RMSF_CA_Traj2
924	1.09419	1.07435
925	0.784838	0.792557
926	0.726355	0.769486
927	0.609914	0.686279
928	0.561323	0.611175
929	0.546703	0.575285
930	0.487655	0.559754
931	0.428826	0.489045
932	0.495325	0.491984
933	0.501761	0.496034
934	0.448556	0.444639
935	0.450996	0.411408
936	0.51466	0.466185
937	0.499587	0.466352
938	0.455434	0.416319
939	0.515205	0.429518
940	0.563214	0.51552
941	0.548483	0.537663
942	0.632297	0.519733
943	0.730935	0.566789
944	0.740777	0.582333
945	0.654504	0.521822
946	0.530149	0.468596
947	0.492758	0.43492
948	0.638665	0.528797
949	0.704368	0.562005
950	0.690355	0.630811
951	0.602006	0.597363
952	0.589559	0.5687
953	0.509268	0.439933
954	0.480934	0.441142
955	0.515057	0.501511
956	0.523056	0.489017
957	0.489074	0.451849
958	0.490379	0.473491
959	0.500848	0.494211
960	0.496216	0.496656
961	0.481334	0.479739
962	0.479408	0.493804
963	0.501628	0.516104
964	0.490287	0.512255
965	0.472613	0.503598
966	0.507911	0.508747
967	0.52619	0.516133
968	0.487291	0.498922
969	0.493316	0.506576
970	0.512349	0.518316
971	0.48281	0.487716
972	0.484692	0.487548
973	0.479011	0.502622
974	0.434379	0.457838
975	0.417197	0.428633
976	0.461058	0.475263
977	0.468254	0.454986
978	0.451985	0.411577
979	0.523346	0.46704
980	0.529858	0.490515
981	0.488951	0.470846
982	0.530303	0.461922
983	0.576138	0.49923
984	0.523757	0.490265
985	0.452284	0.425073
986	0.487936	0.485515
987	0.513134	0.500224
988	0.447968	0.435379
989	0.423803	0.412622
990	0.484908	0.465643
991	0.505253	0.500797
992	0.451414	0.440233
993	0.45509	0.445136
994	0.511411	0.504128
995	0.499799	0.50947
996	0.437355	0.458933
997	0.466734	0.455584
998	0.502581	0.508283
999	0.436375	0.472201
1000	0.421368	0.440154
1001	0.458583	0.466592
1002	0.444475	0.471018
1003	0.422364	0.43385
1004	0.447187	0.434403
1005	0.46242	0.452914
1006	0.425317	0.424009
1007	0.422719	0.416343
1008	0.453583	0.440331
1009	0.41498	0.407818
1010	0.383868	0.385918
1011	0.445338	0.453037
1012	0.463139	0.471343
1013	0.399965	0.410251
1014	0.410996	0.427255
1015	0.452554	0.483347
1016	0.408734	0.440645
1017	0.388869	0.391327
1018	0.443706	0.443437
1019	0.453843	0.48923
1020	0.400217	0.442079
1021	0.425689	0.442366
1022	0.489698	0.510205
1023	0.476826	0.492905
1024	0.45867	0.466559
1025	0.507377	0.532221
1026	0.528352	0.531502
1027	0.486443	0.478447
1028	0.458152	0.464011
1029	0.516747	0.520809
1030	0.52034	0.534581
1031	0.476668	0.491338
1032	0.516623	0.500883
1033	0.526339	0.512552
1034	0.475886	0.46461
1035	0.470723	0.469403
1036	0.503511	0.489829
1037	0.498389	0.461018
1038	0.459402	0.439061
1039	0.501314	0.485977
1040	0.533761	0.515947
1041	0.489152	0.452919
1042	0.486672	0.46017
1043	0.538085	0.537364
1044	0.551271	0.538439
1045	0.484856	0.471287
1046	0.50998	0.504198
1047	0.557418	0.538867
1048	0.448323	0.437408
1049	0.405463	0.423196
1050	0.462864	0.476668
1051	0.474108	0.471358
1052	0.462982	0.44702
1053	0.494416	0.479115
1054	0.484255	0.473956
1055	0.412617	0.415772
1056	0.425861	0.418338
1057	0.474559	0.462351
1058	0.422273	0.425931
1059	0.395117	0.389589
1060	0.460978	0.442052
1061	0.461557	0.456998
1062	0.421347	0.412191
1063	0.461961	0.45175
1064	0.486703	0.484729
1065	0.44098	0.431066
1066	0.418491	0.410069
1067	0.468869	0.470063
1068	0.49554	0.492612
1069	0.461552	0.456967
1070	0.44445	0.451094
1071	0.462502	0.453701
1072	0.49442	0.480752
1073	0.4893	0.500494
1074	0.477803	0.48325
1075	0.455531	0.439114
1076	0.396137	0.407211
1077	0.435551	0.451161
1078	0.451589	0.461162
1079	0.40978	0.420879
1080	0.41319	0.413788
1081	0.465364	0.478277
1082	0.452491	0.484267
1083	0.417997	0.458813
1084	0.470488	0.505153
1085	0.488462	0.504321
1086	0.440291	0.464927
1087	0.426251	0.465102
1088	0.509087	0.519858
1089	0.514515	0.504822
1090	0.462846	0.445777
1091	0.496371	0.463322
1092	0.495936	0.491007
1093	0.48688	0.475429
1094	0.484971	0.452532
1095	0.484446	0.475038
1096	0.482173	0.464046
1097	0.51763	0.456608
1098	0.573649	0.501993
1099	0.539009	0.49772
1100	0.524382	0.465051
1101	0.510058	0.471572
1102	0.517687	0.496188
1103	0.547131	0.460605
1104	0.493843	0.429201
1105	0.478135	0.467233
1106	0.498329	0.477648
1107	0.452261	0.44465
1108	0.45678	0.436268
1109	0.49584	0.469459
1110	0.489031	0.454481
1111	0.454351	0.420374
1112	0.496927	0.468505
1113	0.48646	0.487188
1114	0.453687	0.440087
1115	0.413797	0.401644
1116	0.474426	0.474219
1117	0.486674	0.492787
1118	0.429837	0.435985
1119	0.447906	0.432784
1120	0.49625	0.475148
1121	0.457504	0.449466
1122	0.41498	0.416021
1123	0.478103	0.484126
1124	0.501248	0.501036
1125	0.429941	0.457562
1126	0.425623	0.475494
1127	0.494056	0.534482
1128	0.483099	0.536951
1129	0.435157	0.490757
1130	0.471838	0.571406
1131	0.477455	0.596851
1132	0.451821	0.520658
1133	0.419252	0.565437
1134	0.478108	0.674901
1135	0.485758	0.709003
1136	0.453463	0.988981
1137	0.513055	1.26728
1138	0.600378	1.21266
1139	0.618869	0.973913
1140	0.668866	0.973219

## Sheet: CC13
Residue	RMSF_CA_Traj1	RMSF_CA_Traj2
1807	0.902276	0.901333
1808	0.641141	0.663674
1809	0.546715	0.580333
1810	0.497662	0.545481
1811	0.492783	0.53528
1812	0.471431	0.487953
1813	0.440774	0.473175
1814	0.459315	0.495383
1815	0.442005	0.437653
1816	0.495171	0.476235
1817	0.503515	0.488425
1818	0.467793	0.491108
1819	0.424766	0.475026
1820	0.470081	0.447373
1821	0.453833	0.431275
1822	0.433642	0.439979
1823	0.439136	0.428906
1824	0.436628	0.416811
1825	0.437652	0.465188
1826	0.407454	0.448519
1827	0.422428	0.418453
1828	0.464567	0.444752
1829	0.452049	0.44905
1830	0.426399	0.439284
1831	0.456679	0.485054
1832	0.480397	0.507988
1833	0.45256	0.477813
1834	0.476548	0.498392
1835	0.487087	0.490515
1836	0.452315	0.475808
1837	0.49025	0.517499
1838	0.511712	0.518877
1839	0.454351	0.528796
1840	0.430375	0.499391
1841	0.436412	0.497227
1842	0.432169	0.582745
1843	0.473706	0.517272
1844	0.443913	0.485419
1845	0.42536	0.518359
1846	0.479612	0.553168
1847	0.520804	0.541348
1848	0.532735	0.583835
1849	0.573028	0.638395
1850	0.542396	0.575795
1851	0.609287	0.565349
1852	0.663935	0.584761
1853	0.562915	0.574905
1854	0.450182	0.520558
1855	0.509297	0.528245
1856	0.557075	0.535537
1857	0.460991	0.503966
1858	0.43303	0.460274
1859	0.489237	0.503969
1860	0.499252	0.508102
1861	0.440673	0.474084
1862	0.438217	0.540211
1863	0.482425	0.560668
1864	0.452107	0.540536
1865	0.463245	0.499483
1866	0.51192	0.504728
1867	0.490412	0.49811
1868	0.473433	0.444618
1869	0.514915	0.477589
1870	0.540887	0.513842
1871	0.479275	0.460056
1872	0.458764	0.460802
1873	0.510402	0.508645
1874	0.468295	0.487399
1875	0.408993	0.444134
1876	0.487522	0.508672
1877	0.510983	0.53426
1878	0.461362	0.493173
1879	0.449859	0.460316
1880	0.481752	0.496838
1881	0.481862	0.493348
1882	0.432099	0.478462
1883	0.447247	0.529805
1884	0.49455	0.514306
1885	0.472063	0.483739
1886	0.42439	0.533784
1887	0.477035	0.56453
1888	0.492002	0.525632
1889	0.467266	0.535361
1890	0.467165	0.575878
1891	0.543038	0.56957
1892	0.609479	0.554697
1893	0.620072	0.597849
1894	0.671507	0.669896
1895	0.60251	0.600077
1896	0.563946	0.521811
1897	0.617151	0.53521
1898	0.62516	0.564441
1899	0.500504	0.486567
1900	0.490084	0.495133
1901	0.523481	0.52643
1902	0.503264	0.481392
1903	0.444177	0.455546
1904	0.486414	0.538833
1905	0.515037	0.543094
1906	0.492052	0.52009
1907	0.467957	0.541163
1908	0.518534	0.556012
1909	0.531244	0.566538
1910	0.505114	0.524925
1911	0.542447	0.571994
1912	0.594636	0.611019
1913	0.590924	0.597476
1914	0.629377	0.661088
1915	0.715712	0.72958
1916	0.891121	0.922239

## Sheet: CC14
Residue	RMSF_CA_Traj1	RMSF_CA_Traj2
1810	0.889762	0.889619
1811	0.728805	0.719264
1812	0.753588	0.747442
1813	0.657113	0.665307
1814	0.556377	0.548941
1815	0.592585	0.537634
1816	0.723617	0.637695
1817	0.734645	0.700123
1818	0.618614	0.657962
1819	0.661986	0.527259
1820	0.631709	0.53416
1821	0.56718	0.557089
1822	0.476061	0.489934
1823	0.461745	0.46562
1824	0.543665	0.530444
1825	0.534491	0.548876
1826	0.443982	0.502237
1827	0.49012	0.499687
1828	0.527964	0.522736
1829	0.448855	0.477412
1830	0.43702	0.452985
1831	0.496073	0.487596
1832	0.477056	0.486441
1833	0.444083	0.43718
1834	0.488224	0.460093
1835	0.503169	0.487012
1836	0.488704	0.467291
1837	0.477565	0.452159
1838	0.517572	0.49539
1839	0.514158	0.515156
1840	0.447605	0.486623
1841	0.489087	0.506615
1842	0.518693	0.516803
1843	0.471098	0.488088
1844	0.484667	0.493551
1845	0.512119	0.514102
1846	0.497692	0.516216
1847	0.448842	0.487511
1848	0.490172	0.489071
1849	0.500459	0.517057
1850	0.463816	0.50797
1851	0.456546	0.491653
1852	0.500813	0.504061
1853	0.507857	0.519482
1854	0.458132	0.481463
1855	0.480887	0.483089
1856	0.473905	0.503775
1857	0.438402	0.494326
1858	0.455905	0.47736
1859	0.477884	0.510744
1860	0.465916	0.511983
1861	0.430137	0.45005
1862	0.463686	0.500898
1863	0.495074	0.558534
1864	0.492968	0.474959
1865	0.475326	0.441142
1866	0.505097	0.535724
1867	0.503497	0.503225
1868	0.515414	0.474209
1869	0.56094	0.544268
1870	0.580853	0.567027
1871	0.541493	0.51949
1872	0.578387	0.525822
1873	0.584989	0.541094
1874	0.559351	0.513516
1875	0.50278	0.507934
1876	0.51109	0.519413
1877	0.543139	0.537409
1878	0.497184	0.539712
1879	0.466933	0.525662
1880	0.504571	0.51465
1881	0.495801	0.480533
1882	0.445044	0.466185
1883	0.459623	0.48326
1884	0.465867	0.502622
1885	0.430974	0.481488
1886	0.425767	0.459266
1887	0.442914	0.487182
1888	0.417641	0.538808
1889	0.393558	0.499279
1890	0.435089	0.482052
1891	0.443244	0.547982
1892	0.405611	0.535786
1893	0.444081	0.514009
1894	0.496237	0.523069
1895	0.473264	0.570962
1896	0.460851	0.542183
1897	0.51366	0.516135
1898	0.52786	0.55792
1899	0.454721	0.559394
1900	0.454153	0.502492
1901	0.500706	0.53267
1902	0.478423	0.536563
1903	0.476907	0.475167
1904	0.540043	0.512436
1905	0.504633	0.530352
1906	0.464917	0.486917
1907	0.464638	0.46668
1908	0.541362	0.537917
1909	0.575835	0.524549
1910	0.48109	0.476947
1911	0.491602	0.54372
1912	0.541976	0.576861
1913	0.523536	0.545255
1914	0.568141	0.620527
1915	0.706036	0.72928
1916	0.947738	1.2259

## Sheet: CC2
Residue	RMSF_CA_Traj1	RMSF_CA_Traj2
1705	0.693299	0.710972
1706	0.537508	0.554028
1707	0.565927	0.600631
1708	0.539952	0.5664
1709	0.444986	0.458434
1710	0.452764	0.454734
1711	0.501436	0.492669
1712	0.452596	0.44622
1713	0.403931	0.424408
1714	0.466725	0.472835
1715	0.456193	0.440416
1716	0.396832	0.39288
1717	0.431979	0.435877
1718	0.465437	0.46319
1719	0.414558	0.423867
1720	0.378367	0.40679
1721	0.455429	0.476015
1722	0.446856	0.487496
1723	0.382941	0.432295
1724	0.427865	0.43911
1725	0.486072	0.50519
1726	0.474479	0.49739
1727	0.473123	0.473084
1728	0.498429	0.509824
1729	0.495777	0.525833
1730	0.47158	0.465792
1731	0.495021	0.478865
1732	0.513619	0.536459
1733	0.481347	0.528296
1734	0.490983	0.500244
1735	0.550683	0.549755
1736	0.534389	0.560203
1737	0.469253	0.505761
1738	0.516202	0.517849
1739	0.560695	0.564787
1740	0.524643	0.53493
1741	0.488415	0.502243
1742	0.499823	0.516554
1743	0.493176	0.5428
1744	0.470098	0.545402
1745	0.471629	0.519462
1746	0.471839	0.520284
1747	0.459892	0.585637
1748	0.385296	0.515767
1749	0.405125	0.455358
1750	0.449378	0.593147
1751	0.434345	0.636017
1752	0.430515	0.479182
1753	0.466551	0.504597
1754	0.455345	0.561287
1755	0.41592	0.488294
1756	0.473138	0.465208
1757	0.472455	0.474391
1758	0.407145	0.422079
1759	0.423361	0.440101
1760	0.460946	0.459877
1761	0.460385	0.468136
1762	0.440569	0.447982
1763	0.46634	0.473657
1764	0.473885	0.489641
1765	0.438107	0.443488
1766	0.4383	0.453212
1767	0.478343	0.505563
1768	0.433385	0.459983
1769	0.395469	0.403917
1770	0.453122	0.459294
1771	0.475778	0.489828
1772	0.445168	0.470036
1773	0.467898	0.472495
1774	0.487712	0.49684
1775	0.472333	0.49272
1776	0.475148	0.509681
1777	0.499263	0.537275
1778	0.505732	0.534792
1779	0.487238	0.506173
1780	0.478881	0.54111
1781	0.51804	0.57999
1782	0.512372	0.552953
1783	0.482734	0.508703
1784	0.511938	0.54777
1785	0.508817	0.539927
1786	0.447671	0.469
1787	0.464481	0.493914
1788	0.502057	0.515198
1789	0.44595	0.461494
1790	0.398496	0.418065
1791	0.468999	0.475799
1792	0.464532	0.47478
1793	0.41799	0.43293
1794	0.446433	0.469553
1795	0.481996	0.506329
1796	0.460223	0.473184
1797	0.450537	0.435871
1798	0.548634	0.549345
1799	0.527875	0.557311
1800	0.554197	0.653973
1801	0.546907	0.74948
1802	0.525696	0.699911
1803	0.524323	0.675967
1804	0.515008	0.703199
1805	0.498626	0.770873
1806	0.590924	0.814007
1807	0.631969	0.752719
1808	0.523018	0.589711
1809	0.497183	0.561393
1810	0.533355	0.580149
1811	0.470223	0.489699
1812	0.434432	0.452663
1813	0.476968	0.502029
1814	0.487497	0.503158
1815	0.422066	0.431574
1816	0.448532	0.443632
1817	0.477851	0.465608
1818	0.427556	0.421588
1819	0.393347	0.402489
1820	0.468351	0.473273
1821	0.448659	0.461268
1822	0.385385	0.399567
1823	0.426876	0.430078
1824	0.483185	0.480454
1825	0.448468	0.45619
1826	0.39499	0.393652
1827	0.459888	0.462965
1828	0.499917	0.492529
1829	0.432058	0.4746
1830	0.425859	0.527283
1831	0.495209	0.517563
1832	0.48165	0.458873
1833	0.424641	0.524956
1834	0.489004	0.581839
1835	0.514213	0.515675
1836	0.479313	0.474374
1837	0.54342	0.548561
1838	0.566101	0.538085
1839	0.509394	0.492091
1840	0.503871	0.50332
1841	0.553986	0.531444
1842	0.527496	0.503176
1843	0.516937	0.47964
1844	0.587857	0.517994
1845	0.592275	0.523513
1846	0.539746	0.486651
1847	0.524615	0.456659
1848	0.565738	0.494185
1849	0.550298	0.513691
1850	0.513117	0.47488
1851	0.538729	0.473829
1852	0.566625	0.507047
1853	0.558908	0.493633
1854	0.580066	0.490161
1855	0.582867	0.507696
1856	0.554491	0.529926
1857	0.50846	0.484339
1858	0.501986	0.476316
1859	0.521508	0.508421
1860	0.495226	0.469182
1861	0.477274	0.436259
1862	0.440438	0.447073
1863	0.421179	0.429813
1864	0.417391	0.399495
1865	0.40668	0.412079
1866	0.430336	0.435792
1867	0.409825	0.410033
1868	0.391576	0.382721
1869	0.471712	0.426845
1870	0.458516	0.432618
1871	0.386176	0.384785
1872	0.429917	0.42848
1873	0.463882	0.459086
1874	0.423004	0.435811
1875	0.413589	0.426468
1876	0.466377	0.464118
1877	0.445707	0.440086
1878	0.385811	0.381458
1879	0.445841	0.423624
1880	0.49785	0.468243
1881	0.447936	0.443743
1882	0.402563	0.418505
1883	0.459759	0.450177
1884	0.449736	0.442586
1885	0.392528	0.410138
1886	0.427618	0.441878
1887	0.458626	0.48073
1888	0.431176	0.504411
1889	0.395515	0.48704
1890	0.433593	0.491055
1891	0.446443	0.57198
1892	0.408084	0.573124
1893	0.432134	0.500621
1894	0.480257	0.556474
1895	0.462189	0.525847
1896	0.418848	0.459949
1897	0.481342	0.494656
1898	0.494637	0.502503
1899	0.42349	0.415348
1900	0.444358	0.448189
1901	0.496829	0.489684
1902	0.447791	0.440652
1903	0.397886	0.394953
1904	0.478937	0.480293
1905	0.481219	0.477036
1906	0.41992	0.412997
1907	0.439705	0.442829
1908	0.491653	0.49001
1909	0.519043	0.452814
1910	0.452158	0.422789
1911	0.483594	0.477908
1912	0.54694	0.51537
1913	0.543268	0.491683
1914	0.579963	0.525307
1915	0.697089	0.62662
1916	0.878915	0.78921

## Sheet: CC3
Residue	RMSF_CA_Traj1	RMSF_CA_Traj2
1121	0.700172	0.727905
1122	0.551283	0.557267
1123	0.586189	0.582808
1124	0.547333	0.593632
1125	0.448109	0.51281
1126	0.466041	0.456724
1127	0.514494	0.527746
1128	0.489815	0.544171
1129	0.480876	0.507492
1130	0.546795	0.533013
1131	0.562145	0.560481
1132	0.541687	0.488109
1133	0.61872	0.494719
1134	0.63171	0.556365
1135	0.595978	0.519949
1136	0.625634	0.476123
1137	0.639709	0.536523
1138	0.597608	0.594687
1139	0.56725	0.613488
1140	0.565252	0.616232
1141	0.558532	0.657308
1142	0.512724	0.664506
1143	0.535995	0.661796
1144	0.577117	0.651532
1145	0.523837	0.564252
1146	0.485504	0.518173
1147	0.563149	0.59522
1148	0.560297	0.560018
1149	0.465855	0.464092
1150	0.463576	0.523066
1151	0.510546	0.54004
1152	0.509688	0.496774
1153	0.47922	0.487156
1154	0.499973	0.530448
1155	0.526024	0.545069
1156	0.512614	0.512318
1157	0.485326	0.523801
1158	0.516009	0.571167
1159	0.559722	0.53016
1160	0.545358	0.479745
1161	0.549784	0.562677
1162	0.567846	0.586241
1163	0.530624	0.49628
1164	0.545177	0.519336
1165	0.5593	0.614777
1166	0.532002	0.554079
1167	0.495316	0.477899
1168	0.473321	0.496395
1169	0.507243	0.52169
1170	0.482671	0.474097
1171	0.461363	0.488162
1172	0.512196	0.51963
1173	0.527967	0.501333
1174	0.465811	0.470822
1175	0.470149	0.486676
1176	0.495176	0.484991
1177	0.51903	0.471628
1178	0.500473	0.459058
1179	0.485564	0.455142
1180	0.488826	0.480483
1181	0.511781	0.513994
1182	0.52483	0.497196
1183	0.51624	0.50281
1184	0.515504	0.525086
1185	0.470766	0.47863
1186	0.488505	0.477314
1187	0.520216	0.504487
1188	0.515857	0.502363
1189	0.488116	0.488963
1190	0.497662	0.505349
1191	0.510533	0.507398
1192	0.495287	0.477775
1193	0.455624	0.466814
1194	0.474913	0.494931
1195	0.507713	0.506364
1196	0.474539	0.471361
1197	0.485819	0.473219
1198	0.523932	0.507395
1199	0.514744	0.499691
1200	0.504259	0.503262
1201	0.514988	0.517859
1202	0.515592	0.515743
1203	0.454192	0.464112
1204	0.509116	0.484005
1205	0.556975	0.526551
1206	0.486748	0.488953
1207	0.419892	0.43383
1208	0.547906	0.511757
1209	0.549103	0.521694
1210	0.449433	0.4479
1211	0.507287	0.499893
1212	0.570879	0.560632
1213	0.505489	0.472765
1214	0.49188	0.444069
1215	0.541311	0.493231
1216	0.496834	0.419832
1217	0.44054	0.392472
1218	0.433758	0.429193
1219	0.471137	0.444989
1220	0.485824	0.441876
1221	0.491106	0.473217
1222	0.50178	0.509104
1223	0.524087	0.478326
1224	0.507474	0.444487
1225	0.508466	0.492876
1226	0.537535	0.535394
1227	0.525959	0.494831
1228	0.478895	0.435523
1229	0.507553	0.489345
1230	0.520027	0.502068
1231	0.473571	0.443877
1232	0.472773	0.450801
1233	0.503299	0.483597
1234	0.483647	0.469767
1235	0.464438	0.462479
1236	0.497752	0.503912
1237	0.491214	0.491896
1238	0.453844	0.445428
1239	0.454564	0.43983
1240	0.496567	0.480922
1241	0.492268	0.480271
1242	0.467457	0.441028
1243	0.48796	0.469917
1244	0.51101	0.507165
1245	0.449032	0.458697
1246	0.431962	0.448672
1247	0.529773	0.528515
1248	0.498034	0.527316
1249	0.420842	0.464588
1250	0.498384	0.528671
1251	0.528318	0.547836
1252	0.451865	0.489546
1253	0.468619	0.50868
1254	0.535348	0.581045
1255	0.521596	0.588524
1256	0.49883	0.550539
1257	0.54847	0.622236
1258	0.519792	0.581355
1259	0.443033	0.488555
1260	0.475058	0.519825
1261	0.528023	0.571799
1262	0.496035	0.526406
1263	0.512434	0.497869
1264	0.55298	0.536506
1265	0.518292	0.540713
1266	0.469164	0.48767
1267	0.513043	0.499239
1268	0.524748	0.570187
1269	0.472719	0.561583
1270	0.428131	0.487214
1271	0.475099	0.516819
1272	0.504941	0.578759
1273	0.434671	0.541481
1274	0.478863	0.519287
1275	0.609975	0.619954
1276	0.522829	0.651698
1277	0.435402	0.548826
1278	0.481125	0.558453
1279	0.483382	0.594365
1280	0.439898	0.561106
1281	0.438696	0.503269
1282	0.467954	0.500645
1283	0.443102	0.47393
1284	0.412169	0.439322
1285	0.473691	0.484626
1286	0.445616	0.452462
1287	0.388862	0.407984
1288	0.446844	0.473527
1289	0.465107	0.468176
1290	0.413958	0.4027
1291	0.422967	0.420539
1292	0.495246	0.460977
1293	0.44996	0.447156
1294	0.391753	0.403108
1295	0.449671	0.446333
1296	0.491402	0.492167
1297	0.416846	0.454116
1298	0.37597	0.428386
1299	0.449592	0.457526
1300	0.43604	0.449474
1301	0.383606	0.398411
1302	0.426115	0.437888
1303	0.466348	0.484603
1304	0.440986	0.450734
1305	0.437424	0.435555
1306	0.463929	0.483079
1307	0.432486	0.458196
1308	0.409345	0.427286
1309	0.461474	0.4974
1310	0.484457	0.521645
1311	0.444912	0.492725
1312	0.420996	0.490557
1313	0.459283	0.539179
1314	0.491087	0.496374
1315	0.450404	0.440902
1316	0.426677	0.478108
1317	0.477536	0.503184
1318	0.463487	0.471748
1319	0.432649	0.438571
1320	0.468135	0.468314
1321	0.484034	0.468679
1322	0.420629	0.404882
1323	0.410897	0.412065
1324	0.463502	0.445154
1325	0.449336	0.43365
1326	0.393055	0.388729
1327	0.439514	0.4336
1328	0.452178	0.449113
1329	0.394341	0.382519
1330	0.426851	0.423594
1331	0.482091	0.485546
1332	0.480281	0.475284
1333	0.474096	0.47223
1334	0.601933	0.608275
1335	0.722695	0.705508

[truncated: 18 more sheets: CC4, CC5, CC6, CC7, CC8, CC9, ELC1-crown1, ELC1-crown3, ELC2-crown1, ELC2-crown3, FH-crown1, FH-crown3, MYBPC, RLC1-crown1, RLC1-crown3, RLC2-crown1, RLC2-crown3, TITINE]
