# Supplementary material for: Dynamics of the β-cardiac myosin auto-inhibited state explain cardiomyopathy pathogenesis
Source: Nat Commun. 2026 Jun 4;17:5502. doi: 10.1038/s41467-026-73572-5 (PMC13287786; doi:10.1038/s41467-026-73572-5)
Supplement: Supplementary file 24 — Source Data [file 41467_2026_73572_MOESM24_ESM.xlsx]

## Sheet: Figure 2H
	Distance 525-903 (Å)
Time (ns)	WT	E525K	E903K
0	11.3425	11.5367	11.4126
0.1	11.7033	12.1713	12.2333
0.2	14.0043	11.9668	11.3158
0.3	14.3426	10.4895	10.504
0.4	14.2844	9.99906	10.4468
0.5	13.7126	10.6214	10.715
0.6	13.844	10.4383	11.235
0.7	12.8218	9.95235	11.4188
0.8	13.1266	10.907	12.6811
0.9	12.4172	11.1416	10.9411
1	12.2392	10.8736	11.6978
1.1	13.7986	11.1984	13.1664
1.2	13.8859	10.8239	11.8865
1.3	13.4429	10.3456	13.3254
1.4	13.7179	10.5609	12.8161
1.5	14.294	10.4605	12.8809
1.6	13.6997	9.9603	13.1208
1.7	13.2202	9.91871	12.2941
1.8	13.7912	10.2586	13.9462
1.9	13.6911	10.3736	13.5228
2	14.5127	10.2974	12.9651
2.1	14.0143	10.2959	14.1372
2.2	13.2195	10.6062	13.6339
2.3	14.1199	10.2342	12.5168
2.4	14.8462	9.87678	13.3826
2.5	14.5285	10.0232	14.3114
2.6	12.1595	10.5078	16.3504
2.7	12.9918	10.6698	16.8446
2.8	13.852	10.5372	17.5928
2.9	13.779	10.8151	16.3297
3	13.5709	10.0792	14.0824
3.1	13.8474	10.0068	16.2122
3.2	13.011	10.1478	14.9313
3.3	14.3126	9.76934	15.3021
3.4	13.7147	9.60971	15.6968
3.5	14.8481	10.2237	15.0763
3.6	14.0682	9.91837	15.1576
3.7	14.9345	9.7702	15.0789
3.8	13.6234	10.1914	14.3682
3.9	14.5724	10.218	15.0104
4	17.4934	9.81802	15.7511
4.1	14.6259	9.88128	15.9538
4.2	16.6438	9.9823	16.2563
4.3	14.8563	10.0419	16.2956
4.4	14.6694	9.73926	17.4435
4.5	13.6343	10.1275	15.8369
4.6	15.7625	10.919	16.5571
4.7	14.445	10.3221	16.5585
4.8	14.1467	10.0813	17.2278
4.9	14.5262	10.2792	16.5902
5	14.5727	10.465	16.0614
5.1	16.022	10.0957	16.9216
5.2	15.4042	10.4163	18.2244
5.3	14.1673	10.3569	16.208
5.4	14.3189	10.7558	15.3248
5.5	15.3042	10.0279	15.6712
5.6	15.0951	10.4176	14.8671
5.7	14.7274	10.5683	15.1748
5.8	14.9198	10.3054	15.2665
5.9	15.32	10.3304	15.5898
6	16.966	10.0138	16.6797
6.1	18.042	10.1193	16.1813
6.2	15.7608	10.0072	17.927
6.3	17.1773	9.88849	16.3477
6.4	17.3991	9.79743	16.4919
6.5	17.294	9.67526	17.4198
6.6	16.9768	9.60446	17.3818
6.7	17.1967	9.50114	17.5683
6.8	17.4489	9.88341	17.867
6.9	16.6537	9.71004	18.044
7	15.8783	9.87496	18.29
7.1	16.4151	9.7565	16.8285
7.2	16.1743	9.90691	15.908
7.3	17.1015	9.3919	17.6878
7.4	16.678	9.34094	18.0173
7.5	16.0966	9.6467	17.3956
7.6	16.5662	9.54712	17.6234
7.7	16.3222	10.0578	18.502
7.8	14.3673	9.34446	18.9534
7.9	15.322	10.0796	20.1827
8	15.8831	9.36145	20.2972
8.1	16.6979	9.68708	19.5824
8.2	16.5776	9.68641	19.5267
8.3	16.1036	9.40389	18.2559
8.4	16.0931	9.37403	19.1349
8.5	16.402	9.52998	19.2357
8.6	17.4409	9.56138	20.0564
8.7	16.3487	9.71264	19.3021
8.8	17.6601	9.64411	19.3524
8.9	14.7667	9.81187	19.256
9	14.5032	9.34073	19.135
9.1	15.2883	9.6503	19.5895
9.2	15.0956	9.25702	19.2293
9.3	16.4578	9.19127	18.8702
9.4	15.2643	9.28769	18.951
9.5	15.2563	9.54288	18.8774
9.6	14.8285	9.51892	18.1021
9.7	15.2214	9.24746	17.4047
9.8	14.7322	9.50832	18.3987
9.9	15.6632	8.7351	19.0816
10	15.662	9.26246	18.4976
10.1	16.4912	9.60478	18.6185
10.2	16.8981	9.476	18.3118
10.3	17.1036	9.88301	17.8254
10.4	15.3118	9.96358	18.2243
10.5	15.7071	9.51919	17.6672
10.6	16.4934	9.82245	18.3181
10.7	15.9007	9.19675	18.3112
10.8	15.5304	9.72522	19.2511
10.9	14.8131	9.3184	18.5994
11	16.2188	9.38146	19.2048
11.1	16.0412	9.2801	18.5974
11.2	15.1543	9.69673	17.6963
11.3	14.8217	9.28592	18.6557
11.4	13.9074	9.14671	17.9832
11.5	14.5604	9.27058	18.6817
11.6	16.2138	9.28761	18.713
11.7	14.965	8.76157	18.8481
11.8	15.4178	9.30093	19.5151
11.9	14.2678	9.25869	19.6092
12	14.9409	9.31168	18.6941
12.1	14.6214	9.32163	19.6855
12.2	14.2131	9.35753	19.9605
12.3	14.7813	9.34489	19.1825
12.4	14.4091	9.54943	18.744
12.5	16.1619	9.52012	18.6949
12.6	15.3611	9.52109	19.1125
12.7	15.1309	9.84585	18.7521
12.8	15.2763	9.33877	18.6431
12.9	16.1511	9.5799	18.6032
13	18.5742	9.59284	17.5761
13.1	19.2416	9.85055	18.6677
13.2	17.7075	9.84224	18.4049
13.3	18.3699	9.7685	18.3448
13.4	18.458	9.81481	18.9995
13.5	17.7671	9.28722	17.8645
13.6	18.4667	9.85523	18.8028
13.7	16.9946	9.55042	19.2873
13.8	17.1004	9.76501	19.1087
13.9	18.314	9.08126	19.4552
14	18.8183	9.42022	19.1642
14.1	17.868	9.52896	19.4942
14.2	17.0289	9.81098	18.8578
14.3	18.3873	9.72885	19.9665
14.4	15.9	9.42469	20.6998
14.5	15.0498	9.60861	19.6259
14.6	15.0516	9.94555	19.0551
14.7	13.5449	9.6683	19.6102
14.8	13.233	9.48047	19.3734
14.9	14.6078	9.67073	18.5511
15	14.0805	9.3142	18.4525
15.1	14.037	9.4245	18.6003
15.2	14.0041	9.28953	19.6994
15.3	14.0589	9.10266	17.9893
15.4	13.7801	9.53823	18.8987
15.5	13.5121	9.65948	18.6624
15.6	13.8518	10.8494	19.8673
15.7	12.7259	11.2044	19.1206
15.8	13.8543	10.0601	19.2536
15.9	13.4286	11.0184	17.6999
16	13.9296	9.7342	19.1362
16.1	14.7554	9.58889	18.1808
16.2	13.9045	9.07235	19.1227
16.3	14.6362	9.32233	18.8726
16.4	12.726	9.29822	19.3862
16.5	15.0086	9.28321	18.7522
16.6	14.8392	9.69947	19.7918
16.7	13.9164	9.69974	18.914
16.8	14.0731	9.40615	18.0664
16.9	14.1065	9.38674	17.8407
17	14.7474	9.62933	18.8885
17.1	14.5618	9.21853	17.8407
17.2	15.2792	9.31956	18.8029
17.3	14.9085	9.54521	17.7558
17.4	15.412	9.23366	17.4503
17.5	14.4761	9.19315	19.1319
17.6	13.2852	9.37129	18.5907
17.7	12.4499	9.08884	17.7181
17.8	13.2501	9.66568	18.6585
17.9	13.066	9.86357	18.1333
18	13.0066	9.51894	17.8224
18.1	13.1935	9.53545	17.7191
18.2	14.1844	9.51393	17.5885
18.3	13.6419	8.98236	18.159
18.4	12.6613	9.48762	18.5513
18.5	12.9386	9.35676	18.7305
18.6	13.2933	8.83652	18.9695
18.7	13.0526	8.88978	17.8457
18.8	12.6641	9.13798	18.6903
18.9	13.0472	9.61775	19.4697
19	12.754	8.99463	19.5593
19.1	13.4817	9.79636	17.9135
19.2	13.9523	9.2294	18.2746
19.3	13.4359	10.0729	18.9591
19.4	13.4001	9.64549	18.8526
19.5	13.6991	9.47874	19.1622
19.6	13.4298	9.6495	19.5676
19.7	13.1274	9.05224	20.1652
19.8	13.4169	9.40817	19.8256
19.9	12.831	10.3013	19.8085
20	13.1211	9.32843	20.624
20.1	12.5273	9.4362	20.7059
20.2	13.0388	9.28285	20.304
20.3	13.2586	9.27482	19.811
20.4	12.5114	9.38622	19.6747
20.5	12.6407	9.75859	19.5862
20.6	13.663	9.06274	19.1002
20.7	13.5522	9.33642	19.2994
20.8	13.5706	9.33915	19.0399
20.9	13.5948	8.92075	18.9037
21	12.7393	9.64764	18.3604
21.1	12.8939	9.47348	19.2192
21.2	12.895	9.45743	21.3896
21.3	14.3725	9.40866	20.3232
21.4	12.9512	9.266	21.4064
21.5	13.7001	8.77794	20.9667
21.6	14.0713	9.05154	21.1085
21.7	13.9379	9.50985	19.4827
21.8	14.4944	9.38577	17.8595
21.9	13.0962	9.49667	18.5506
22	14.397	9.64891	20.2951
22.1	14.1569	9.3402	20.379
22.2	13.427	9.1815	21.9928
22.3	14.7438	9.87748	20.915
22.4	12.8573	9.15512	21.3878
22.5	13.3532	9.23594	21.7703
22.6	12.5368	9.69449	21.0028
22.7	12.0181	9.51564	19.6012
22.8	13.0414	9.34616	19.4057
22.9	12.245	9.33302	18.9449
23	12.0583	9.59242	19.3012
23.1	11.5039	9.58468	19.4007
23.2	12.5705	9.66099	18.8492
23.3	13.3986	9.53681	18.1953
23.4	12.1444	9.55459	18.1568
23.5	12.2229	9.34135	18.4203
23.6	12.6981	9.44719	18.5451
23.7	12.0817	9.69786	18.1339
23.8	11.9168	9.90734	17.8943
23.9	12.4635	9.71197	17.7064
24	11.6101	9.78069	18.3484
24.1	12.5818	10.2485	18.7806
24.2	11.5739	9.48399	19.0891
24.3	12.7615	9.57658	17.7062
24.4	12.5312	9.53504	17.8795
24.5	12.7542	9.00988	17.7984
24.6	12.6459	9.55279	17.7952
24.7	12.593	9.19844	17.1792
24.8	12.5176	9.75064	17.2321
24.9	13.0371	9.6864	16.1976
25	12.5925	9.24466	17.6272
25.1	12.3634	9.64681	17.5697
25.2	12.7752	9.48123	16.8958
25.3	13.2112	9.40785	15.8892
25.4	12.9478	9.37023	17.3206
25.5	13.5323	9.34392	17.8237
25.6	11.6967	9.1749	17.2497
25.7	12.7433	9.6167	17.8341
25.8	12.6788	9.0803	17.6052
25.9	12.7419	9.42944	18.5414
26	12.8075	9.027	19.0801
26.1	13.6323	9.59777	19.5669
26.2	12.818	9.29796	19.6741
26.3	12.3105	9.37939	17.452
26.4	13.2446	9.27418	17.1427
26.5	13.1148	8.78483	19.3536
26.6	13.5675	8.86213	17.1112
26.7	12.9143	9.35254	19.108
26.8	13.9698	9.34847	20.1734
26.9	13.8031	9.33128	18.9826
27	13.6075	9.61457	21.1052
27.1	14.7614	9.54138	19.0367
27.2	12.9905	8.99005	19.5501
27.3	12.6564	9.45206	19.1594
27.4	13.7454	9.23582	19.3149
27.5	12.9432	9.01834	18.7635
27.6	13.2016	9.29182	19.2481
27.7	12.3636	9.57506	19.3103
27.8	12.9123	9.38692	18.4534
27.9	12.6243	9.26884	17.1024
28	13.6577	9.53951	18.4528
28.1	12.8391	9.61514	18.8895
28.2	12.4783	9.37651	19.3715
28.3	12.2746	9.47028	18.9232
28.4	13.1065	9.38836	18.8951
28.5	12.5744	9.35123	18.7982
28.6	12.3358	9.51862	16.7949
28.7	12.5772	9.32208	18.6947
28.8	12.8223	9.16528	18.0282
28.9	13.4613	9.51379	18.0316
29	12.527	9.1335	18.5523
29.1	13.5555	9.81735	18.9316
29.2	12.7634	9.54206	18.0391
29.3	12.6605	9.38757	18.1742
29.4	13.6303	9.56853	17.5549
29.5	14.1927	9.53131	16.9277
29.6	13.6824	9.50868	17.6744
29.7	14.3557	9.52764	18.2343
29.8	14.5832	9.69079	18.9058
29.9	14.9183	9.59376	18.3419
30	14.2071	9.29755	18.9792
30.1	13.2974	9.88701	18.9308
30.2	13.3396	9.49982	18.5997
30.3	13.5993	9.74719	18.9584
30.4	14.3312	10.2898	17.3429
30.5	13.4021	10.4222	18.0022
30.6	15.1005	10.0643	16.8397
30.7	13.2632	9.56729	19.0012
30.8	12.8025	9.16954	18.6464
30.9	12.9896	9.40173	18.1632
31	13.8127	9.12624	18.866
31.1	12.5895	9.26815	18.5795
31.2	13.6583	9.55339	18.6883
31.3	13.006	9.13787	18.1434
31.4	12.3353	9.63421	19.1231
31.5	14.9059	9.5914	17.9784
31.6	13.6667	10.1417	16.9547
31.7	13.0729	9.61237	17.3627
31.8	14.419	9.63162	19.2908
31.9	14.2721	9.88381	18.2916
32	12.846	9.2583	17.7547
32.1	14.3155	9.37666	17.6354
32.2	16.5065	9.12037	17.2975
32.3	15.368	9.5314	18.148
32.4	15.0889	9.7946	18.0379
32.5	14.7149	9.30676	17.8364
32.6	13.7131	9.47098	17.2057
32.7	13.6201	9.38228	16.5796
32.8	13.8534	9.83554	16.9059
32.9	13.4904	9.89236	17.544
33	13.3533	9.7854	17.6019
33.1	13.8477	9.83026	16.4311
33.2	13.7077	8.95801	17.2664
33.3	13.0912	9.77689	16.3583
33.4	13.5087	9.2878	17.7268
33.5	12.7288	9.58666	18.4212
33.6	13.4225	9.29637	18.62
33.7	14.1505	9.5117	18.2714
33.8	13.4915	9.90213	17.6521
33.9	13.156	9.28022	18.9184
34	13.6562	9.33737	18.5633
34.1	12.6795	8.46978	18.5295
34.2	12.4808	9.21476	17.5255
34.3	13.8838	9.13703	16.5114
34.4	13.4858	9.34365	18.2108
34.5	12.9644	9.25921	17.6909
34.6	13.684	9.8448	18.6516
34.7	13.552	9.2751	17.0502
34.8	13.6598	9.12828	18.9659
34.9	13.2407	9.45527	15.7174
35	12.2443	9.1428	15.1073
35.1	13.1065	9.51088	16.7935
35.2	13.6688	9.41783	16.8908
35.3	13.2624	9.82794	16.6716
35.4	13.4868	9.69021	15.1398
35.5	13.164	9.16311	17.0138
35.6	12.8867	9.51634	16.6329
35.7	13.8582	10.2234	17.5459
35.8	12.3353	10.6988	16.0843
35.9	12.6862	9.88209	17.9071
36	13.1354	10.1665	17.9799
36.1	13.1747	10.0568	17.2087
36.2	12.8843	9.6642	16.5508
36.3	13.0343	9.82992	16.2041
36.4	12.1744	9.57487	16.6707
36.5	13.109	9.32473	16.5204
36.6	13.0577	9.49503	17.835
36.7	12.9004	9.2156	17.581
36.8	13.7746	9.39692	16.6329
36.9	13.318	9.19687	17.3114
37	13.8013	9.15629	18.9279
37.1	12.7318	9.05627	18.9862
37.2	12.9825	9.30647	19.1359
37.3	12.7381	9.16789	19.2246
37.4	12.9397	9.37693	19.0783
37.5	13.5582	9.91868	18.4113
37.6	12.81	9.13234	18.8905
37.7	13.0633	9.7549	18.4671
37.8	13.0597	9.45724	17.2768
37.9	12.8299	9.81889	18.8811
38	13.009	9.56237	18.5225
38.1	13.0912	10.7133	19.0088
38.2	13.3492	9.86814	18.8795
38.3	13.4994	9.80519	18.3081
38.4	13.6093	9.63012	18.9104
38.5	13.3812	9.4174	17.5451
38.6	13.6131	9.46814	17.324
38.7	12.7733	9.99771	16.759
38.8	12.9075	9.62011	17.4275
38.9	14.0493	9.92469	17.8939
39	13.0226	10.1099	18.3965
39.1	13.4183	9.76123	18.978
39.2	13.6109	9.99146	17.8051
39.3	13.2093	9.85539	18.1103
39.4	13.4899	9.56714	18.3348
39.5	13.0412	10.1874	19.5134
39.6	12.8094	9.70379	19.0723
39.7	13.4972	10.067	18.8841
39.8	13.7212	9.59857	19.1142
39.9	13.7134	10.0518	18.257
40	12.9629	9.57617	19.5098
40.1	13.8966	9.75471	20.1523
40.2	13.7188	10.2989	19.3105
40.3	14.4833	10.0433	18.4711
40.4	13.9861	10.1993	18.9268
40.5	13.9796	9.61172	19.4579
40.6	13.0061	9.29796	18.86
40.7	12.894	9.7633	18.1228
40.8	13.4254	9.55592	17.4121
40.9	13.3214	9.50812	18.1392
41	13.8041	10.6088	18.8216
41.1	13.6372	10.6974	18.0379
41.2	13.7675	11.5786	18.9932
41.3	14.2489	12.0546	17.6521
41.4	13.6772	12.3957	19.2796
41.5	13.4201	12.099	18.4968
41.6	13.4436	10.0935	20.5691
41.7	13.6279	9.63196	19.9867
41.8	13.8945	10.9931	20.4321
41.9	13.083	10.9366	20.1523
42	14.053	10.9555	19.6494
42.1	13.7279	10.1035	21.2017
42.2	14.0602	10.8857	18.4246
42.3	12.9849	11.1969	20.7614
42.4	13.6329	10.7199	20.9706
42.5	13.1759	11.0255	20.4385
42.6	13.9635	11.3118	21.8372
42.7	13.7701	10.903	20.142
42.8	14.2657	10.8265	21.2478
42.9	14.1872	10.8444	18.1537
43	13.582	11.2649	18.9501
43.1	13.8304	11.7636	18.4957
43.2	13.0258	10.87	18.4219
43.3	13.6804	11.7955	19.1322
43.4	13.4557	11.4775	19.493
43.5	14.023	11.1818	20.3028
43.6	11.4984	9.78005	19.7617
43.7	11.7993	11.462	19.4553
43.8	12.2503	10.1912	19.0196
43.9	12.8334	10.3014	19.2661
44	12.6492	9.44918	18.6616
44.1	13.2015	10.7756	21.2741
44.2	12.7316	10.0261	19.4337
44.3	11.9413	9.9442	20.4737
44.4	11.4239	9.97169	21.2418
44.5	13.2855	9.64173	20.7702
44.6	12.3043	10.1442	21.0573
44.7	12.54	9.93541	21.0614
44.8	11.5619	10.0058	23.0224
44.9	11.7811	9.57261	21.9221
45	12.0536	10.1124	21.494
45.1	11.2097	10.4729	20.702
45.2	11.6054	10.5461	21.2506
45.3	11.544	10.2022	21.4324
45.4	12.2958	10.0006	21.0303
45.5	12.9325	10.4848	19.5313
45.6	12.9796	10.7038	21.3926
45.7	12.4532	10.3052	20.5037
45.8	12.7055	10.7715	21.4127
45.9	12.3118	10.9435	22.4654
46	12.2764	10.2893	21.903
46.1	12.9622	10.5342	21.3683
46.2	14.177	10.3455	22.0676
46.3	13.58	10.2991	21.0521
46.4	12.8764	10.1236	20.6123
46.5	12.7607	10.6103	21.3835
46.6	12.728	10.5318	21.3297
46.7	12.2869	10.4123	22.0447
46.8	12.9696	10.057	22.364
46.9	13.0282	10.1859	22.316
47	13.0282	11.0178	22.3999
47.1	14.3714	10.7268	23.3355
47.2	14.5525	11.5914	22.2221
47.3	12.9247	11.3224	23.8687
47.4	13.4168	10.9306	24.1174
47.5	13.0945	10.69	26.1904
47.6	13.5826	10.0388	25.3343
47.7	12.2613	10.3198	24.8369
47.8	12.8651	10.1171	26.0441
47.9	12.6706	10.1738	24.7666
48	13.177	9.84368	24.4832
48.1	13.9433	9.62399	25.4501
48.2	13.8912	9.69008	26.6686
48.3	14.0541	9.84944	24.5436
48.4	13.8261	10.302	23.4561
48.5	14.6787	10.6434	23.8729
48.6	13.7627	10.4331	22.4168
48.7	14.0907	10.549	22.7335
48.8	13.8869	9.92646	23.5054
48.9	14.7155	10.4146	23.3137
49	13.2491	10.5512	24.6685
49.1	13.6782	10.188	22.9498
49.2	13.4141	9.67702	23.7837
49.3	14.2364	11.0263	23.4736
49.4	13.5494	10.2031	21.8251
49.5	13.5481	9.43989	21.882
49.6	14.2138	10.7011	21.7548
49.7	12.7031	10.8949	21.0548
49.8	13.099	10.381	22.8127
49.9	13.1153	11.1608	22.7139
50	12.8937	10.8579	21.0039
50.1	14.181	10.5818	23.316
50.2	12.5727	10.7287	23.2723
50.3	12.7434	10.0464	22.1674
50.4	10.5715	9.85446	22.9216
50.5	11.2767	11.137	21.9962
50.6	11.5534	10.7975	22.3737
50.7	11.8974	11.0037	23.2857
50.8	12.2154	10.6534	25.3763
50.9	12.4637	10.7582	25.8647
51	12.5955	11.0108	23.3187
51.1	13.108	10.3386	23.2675
51.2	12.7537	9.74431	24.1401
51.3	13.3425	9.5069	22.3348
51.4	11.8966	10.2114	20.9818
51.5	11.4036	10.4562	22.5972
51.6	11.1171	8.51673	22.327
51.7	12.1962	8.76469	23.5929
51.8	11.9398	9.1221	21.5221
51.9	11.8613	9.4835	23.2324
52	12.7079	10.0471	23.9267
52.1	11.6493	9.62984	23.0743
52.2	12.6632	9.67896	21.3633
52.3	12.7491	9.94128	21.1617
52.4	12.1817	11.1083	20.7405
52.5	12.8486	11.1727	21.9491
52.6	12.2069	11.6496	22.324
52.7	12.2655	11.0299	22.5129
52.8	11.4546	10.6793	22.6931
52.9	10.5311	11.2395	23.1349
53	11.6416	11.1826	20.7198
53.1	11.4956	10.3093	23.0632
53.2	12.3932	10.9623	21.544
53.3	12.5268	10.5523	21.7238
53.4	12.507	11.5163	21.3343
53.5	12.0073	10.8263	19.8479
53.6	11.6762	11.0865	21.8728
53.7	11.5444	11.9381	21.9662
53.8	12.9755	11.8039	22.8556
53.9	11.8342	11.6057	22.6783
54	12.1933	12.2004	22.966
54.1	12.6097	11.5206	23.0432
54.2	11.7703	11.9459	22.895
54.3	12.1947	11.7521	23.2107
54.4	11.6972	11.6975	23.7207
54.5	12.1608	11.6312	24.2242
54.6	11.8983	10.4044	24.4911
54.7	13.0036	11.4915	25.8964
54.8	12.7591	11.4179	24.2698
54.9	12.7836	11.5988	24.1562
55	13.4486	11.1152	25.5467
55.1	13.0288	11.0277	25.6873
55.2	12.2294	11.5522	23.8788
55.3	14.4213	11.5422	23.3922
55.4	14.0694	10.0614	23.7726
55.5	13.6564	11.6659	22.75
55.6	13.3309	10.671	22.9856
55.7	13.2404	10.9811	23.6167
55.8	13.5686	10.4859	24.2734
55.9	14.5124	10.2063	24.1461
56	13.9145	11.9384	24.5503
56.1	12.5795	11.6528	23.1989
56.2	14.0127	10.9982	21.7664
56.3	14.5268	10.7549	23.2989
56.4	12.8778	10.7433	21.1532
56.5	12.3866	10.8399	20.599
56.6	13.2268	10.9718	20.9074
56.7	13.1115	11.3351	19.2409
56.8	12.8347	11.1009	20.8896
56.9	13.2249	11.3133	21.0852
57	12.5147	10.5323	20.7458
57.1	13.6021	11.1913	20.8253
57.2	13.8345	11.044	19.7004
57.3	13.4054	10.6344	19.4051
57.4	14.3012	11.2455	20.4421
57.5	13.1743	11.2124	20.3038
57.6	13.6573	10.532	21.7611
57.7	13.6826	10.8382	22.6801
57.8	14.3981	11.1738	19.964
57.9	14.025	11.6464	21.5543
58	12.0932	11.0148	20.8947
58.1	13.1196	11.0655	19.8477
58.2	14.0599	11.388	21.761
58.3	13.3412	11.0263	20.647
58.4	13.0355	11.717	20.3189
58.5	12.929	10.7083	20.3075
58.6	12.1693	10.9578	21.0742
58.7	12.6679	10.4044	22.1142
58.8	13.2281	10.8625	22.0022
58.9	12.2597	10.1135	19.7424
59	12.9361	9.89675	19.8861
59.1	13.0608	11.1314	21.8539
59.2	13.5383	10.5649	20.5749
59.3	12.754	10.8889	19.4756
59.4	12.3861	9.96768	18.9142
59.5	12.1651	9.46392	18.2999
59.6	13.6659	10.3281	19.8035
59.7	13.2447	9.67751	18.683
59.8	12.5038	9.83832	19.4226
59.9	14.3494	9.73214	19.688
60	13.4957	9.67514	20.1889
60.1	13.1812	9.23823	20.7772
60.2	13.5831	10.0127	19.8926
60.3	13.5137	9.66941	21.0315
60.4	12.7644	9.4581	21.2755
60.5	13.7621	9.45432	23.0947
60.6	13.9135	9.85723	22.4847
60.7	14.223	10.0011	21.0828
60.8	13.2184	9.97525	20.2833
60.9	13.501	9.1857	20.0065
61	12.2033	9.01734	21.1233
61.1	12.739	9.48761	20.0367
61.2	13.4051	9.19614	19.7905
61.3	12.908	9.45815	21.1395
61.4	13.3087	9.84105	23.1375
61.5	13.3621	10.0415	21.8518
61.6	12.9556	9.88421	21.8502
61.7	13.4829	9.99122	22.6285
61.8	12.7474	10.0515	20.8264
61.9	13.993	9.91444	21.4819
62	13.608	10.0706	24.9249
62.1	12.7318	9.98494	22.9025
62.2	13.1486	9.87983	23.052
62.3	14.5522	10.1411	22.5535
62.4	13.9362	10.741	21.9757
62.5	13.7461	9.56028	25.2219
62.6	13.9889	9.96978	25.5433
62.7	13.0275	9.96931	21.8486
62.8	13.6266	10.4229	22.3085
62.9	13.8085	9.62799	22.4207
63	13.5254	10.1877	21.341
63.1	13.5288	9.69166	20.5914
63.2	14.2932	10.0604	19.9532
63.3	12.8898	9.48844	20.3797
63.4	13.7386	9.72929	22.7404
63.5	13.7242	9.85111	23.3367
63.6	13.6192	10.2923	23.7414
63.7	13.3514	10.0433	24.0392
63.8	13.7132	10.0751	23.5617
63.9	13.6793	9.83467	23.4004
64	13.7848	10.0653	22.4708
64.1	13.3908	10.1855	20.5821
64.2	13.8428	9.79554	21.4195
64.3	13.6646	10.1111	22.1402
64.4	13.206	9.26436	22.178
64.5	12.9339	9.54676	22.881
64.6	13.4784	9.97591	22.6434
64.7	13.9404	10.0503	23.3957
64.8	13.2313	9.88782	23.3593
64.9	12.891	9.80181	22.9357
65	14.6313	9.98373	22.4364
65.1	14.0171	9.43688	20.9373
65.2	13.8348	9.38407	21.4656
65.3	13.5854	9.70842	21.9109
65.4	14.7358	9.92479	21.192
65.5	14.1494	9.47886	21.3187
65.6	13.352	9.50462	22.2982
65.7	14.6217	9.61546	21.9602
65.8	13.8158	9.10784	21.4103
65.9	14.512	10.0326	22.3808
66	13.5715	9.80802	23.4621
66.1	14.264	9.92956	22.2926
66.2	13.8743	9.76437	21.673
66.3	13.3831	9.74936	22.4633
66.4	13.1455	9.79901	23.2976
66.5	13.4612	10.8094	23.3468
66.6	13.6353	9.99527	23.5554
66.7	13.3149	9.60594	22.9607
66.8	13.451	9.78202	23.9599
66.9	13.6681	10.029	23.0223
67	14.203	10.4847	22.4829
67.1	13.1297	10.2232	22.5235
67.2	12.6564	10.3796	21.2072
67.3	12.8354	10.1494	21.0901
67.4	12.6833	10.3021	22.4318
67.5	13.3313	10.2488	21.6648
67.6	13.5662	10.2859	22.3989
67.7	13.7561	10.1676	21.4161
67.8	12.8734	10.0439	23.2565
67.9	13.7976	10.0586	21.0385
68	14.3131	10.0748	23.3684
68.1	12.8261	10.4862	23.701
68.2	13.0242	10.0324	24.7149
68.3	13.6972	10.153	22.9926
68.4	14.2029	10.4831	21.5624
68.5	13.5636	10.332	21.4511
68.6	13.125	9.73025	21.5201
68.7	12.9978	9.81258	22.455
68.8	13.4076	9.85107	21.829
68.9	12.739	10.2617	22.6079
69	13.2974	9.86488	21.3427
69.1	13.2067	11.7782	23.1343
69.2	13.6464	11.3485	23.7946
69.3	12.8718	11.396	23.1469
69.4	12.9956	11.0416	22.7909
69.5	13.5505	11.2128	21.8602
69.6	13.7535	10.6677	22.3683
69.7	14.1915	10.6379	22.058
69.8	13.7883	10.4561	21.2907
69.9	13.0641	10.8195	21.8007
70	13.8571	9.55574	20.834
70.1	12.9123	9.95937	21.3203
70.2	12.5263	9.71505	22.5461
70.3	11.8355	10.8562	23.106
70.4	12.2982	9.92396	21.1689
70.5	12.8817	9.53154	20.8483
70.6	12.2454	9.78122	21.2857
70.7	13.3412	10.298	21.5739
70.8	12.7868	9.84644	22.335
70.9	12.7716	11.3206	21.1297
71	12.9187	10.6963	20.8886
71.1	13.2405	10.0889	21.4801
71.2	13.0337	9.79692	21.4361
71.3	12.9104	10.0066	20.9784
71.4	13.036	9.63496	21.1519
71.5	13.3458	9.80311	21.6707
71.6	12.4993	10.1749	22.4378
71.7	12.9739	11.4731	21.5531
71.8	13.238	11.0923	22.1406
71.9	13.036	11.1404	21.4019
72	12.0467	11.8286	22.7862
72.1	13.6066	11.0793	22.8206
72.2	13.7076	11.5147	22.0409
72.3	14.0418	11.5944	21.6915
72.4	14.1676	11.162	21.85
72.5	14.0036	11.4586	21.7029
72.6	13.696	10.9843	21.6698
72.7	15.0582	11.5011	22.0451
72.8	15.0535	11.2675	23.013
72.9	13.1001	10.9567	21.6909
73	14.1113	11.488	23.2499
73.1	14.0914	10.8272	20.7315
73.2	14.7278	11.2128	22.4044
73.3	15.1617	11.2046	22.6718
73.4	13.6023	11.5485	21.3177
73.5	13.6382	11.1566	20.5781
73.6	13.5665	11.2292	22.793
73.7	12.8671	11.5255	21.0355
73.8	12.5641	11.9373	22.1789
73.9	13.0759	10.9587	22.2398
74	13.3054	10.2733	22.3258
74.1	12.8735	11.2316	22.2241
74.2	14.1392	11.2167	22.2304
74.3	12.4277	11.3463	22.2147
74.4	12.8448	10.7907	21.785
74.5	13.7742	11.3188	22.4871
74.6	13.0276	11.0896	22.5105
74.7	13.5391	11.2135	22.191
74.8	13.4585	11.6605	23.6879
74.9	12.5989	10.9166	23.0764
75	14.4201	11.2903	23.454
75.1	13.2868	10.7413	22.9904
75.2	12.3019	10.5584	23.5084
75.3	12.8199	11.3473	22.7296
75.4	12.4512	10.9021	23.2363
75.5	12.4185	11.465	22.6143
75.6	13.3993	10.9358	22.9296
75.7	12.759	10.9832	23.8954
75.8	15.3267	11.6467	24.3818
75.9	14.3443	10.6814	23.5672
76	15.3343	12.332	23.7744
76.1	14.7968	11.4769	23.7963
76.2	14.1203	11.8283	24.1198
76.3	14.2636	11.3628	24.4798
76.4	14.5037	11.3527	24.9016
76.5	12.714	11.8477	23.6569
76.6	14.0503	11.0222	23.7626
76.7	14.7282	11.5451	24.2294
76.8	13.9327	11.1897	23.7177
76.9	15.9851	11.0778	23.3006
77	14.4412	11.6289	23.2242
77.1	13.3111	10.8976	24.1319
77.2	11.1484	11.151	24.059
77.3	13.1515	11.1415	24.0914
77.4	13.4836	11.6397	23.5882
77.5	13.3737	11.247	22.9478
77.6	13.6081	10.8197	22.9857
77.7	13.1961	11.0354	22.4097
77.8	13.9949	11.4901	22.1504
77.9	14.4274	11.4804	22.9076
78	12.965	12.2098	22.5381
78.1	14.392	11.2985	22.4313
78.2	14.1785	11.2547	21.4882
78.3	13.7591	11.166	22.016
78.4	15.6553	11.6143	22.4698
78.5	14.0478	11.2216	21.879
78.6	14.5721	10.708	23.74
78.7	14.4301	11.5822	24.4321
78.8	14.6578	10.7501	22.6215
78.9	14.9881	11.3794	22.158
79	14.1043	11.1387	22.478
79.1	14.2979	11.021	23.6549
79.2	14.8078	11.2731	23.1707
79.3	14.7028	11.306	24.03
79.4	14.099	9.77775	23.1195
79.5	13.6708	11.2846	22.5137
79.6	13.9669	11.165	22.1696
79.7	13.2919	11.2989	22.9481
79.8	15.0947	10.7	23.6356
79.9	14.3743	10.7599	23.0444
80	13.6469	11.1736	23.3338
80.1	13.3422	11.2304	24.3847
80.2	14.7018	11.1908	24.0291
80.3	14.0363	10.8139	23.4134
80.4	13.7915	11.1808	23.2321
80.5	14.9988	10.8317	22.0902
80.6	14.7169	10.8012	23.0644
80.7	13.7587	10.6918	23.4957
80.8	13.9293	10.4867	23.4661
80.9	14.3604	10.8941	24.2154
81	13.5226	10.7487	23.6405
81.1	13.2458	11.1939	23.8486
81.2	13.2419	11.2894	24.0023
81.3	12.623	10.718	22.9547
81.4	12.29	10.6707	23.9129
81.5	13.2136	11.0815	23.0776
81.6	13.8971	11.0871	22.231
81.7	13.8141	11.9174	24.7454
81.8	13.8886	11.2375	24.3111
81.9	13.7219	10.9962	22.6643
82	13.1065	10.8457	22.2636
82.1	12.6623	11.3073	22.8999
82.2	14.1383	10.7004	23.1927
82.3	14.856	10.6396	23.287
82.4	14.0923	10.7374	23.7768
82.5	14.5602	11.3491	22.8114
82.6	14.9554	10.3675	23.0479
82.7	13.9663	11.2894	23.299
82.8	14.0885	11.7212	24.1014
82.9	13.8943	11.1183	24.53
83	14.0377	11.0964	25.6901
83.1	13.8752	11.4866	25.3593
83.2	15.6511	11.4328	25.1578
83.3	15.0283	11.1077	25.3579
83.4	14.0943	11.1284	25.3041
83.5	14.5301	11.0643	24.4598
83.6	13.3963	10.8962	24.9167
83.7	12.9783	11.4432	23.6342
83.8	14.1288	10.2086	25.0748
83.9	14.0193	11.1548	24.1061
84	13.9713	11.0631	23.9301
84.1	13.4772	11.5711	23.1102
84.2	14.3934	11.3364	22.8956
84.3	14.5001	11.4096	24.1936
84.4	14.0075	11.113	24.2434
84.5	13.7791	11.3665	24.4105
84.6	14.0442	11.0427	23.9903
84.7	15.0032	11.372	23.3216
84.8	14.0925	11.5775	25.3306
84.9	13.1277	11.3738	23.6149
85	13.7503	10.44	23.1633
85.1	13.1209	10.7645	23.4179
85.2	13.7373	11.0883	23.0468
85.3	12.897	10.7642	24.3348
85.4	13.8838	10.6403	23.7889
85.5	13.9675	10.8093	21.9064
85.6	14.0702	10.6686	21.8713
85.7	14.1507	11.5932	20.9261
85.8	14.2244	10.4373	22.1017
85.9	14.5527	10.6277	22.0706
86	13.4822	10.0376	22.3491
86.1	13.901	10.9605	21.0261
86.2	13.4905	11.7379	21.498
86.3	14.9845	10.2866	22.0983
86.4	14.4144	11.3597	20.9466
86.5	13.5407	11.6661	21.7135
86.6	14.4027	11.7912	21.7263
86.7	13.8879	11.1754	21.6174
86.8	14.1311	11.1457	21.818
86.9	14.0086	11.3183	21.4393
87	14.3985	9.99167	20.9335
87.1	14.2588	10.7587	20.4823
87.2	13.3549	11.4152	21.5594
87.3	14.0917	10.2846	21.6582
87.4	14.577	10.5454	20.215
87.5	14.8918	10.7263	20.8881
87.6	15.2003	10.6214	21.0644
87.7	14.7795	11.5341	21.7516
87.8	14.8145	10.9999	21.1219
87.9	14.1359	10.5452	20.9053
88	14.49	10.9602	20.2215
88.1	14.9471	10.9842	21.3995
88.2	14.532	11.2442	20.8761
88.3	14.7114	10.9604	20.9859
88.4	14.7929	10.9227	21.2574
88.5	14.2049	11.1429	20.8018
88.6	14.2719	12.1421	20.3895
88.7	14.5434	11.64	21.6318
88.8	14.3337	10.9256	21.0917
88.9	14.5207	11.1106	20.7591
89	14.5536	11.3376	21.2185
89.1	14.5664	11.507	22.2884
89.2	14.4273	11.1078	20.9934
89.3	13.9863	11.8584	21.7435
89.4	14.1896	10.9865	22.6092
89.5	14.9264	11.0294	22.1324
89.6	14.2366	11.1496	22.2329
89.7	13.658	11.6296	21.2702
89.8	14.0472	11.789	21.4153
89.9	13.9294	12.0583	21.0271
90	13.7819	11.4493	21.5173
90.1	14.606	11.3143	22.4499
90.2	14.4911	11.2503	23.035
90.3	13.425	11.6612	20.6216
90.4	12.8617	10.9816	21.5669
90.5	13.4609	11.2251	21.3117
90.6	13.6382	11.1909	21.9236
90.7	13.5877	11.1861	21.8992
90.8	13.1206	11.3219	22.1197
90.9	13.5724	11.5278	22.3543
91	13.6311	10.9835	20.5994
91.1	12.5484	11.1577	20.0213
91.2	13.5022	11.356	19.9138
91.3	12.8948	11.3249	21.4508
91.4	13.2048	12.2075	19.9255
91.5	13.5911	11.7539	20.6546
91.6	13.8556	10.9251	20.6266
91.7	13.6901	12.3012	21.7417
91.8	13.259	11.9751	21.6718
91.9	13.5869	12.0955	21.7031
92	13.7027	12.4046	20.5076
92.1	12.7629	11.9736	20.8879
92.2	13.6672	11.8926	21.2469
92.3	13.693	11.4352	20.1036
92.4	13.6473	11.5181	19.6629
92.5	13.9995	12.1932	20.5671
92.6	13.9749	11.2642	20.2951
92.7	13.6472	11.4248	19.5305
92.8	14.13	11.4203	22.4831
92.9	13.1229	12.3592	20.5503
93	14.7551	12.3381	20.0573
93.1	14.2325	11.6953	20.1172
93.2	13.1563	11.2143	20.9587
93.3	13.9987	12.8704	20.8003
93.4	13.9508	12.2782	20.6512
93.5	14.1187	12.9532	20.9219
93.6	13.8023	11.9877	20.8319
93.7	13.6094	11.5516	21.6444
93.8	12.6056	11.4663	22.0691
93.9	13.1487	11.3923	21.939
94	13.045	11.3095	21.7099
94.1	12.4319	11.5579	20.6266
94.2	12.6579	11.8982	21.8229
94.3	13.9939	11.498	21.7151
94.4	12.7172	11.9281	21.3183
94.5	11.4198	12.2309	20.603
94.6	13.6873	11.5458	20.7423
94.7	12.826	11.8758	20.0358
94.8	12.7431	12.2616	21.0822
94.9	12.3571	12.0937	21.2803
95	13.0007	12.1189	19.6528
95.1	13.101	12.4422	20.7218
95.2	13.1392	12.451	21.5917
95.3	12.6275	11.9991	20.7119
95.4	12.5114	11.5418	22.0057
95.5	13.0849	12.2013	21.3126
95.6	12.9563	11.4333	20.6144
95.7	13.0238	12.1813	21.2731
95.8	12.5078	11.2075	20.7462
95.9	12.1745	11.5441	21.2201
96	12.0219	11.6965	20.4237
96.1	13.101	12.1377	21.6598
96.2	13.0745	11.3498	21.4397
96.3	13.0691	11.9787	21.2964
96.4	13.9518	11.8957	20.7693
96.5	12.8881	11.9915	20.0088
96.6	12.4683	11.3592	19.8442
96.7	12.7452	11.5669	21.5055
96.8	12.8043	11.3032	20.3782
96.9	12.9798	11.2232	20.9009
97	13.1001	11.8083	21.8032
97.1	13.6408	11.6131	21.5196
97.2	13.5617	11.5672	22.2393
97.3	12.8964	11.8754	20.6407
97.4	12.7394	11.5707	21.4443
97.5	12.9009	11.6625	22.1275
97.6	13.0866	11.1404	21.1968
97.7	13.6534	11.3769	21.269
97.8	13.5647	11.4898	21.8113
97.9	11.4583	10.961	20.8798
98	12.6584	11.5113	21.5329
98.1	13.8361	11.7535	20.6279
98.2	13.5816	11.7379	20.7807
98.3	13.1577	11.2671	21.4599
98.4	13.3925	11.4075	20.0027
98.5	12.9907	11.0029	20.7458
98.6	13.7673	11.2599	20.9618
98.7	13.777	11.2507	21.8878
98.8	13.8219	10.8812	21.5975
98.9	14.3876	11.1234	20.7938
99	15.2037	11.2501	20.5806
99.1	13.8252	11.3851	20.9062
99.2	14.7609	11.324	20.4521
99.3	15.3359	11.4997	20.3855
99.4	16.2577	11.0701	19.8361
99.5	13.4461	11.0736	20.3474
99.6	13.6725	10.6759	19.68
99.7	14.4638	11.7324	20.602
99.8	13.276	11.4007	19.2267
99.9	13.4758	11.8114	20.2766
100	13.3959	11.6746	20.15
100.1	12.3875	11.5969	19.9953
100.2	14.8579	11.4558	20.2469
100.3	14.4413	11.0137	20.2777
100.4	14.5157	11.5819	20.1442
100.5	13.3113	10.7339	19.6247
100.6	14.5289	11.7359	20.8353
100.7	13.839	12.0166	19.5566
100.8	13.4186	11.5904	21.4509
100.9	13.9667	11.3574	19.3545
101	13.8885	10.8616	20.6161
101.1	14.2529	11.4952	20.1601
101.2	14.7214	11.4281	20.5012
101.3	13.8297	11.1388	20.892
101.4	13.9878	10.9054	20.5494
101.5	15.4401	10.9241	20.5388
101.6	13.4095	11.2698	19.9242
101.7	13.824	10.9263	19.8652
101.8	12.9108	10.8801	19.9108
101.9	12.9024	11.1405	19.1231
102	12.8978	10.0848	19.624
102.1	13.6667	10.0019	19.5309
102.2	13.6634	11.1233	20.231
102.3	13.6211	10.9982	19.2686
102.4	13.6441	10.0494	19.4676
102.5	14.9199	10.9152	19.5408
102.6	14.6683	10.7574	20.2198
102.7	14.3393	11.0405	19.9714
102.8	14.4335	11.0349	18.6601
102.9	13.6448	10.7186	19.1096
103	14.1518	10.761	18.9851
103.1	13.9996	11.139	20.3298
103.2	14.4544	10.7344	18.8589
103.3	14.8717	11.0779	18.7861
103.4	14.5837	10.6142	19.0441
103.5	13.9056	10.6356	19.239
103.6	14.1649	10.8208	20.394
103.7	14.2225	10.2241	19.2403
103.8	14.4935	10.3137	19.3225
103.9	14.797	10.644	19.6176
104	14.956	11.0298	20.3537
104.1	14.242	10.8484	20.03
104.2	14.6163	10.7774	21.8187
104.3	14.636	11.0504	21.3383
104.4	14.7233	10.9873	21.6257
104.5	14.9568	10.87	21.472
104.6	14.7723	10.9677	20.9374
104.7	14.8058	10.9768	20.8233
104.8	13.8625	11.6226	20.8578
104.9	14.2903	10.7519	20.0274
105	14.8874	11.3379	20.9068
105.1	15.8073	11.2844	20.122
105.2	15.0028	11.5447	20.531
105.3	14.8123	12.0951	20.1894
105.4	14.674	11.0007	19.6943
105.5	15.032	11.3057	20.6777
105.6	14.8242	11.6081	20.1008
105.7	14.4431	11.3778	20.6705
105.8	15.2592	11.4814	19.0878
105.9	14.1986	10.9118	19.7008
106	14.4612	10.5396	19.1848
106.1	15.2826	10.9357	19.1113
106.2	13.7388	11.2676	19.8113
106.3	14.1079	10.7316	19.2054
106.4	13.0728	11.2247	19.5406
106.5	13.9246	11.1501	20.7557
106.6	14.7733	11.2526	20.3037
106.7	14.4432	10.891	20.8414
106.8	14.4277	11.1452	20.4136
106.9	14.3948	11.4664	19.4437
107	14.2561	11.8098	20.1361
107.1	14.0603	10.8183	20.1045
107.2	13.5648	10.8681	20.1482
107.3	13.7418	10.9837	20.8321
107.4	14.5208	11.0413	21.5881
107.5	14.7543	10.388	21.1159
107.6	14.3816	10.8811	21.243
107.7	14.5987	11.8444	21.1514
107.8	14.7796	11.3692	21.6703
107.9	13.7184	11.0246	20.7525
108	13.2729	10.8443	22.1654
108.1	14.7395	10.9664	21.9871
108.2	14.3435	10.9246	20.8218
108.3	13.4904	10.8936	22.2015
108.4	14.4377	10.5666	20.9853
108.5	14.1811	10.6823	20.4493
108.6	13.9815	10.8386	20.7966
108.7	15.2534	11.4852	20.6186
108.8	13.858	11.2195	22.2988
108.9	15.2456	11.308	21.5906
109	14.5698	11.3574	20.8168
109.1	15.0312	10.8539	21.4454
109.2	14.6536	11.0713	21.6162
109.3	14.0689	11.197	20.8808
109.4	14.6607	10.6813	22.2614
109.5	15.2355	10.8111	21.7743
109.6	14.8783	10.477	22.5214
109.7	14.4508	10.5263	22.2232
109.8	13.8336	10.1599	22.3042
109.9	13.4615	10.6344	21.5694
110	15.1415	10.2478	23.0202
110.1	13.1312	9.96435	23.1658
110.2	14.1497	10.7841	22.5008
110.3	14.9755	10.9206	22.0884
110.4	14.609	10.6256	22.8332
110.5	14.056	10.4689	21.9915
110.6	14.4024	10.3252	22.4517
110.7	14.356	10.7743	21.786
110.8	14.0283	10.7721	21.6634
110.9	14.3844	11.1133	22.3486
111	14.2113	10.7161	20.9444
111.1	14.6681	11.4322	20.9312
111.2	13.7208	11.3049	20.9156
111.3	13.7844	11.2685	21.3545
111.4	13.9366	10.8457	20.7011
111.5	14.6147	10.5183	21.5936
111.6	14.0565	11.3581	21.5147
111.7	14.7962	10.5508	21.7763
111.8	13.8946	10.7127	20.0325
111.9	14.5363	11.4392	20.345
112	14.7261	11.0734	21.7959
112.1	13.6207	10.2358	21.239
112.2	13.889	10.3367	22.3676
112.3	13.6138	10.516	21.1365
112.4	14.2169	10.5181	21.6767
112.5	14.2037	10.0683	21.9138
112.6	14.364	9.67911	20.7783
112.7	14.5611	9.12552	21.4875
112.8	14.0333	9.83566	21.6989
112.9	14.2838	10.7016	20.3692
113	13.6024	10.0793	20.1344
113.1	14.3259	9.98	20.1827
113.2	13.7333	10.0232	21.1074
113.3	14.9562	10.071	19.676
113.4	15.3314	9.99191	21.029
113.5	13.452	10.3659	20.8539
113.6	15.1448	9.56526	20.5527
113.7	13.769	9.59459	21.4166
113.8	13.883	9.97306	23.432
113.9	14.2359	9.65941	22.393
114	14.4342	10.6915	23.0436
114.1	13.8877	10.6857	22.6239
114.2	13.6111	10.8559	22.7232
114.3	13.4018	10.5279	22.0328
114.4	13.8877	10.643	22.7356
114.5	14.3609	10.2399	22.5477
114.6	13.8342	10.1207	23.8281
114.7	14.8584	10.5777	23.5254
114.8	13.6478	10.1624	22.9108
114.9	12.7375	10.4063	22.2025
115	14.5957	11.0596	22.6806
115.1	13.9382	10.1784	22.0745
115.2	13.4241	9.92907	22.8322
115.3	12.9008	10.5003	22.5121
115.4	14.1167	10.68	23.0932
115.5	13.5862	10.7488	22.4684
115.6	13.1495	10.0021	22.5057
115.7	13.4449	9.85768	21.7484
115.8	13.6246	10.319	22.9656
115.9	13.7018	10.172	23.7405
116	13.6201	10.1565	23.1056
116.1	13.9598	9.92784	24.5292
116.2	14.014	10.3442	23.7202
116.3	14.0916	9.9576	23.6849
116.4	14.2397	9.3283	24.5365
116.5	14.1041	10.0603	23.5719
116.6	14.5712	10.5553	21.2725
116.7	12.9493	10.3114	22.0383
116.8	13.7245	9.75841	20.0968
116.9	14.1204	9.95458	20.7492
117	13.0596	9.74351	21.4603
117.1	13.2643	10.1905	21.1966
117.2	14.2814	10.0501	23.6355
117.3	14.8431	9.47711	22.1415
117.4	13.6703	10.1127	23.431
117.5	14.0231	10.0157	23.6696
117.6	14.2911	9.26565	22.6362
117.7	14.2053	10.3247	23.4979
117.8	14.2338	9.88089	24.2018
117.9	13.8127	11.2073	23.6928
118	13.9594	10.7377	23.1854
118.1	13.3659	11.0453	21.858
118.2	14.0033	11.9303	22.492
118.3	14.0715	11.9038	21.0752
118.4	13.3452	11.6961	21.664
118.5	14	11.5909	22.3477
118.6	13.2681	11.8299	23.5986
118.7	13.8182	11.8919	22.3627
118.8	13.1845	11.7287	22.5586
118.9	12.0784	11.6091	22.1223
119	12.1969	12.0078	22.7046
119.1	11.2648	12.3332	23.0991
119.2	12.955	11.9756	23.6603
119.3	12.2127	11.4174	22.5498
119.4	11.5255	11.0895	22.4449
119.5	11.5573	10.3608	22.0011
119.6	12.84	11.1026	22.2759
119.7	13.2245	11.1037	21.775
119.8	14.0065	12.8145	22.6004
119.9	13.0807	12.8241	22.7349
120	14.1369	12.8066	22.1622
120.1	13.2657	12.6708	23.3274
120.2	13.7255	12.7728	23.1139
120.3	13.0031	12.1221	23.3518
120.4	13.2652	12.3157	23.0749
120.5	13.1196	11.3935	22.0359
120.6	12.953	10.0927	22.8517
120.7	12.9659	10.9752	22.7518
120.8	13.2742	11.2211	22.2629
120.9	12.6157	10.89	21.4034
121	13.3475	11.2912	21.7273
121.1	13.4427	10.272	21.5615
121.2	13.5417	11.1786	21.3385
121.3	14.2188	10.7601	21.3503
121.4	12.8351	11.0986	21.1552
121.5	13.4392	10.6518	22.4098
121.6	13.7436	10.7293	21.8587
121.7	13.2161	11.7535	22.77
121.8	12.6403	11.7685	22.734
121.9	13.8345	11.2741	22.6953
122	13.7455	11.0646	21.7649
122.1	13.9975	11.0579	20.8651
122.2	13.6462	11.0724	23.0995
122.3	14.5218	11.7252	20.5158
122.4	13.503	11.2368	22.1538
122.5	15.0206	11.1359	21.3665
122.6	13.9963	11.6428	22.2447
122.7	14.1689	11.2587	23.865
122.8	15.1851	11.7631	23.9363
122.9	15.7909	11.4658	23.0985
123	14.7657	11.2339	21.2293
123.1	14.874	11.0785	20.9059
123.2	15.2547	10.9078	20.4103
123.3	14.5822	10.5995	21.5125
123.4	14.2756	9.7393	21.7509
123.5	15.2116	10.7803	21.4478
123.6	14.3993	10.7202	20.7932
123.7	16.0928	11.8242	21.4466
123.8	15.5548	11.791	20.8539
123.9	15.3286	11.7873	22.4064
124	15.9137	12.8159	21.6682
124.1	15.4017	12.0266	20.7351
124.2	15.4938	11.1806	22.0866
124.3	15.5874	11.0896	21.7035
124.4	14.9168	11.6503	21.6079
124.5	14.0709	12.5887	20.9386
124.6	14.1982	11.6759	20.9174
124.7	13.5681	11.5422	20.5421
124.8	14.6341	11.3922	21.2158
124.9	15.4755	10.2103	22.4081
125	14.0336	10.3826	21.136
125.1	13.5031	10.1954	21.0651
125.2	14.5596	10.11	21.4329
125.3	14.1277	10.1078	21.4796
125.4	15.1845	10.0871	20.5363
125.5	15.2835	9.55659	20.8256
125.6	15.9776	9.40116	21.8064
125.7	16.0111	9.1438	22.338
125.8	13.9273	9.9264	20.6793
125.9	14.6122	10.8831	21.9005
126	16.2054	10.2533	20.7233
126.1	16.0101	9.80034	21.2801
126.2	16.4449	10.3048	20.5752
126.3	15.8238	10.117	21.791
126.4	15.028	10.8497	21.2826
126.5	14.812	10.7152	21.4843
126.6	14.3265	11.2667	21.9742
126.7	14.1777	11.8574	21.1202
126.8	14.5508	11.4702	22.4359
126.9	14.6329	11.2509	23.5876
127	14.1622	10.977	22.4062
127.1	14.1211	10.736	22.8296
127.2	13.74	10.3896	22.086
127.3	13.0258	10.3362	23.3956
127.4	13.2958	11.0125	22.9588
127.5	13.7136	10.9755	23.6453
127.6	14.0803	11.1881	20.0023
127.7	13.1155	10.1632	20.7904
127.8	12.7133	9.70388	21.4633
127.9	13.8586	10.9394	20.8283
128	13.844	10.6191	22.2829
128.1	14.562	10.9696	23.3679
128.2	13.7155	10.8811	23.5983
128.3	13.3431	11.1948	21.2869
128.4	13.4129	10.9309	22.979
128.5	13.0335	9.92914	22.1397
128.6	13.2752	10.7926	22.9928
128.7	13.4046	10.8372	21.7275
128.8	13.1772	10.2393	22.4238
128.9	13.1749	9.99994	21.9601
129	14.5233	10.2836	21.5485
129.1	14.2431	10.1485	22.3694
129.2	13.9521	10.378	21.9368
129.3	14.8483	10.5009	21.8871
129.4	16.2917	10.4561	20.9823
129.5	17.0467	10.9804	21.601
129.6	15.5696	11.0604	21.4724
129.7	16.556	10.8372	21.6725
129.8	16.1756	10.955	21.7217
129.9	16.1127	10.4819	23.2959
130	16.824	10.733	21.7171
130.1	15.8989	9.94595	21.4119
130.2	15.7352	10.5033	22.943
130.3	16.4648	10.338	21.8381
130.4	16.0799	10.1605	22.1298
130.5	15.9485	11.3219	23.0448
130.6	15.4668	11.2972	23.209
130.7	16.4985	11.0257	23.3714
130.8	14.8601	11.2181	21.5105
130.9	15.1884	11.1183	22.8584
131	15.4625	9.91741	20.7768
131.1	15.1185	10.7179	21.2875
131.2	13.7334	10.2909	22.0329
131.3	15.0933	10.4779	21.7469
131.4	14.6202	10.4796	21.9602
131.5	16.0943	10.1858	21.7744
131.6	14.2096	10.3716	20.583
131.7	14.3776	10.1594	21.587
131.8	13.68	10.2119	21.4736
131.9	13.0418	10.3018	22.2164
132	13.2033	10.4275	21.5478
132.1	13.6235	9.70894	22.5734
132.2	13.5509	10.8574	22.6823
132.3	13.0032	9.84233	22.834
132.4	14.0071	10.256	23.749
132.5	14.4496	10.1037	23.2489
132.6	13.7993	10.2219	22.2504
132.7	15.8166	10.1425	22.8604
132.8	16.9934	9.90849	22.1548
132.9	15.6431	9.88097	22.4405
133	14.7526	10.1755	22.1926
133.1	15.2447	10.1359	21.4985
133.2	14.0989	9.66444	23.2159
133.3	15.5307	10.3013	21.2807
133.4	13.7255	10.2012	22.185
133.5	15.0062	9.87148	21.0565
133.6	13.8354	9.6907	22.2768
133.7	14.711	10.2097	21.4158
133.8	13.5783	9.56831	21.2422
133.9	13.8881	9.98448	20.425
134	13.8995	10.1501	20.3998
134.1	14.2148	10.4965	21.5322
134.2	13.7265	10.6584	21.53
134.3	14.1213	9.89341	21.4567
134.4	15.8657	9.9884	22.3596
134.5	16.6199	10.0422	21.8807
134.6	14.8755	10.1076	21.2642
134.7	14.356	10.2541	21.3705
134.8	14.7626	9.59786	21.1535
134.9	14.661	10.2089	21.4638
135	13.9957	10.242	22.476

## Sheet: Supplementary Fig. 9
RMSD					RMSF (Å)
Supplementary Fig. 9A	WT	E525K	E903K-ConfA		Supplementary Fig. 9B
Time (ns)	RMSD (Å)	RMSD (Å)	RMSD (Å)		Residue Position	WT_ConfA-FH-rmsf2b_CA	WT_ConfA-BH-rmsf2b_CA	E525K_ConfA-FH-rmsf2b_CA E525K_rmsf2b_CA	E525K_ConfA-BH-rmsf2b_CA	E903K_ConfA-FH-rmsf2b_CA	E903K_ConfA-BH-rmsf2b_CA
0	0	0	0		1	5.52	8.22	7.24	4.88	7.57	5.07
0.1	1.31982e-05	1.22939e-05	1.33864e-05		2	5.02	6.97	6.83	4.36	5.55	4.21
0.2	2.46543	2.19081	2.79015		3	4.13	5.14	6.23	3.71	3.89	4.01
0.3	2.6716	2.82283	3.03884		4	2.89	3.05	4.95	2.81	3.24	3.59
0.4	3.0102	3.07273	3.64016		5	2.57	2.51	3.37	2.27	2.8	3.39
0.5	3.06007	3.03502	3.77844		6	2.51	2.14	2.62	1.91	2.51	3.25
0.6	3.50944	3.09928	3.74755		7	2.34	2.46	2.75	1.96	2.71	3.12
0.7	3.43105	3.00061	3.81223		8	1.96	2.16	2.47	1.87	2.56	2.79
0.8	3.53582	3.1849	4.29415		9	1.69	1.9	2.14	1.69	2.47	2.72
0.9	4.04381	3.76307	3.89996		10	1.88	2.18	2.47	1.88	2.75	3.08
1	4.62313	4.36571	4.03585		11	1.87	2.21	2.53	1.92	2.84	3.09
1.1	4.93296	4.35769	4.44993		12	1.58	1.9	2.07	1.67	2.57	2.73
1.2	4.70892	4.33026	4.92037		13	1.61	1.85	2.09	1.59	2.5	2.7
1.3	5.05511	4.86601	4.60665		14	1.65	1.95	2.2	1.64	2.57	2.81
1.4	5.09002	4.32571	4.64821		15	1.45	1.65	1.9	1.47	2.43	2.54
1.5	4.39366	4.18604	5.112		16	1.41	1.44	1.64	1.38	2.3	2.34
1.6	4.78992	4.6123	4.91228		17	1.64	1.64	1.99	1.57	2.39	2.46
1.7	4.67377	4.03643	5.03142		18	1.61	2.12	2.34	1.93	2.46	2.7
1.8	5.25161	4.11367	5.26641		19	1.95	2.69	3.29	2.49	2.6	3.38
1.9	4.71117	4.18047	5.51794		20	2.35	2.75	4	2.77	2.68	3.89
2	5.76969	5.10825	6.48366		21	2.46	3.04	4.27	2.91	2.83	4.36
2.1	4.90724	5.58981	5.89312		22	2.37	2.71	3.16	2.49	2.65	3.76
2.2	4.94835	5.52399	5.64812		23	2.71	2.33	3.05	2.45	2.58	3.45
2.3	4.84917	5.39041	4.56475		24	3.06	2.76	3.85	2.9	2.91	4.16
2.4	4.72735	5.24508	5.31631		25	3.19	3	3.38	2.79	3.06	4.38
2.5	4.6093	4.88501	5.33842		26	3.76	2.86	2.74	2.52	3.03	3.76
2.6	4.25481	5.24934	6.26365		27	4.34	2.92	3.47	2.94	3.39	3.89
2.7	4.43596	4.71206	5.96736		28	4.46	3.15	3.81	3.26	3.82	4.66
2.8	4.43429	5.23353	6.42976		29	4.6	3.28	3.65	3.07	3.85	4.81
2.9	4.52028	5.456	8.01314		30	5.4	3.5	3.72	3.12	4.11	5.07
3	4.28187	5.65361	7.08242		31	5.32	3.5	3.82	3.63	3.47	4.35
3.1	4.87501	5.39337	6.85484		32	4.55	3.54	3.34	3.08	3.47	3.74
3.2	4.68932	5.28976	6.23823		33	4.64	4.12	4.07	2.77	3.67	4.01
3.3	4.51109	5.86627	5.56474		34	3.85	3.19	3.3	3.86	3.54	3.89
3.4	5.03981	5.66497	6.34233		35	3.13	2.73	3.15	3.28	3.29	3.7
3.5	4.83641	5.25641	5.91105		36	2.28	2.3	2.4	2.62	3.28	3.62
3.6	5.17176	5.25081	5.9645		37	1.93	2.09	2.2	2.2	3.16	3.36
3.7	4.99375	5.49294	6.17441		38	1.82	1.94	2.05	1.8	3.05	3.03
3.8	5.18202	5.40471	6.51649		39	2	2.14	2.31	2.01	3.24	3.26
3.9	5.1074	5.09411	6.17882		40	2.14	2.41	2.26	1.8	3.3	3.3
4	4.64356	5.38048	6.8594		41	2.31	2.64	2.28	1.91	3.39	3.66
4.1	5.27486	4.98696	6.7637		42	2.75	3.18	2.43	2.05	3.66	4.32
4.2	5.04858	4.81699	6.64837		43	2.81	3.18	2.46	2.06	3.56	3.86
4.3	5.67883	4.74841	6.91077		44	2.38	2.84	2.16	1.86	3.19	3.33
4.4	5.39242	5.0325	6.82143		45	2.13	2.42	1.96	1.63	2.98	2.94
4.5	5.20774	5.40258	6.95904		46	1.97	2.19	1.95	1.68	2.95	2.78
4.6	5.50787	5.04765	7.43254		47	2.02	2.19	2.09	2.02	3.2	3.2
4.7	5.5627	5.50843	7.13673		48	2	2.19	2.21	2.16	3.19	3.47
4.8	5.61736	5.81589	7.26048		49	2.21	2.37	2.57	2.59	3.4	4.05
4.9	5.62708	5.61575	7.13724		50	2.6	2.68	2.9	3.13	3.64	4.59
5	5.69047	5.45178	6.39556		51	2.81	2.9	3.23	3.41	3.91	4.76
5.1	5.88287	5.99235	6.59168		52	3.37	3.59	3.77	4.2	4.34	5.52
5.2	6.00329	5.75987	6.88656		53	3.65	3.9	4.13	4.62	4.68	5.64
5.3	5.58127	5.22593	6.51793		54	3.81	3.9	4.22	4.68	4.79	5.81
5.4	4.85461	5.09565	7.26323		55	4.66	4.55	5.08	5.65	5.29	6.49
5.5	4.6291	5.72931	6.55581		56	5.27	5.06	5.67	6.13	5.85	6.69
5.6	5.11178	5.56233	6.39222		57	5.02	4.79	5.24	5.75	5.5	6.16
5.7	4.61837	5.67722	6.17669		58	3.97	3.9	4.37	4.64	4.84	5.68
5.8	4.72253	5.73255	6.12099		59	3.29	3.31	3.74	3.85	4.34	5.22
5.9	4.78626	5.79632	6.03874		60	3.03	3.28	3.65	3.74	4.27	5.24
6	4.80715	5.55181	6.02509		61	2.69	2.9	3.24	3.27	3.91	4.9
6.1	4.789	5.88977	5.8085		62	2.82	3.08	3.24	3.41	3.93	5.22
6.2	5.16171	5.67225	6.06214		63	2.61	2.86	2.91	2.97	3.65	4.84
6.3	5.08816	5.94095	6.18685		64	2.93	3.4	2.96	3.46	3.75	5.25
6.4	5.84238	5.54778	6.47397		65	3.34	4.13	3.26	3.73	4.02	5.8
6.5	5.28983	5.63898	6.32908		66	3.51	4.03	3.51	4.01	4.25	6.27
6.6	4.9933	5.85606	6.35997		67	3.25	3.52	3.48	3.61	4.15	6.01
6.7	5.46338	5.60705	6.19434		68	3.06	3.38	3.58	3.65	4.26	5.93
6.8	5.90706	5.98494	6.83797		69	2.81	3.03	3.38	3.17	4.06	5.43
6.9	5.61723	6.04475	6.63604		70	2.98	3.2	3.59	3.4	4.26	5.61
7	5.00494	5.68412	6.79664		71	3.17	3.22	3.48	3.43	4.06	4.97
7.1	5.5151	5.69306	6.69931		72	3.48	3.56	3.81	3.65	4.26	5.16
7.2	5.74259	5.96072	6.81333		73	3.63	3.7	3.56	3.91	4.02	5.38
7.3	5.83877	5.9391	6.41102		74	3.8	3.7	3.24	3.53	3.75	4.66
7.4	5.5218	5.48208	7.15996		75	2.57	3.13	2.61	3.43	3.47	3.06
7.5	6.84226	5.77366	7.35698		76	2.25	2.46	2.38	2.45	3.33	2.87
7.6	6.70355	5.62815	7.71388		77	1.99	2.06	2.03	1.78	3.01	2.62
7.7	6.30878	5.40222	7.15497		78	2.13	2.18	2.05	1.78	2.98	2.61
7.8	5.66596	5.28779	7.7788		79	1.94	1.96	1.94	1.65	2.88	2.69
7.9	5.82906	5.83526	8.27423		80	1.8	1.67	1.88	1.44	2.78	2.63
8	6.29146	6.08173	7.8783		81	1.94	1.81	2.06	1.57	2.99	2.85
8.1	5.48374	6.3381	7.53108		82	1.91	2.13	2.05	1.71	3.05	2.95
8.2	5.5567	5.62323	7.48412		83	1.85	2.34	2	1.86	2.94	2.94
8.3	5.01925	5.78005	7.70715		84	1.64	2.08	1.82	1.68	2.58	2.57
8.4	5.26685	5.99188	7.07344		85	1.59	1.65	1.85	1.59	2.52	2.57
8.5	5.39571	7.02915	7.38142		86	1.4	1.39	1.6	1.27	2.33	2.42
8.6	5.55447	7.47055	7.1429		87	1.35	1.27	1.48	1.12	2.3	2.32
8.7	5.50793	6.19277	7.29135		88	1.24	1.15	1.36	1.03	2.19	2.15
8.8	5.40638	5.82032	7.46136		89	1.26	1.06	1.34	0.98	2.22	2.06
8.9	5.51726	5.71493	7.30836		90	1.31	1.1	1.33	0.99	2.26	2.11
9	5.44851	5.61626	7.90174		91	1.5	1.13	1.48	1.06	2.31	2.12
9.1	5.1766	5.42461	7.52144		92	1.6	1.21	1.64	1.09	2.44	2.23
9.2	5.02675	5.02082	7.37142		93	1.63	1.32	1.66	1.17	2.45	2.31
9.3	5.4127	5.67467	7.31019		94	1.89	1.59	1.87	1.43	2.62	2.44
9.4	5.12673	5.47684	7.41926		95	1.89	1.55	1.84	1.29	2.67	2.36
9.5	4.94213	5.22408	7.69608		96	1.73	1.35	1.72	1.14	2.58	2.25
9.6	5.19172	5.12272	7.51166		97	1.7	1.38	1.64	1.17	2.58	2.34
9.7	5.26791	5.20451	7.50036		98	1.58	1.45	1.52	1.14	2.43	2.37
9.8	5.55565	5.159	7.25888		99	1.55	1.5	1.57	1.22	2.56	2.48
9.9	5.27008	5.44303	7.53201		100	1.5	1.34	1.57	1.18	2.54	2.42
10	5.76344	5.99499	7.66364		101	1.37	1.17	1.38	1.03	2.33	2.24
10.1	6.51891	5.66667	7.31898		102	1.36	1.23	1.39	1.08	2.27	2.21
10.2	6.69677	5.43698	7.14828		103	1.42	1.39	1.5	1.19	2.44	2.37
10.3	6.89812	5.89033	7.47489		104	1.35	1.29	1.43	1.11	2.32	2.31
10.4	6.10088	5.36971	7.21531		105	1.21	1.17	1.29	1.02	2.18	2.18
10.5	6.3303	5.45559	7.53512		106	1.32	1.33	1.42	1.15	2.29	2.32
10.6	6.28133	5.45358	7.38614		107	1.4	1.46	1.54	1.23	2.42	2.45
10.7	6.49921	5.30623	7.3398		108	1.23	1.31	1.41	1.13	2.25	2.31
10.8	5.57709	5.11838	7.40375		109	1.19	1.27	1.36	1.15	2.21	2.28
10.9	6.03701	5.25344	7.95753		110	1.43	1.55	1.59	1.33	2.39	2.52
11	5.78069	5.30903	7.67061		111	1.42	1.59	1.64	1.39	2.4	2.57
11.1	5.80463	5.49686	7.4002		112	1.27	1.44	1.51	1.3	2.25	2.42
11.2	5.81678	5.35137	7.99886		113	1.16	1.3	1.39	1.15	2.16	2.26
11.3	5.81743	5.47695	7.19564		114	0.98	1.12	1.22	1.06	2.04	2.09
11.4	6.1843	5.51373	7.52032		115	0.95	1	1.15	0.96	2	1.94
11.5	6.26963	5.62691	7.24612		116	1.02	0.98	1.17	0.9	2.06	1.95
11.6	6.15752	5.56334	7.45243		117	1.1	0.96	1.19	0.91	2.07	1.9
11.7	6.01804	5.45734	7.25239		118	1.21	0.97	1.23	0.89	2.15	1.96
11.8	5.49447	5.82439	7.48536		119	1.76	1.08	1.42	0.97	2.12	2
11.9	5.78602	5.63911	7.1776		120	1.47	1.07	1.4	1.02	2.14	1.87
12	6.49903	5.06458	7.49288		121	1.22	0.92	1.16	0.86	1.98	1.72
12.1	6.25288	5.18306	7.21187		122	1.03	0.87	1.08	0.83	1.93	1.73
12.2	6.48767	5.22775	7.35656		123	0.93	0.82	1.03	0.82	1.88	1.77
12.3	6.43782	5.61609	7.34358		124	0.89	0.83	1.01	0.84	1.88	1.82
12.4	6.91805	5.98711	7.27035		125	0.92	0.95	1.1	0.92	1.95	1.96
12.5	7.24279	5.62167	7.86988		126	0.93	0.98	1.11	0.99	1.95	2.03
12.6	7.2852	5.34151	7.54423		127	1.1	1.18	1.3	1.23	2.13	2.23
12.7	7.23757	5.64335	7.55777		128	1.19	1.24	1.37	1.28	2.04	2.3
12.8	7.31852	5.39941	7.1993		129	1.35	1.41	1.59	1.48	2.16	2.47
12.9	7.40927	5.47746	6.97472		130	1.4	1.44	1.72	1.56	2.19	2.53
13	7.2905	5.64327	7.64271		131	1.36	1.51	1.68	1.51	2.26	2.53
13.1	7.13619	5.76601	7.40592		132	1.47	1.72	1.81	1.7	2.45	2.7
13.2	6.47532	5.49425	7.02498		133	1.36	1.6	1.71	1.58	2.26	2.48
13.3	6.70013	5.35775	7.06531		134	1.27	1.51	1.86	1.63	2.36	2.45
13.4	6.65927	5.81989	6.92301		135	1.47	1.79	1.93	1.8	2.42	2.69
13.5	6.47324	6.02841	6.95073		136	1.58	1.99	1.94	1.96	2.48	2.71
13.6	6.5239	6.27142	6.92158		137	1.69	2.2	2.13	1.92	2.52	2.81
13.7	6.61871	6.2812	7.54088		138	1.47	1.85	1.89	1.65	2.46	2.53
13.8	7.06208	6.19185	8.07228		139	1.41	1.84	1.7	1.77	2.34	2.35
13.9	6.6516	6.04839	7.85356		140	1.68	2.24	1.95	1.96	2.41	2.47
14	6.98597	5.95418	7.89624		141	1.69	2.12	2.08	1.78	2.34	2.45
14.1	7.11101	5.86772	7.87107		142	1.53	1.89	1.97	1.87	2.16	2.19
14.2	7.31661	5.60081	7.42133		143	1.68	2.23	2.13	2.1	2.22	2.17
14.3	7.50568	5.97228	7.70771		144	2.1	2.6	2.28	2.14	2.59	2.29
14.4	7.5743	5.9529	7.94749		145	1.85	1.95	2.12	1.66	2.36	2.23
14.5	7.18812	6.22171	8.26685		146	2.01	1.84	2.16	1.55	2.34	2.34
14.6	7.09799	6.29966	7.72497		147	1.92	1.98	2.16	1.71	2.47	2.31
14.7	7.574	6.34412	7.68728		148	2.08	2.22	2.36	1.73	2.52	2.62
14.8	6.60254	6.44415	7.8549		149	1.89	2.03	2.23	1.56	2.43	2.64
14.9	7.34004	6.34964	7.75623		150	1.64	1.59	2	1.33	2.27	2.29
15	6.88861	6.04184	7.70091		151	1.37	1.42	1.59	1.25	2.25	2.17
15.1	6.99792	6.1591	7.86901		152	1.18	1.24	1.34	1.05	2.02	2.01
15.2	7.30288	6.01084	7.59738		153	1.03	1.16	1.25	1.09	1.99	1.98
15.3	7.31859	5.89141	7.48557		154	0.96	1.1	1.2	1.09	1.89	1.9
15.4	7.67346	6.16634	7.35548		155	1.09	1.27	1.34	1.22	2	1.96
15.5	7.08788	6.33563	7.28883		156	1.21	1.26	1.37	1.2	2.02	1.96
15.6	6.52828	5.93586	7.35532		157	1.16	1.16	1.25	1.14	1.89	1.84
15.7	6.21714	5.97743	7.29025		158	1.14	1.21	1.26	1.22	1.87	1.83
15.8	6.43238	5.88323	7.03388		159	1.29	1.35	1.46	1.35	2.04	1.92
15.9	6.74139	6.1049	7.7718		160	1.36	1.39	1.49	1.38	2.05	1.9
16	6.3766	6.11951	8.36921		161	1.32	1.36	1.38	1.33	1.94	1.76
16.1	6.32378	6.20971	7.62884		162	1.4	1.44	1.43	1.41	2.01	1.86
16.2	6.53661	6.21571	7.14226		163	1.56	1.54	1.59	1.53	2.13	1.99
16.3	6.74401	6.29566	7.70657		164	1.65	1.6	1.58	1.62	2.1	1.93
16.4	7.38345	5.96057	7.4185		165	1.75	1.59	1.52	1.72	2.05	1.89
16.5	7.03432	5.62694	7.39295		166	1.9	1.71	1.69	1.84	2.17	2.01
16.6	6.92084	5.69161	7.4657		167	2.02	1.86	1.79	1.89	2.27	2.18
16.7	6.80319	5.85223	7.1684		168	2.08	1.98	1.81	1.83	2.23	2.18
16.8	6.87404	5.65985	7.05326		169	1.98	1.85	1.77	1.7	2.23	1.98
16.9	7.08414	5.91672	7.21462		170	1.81	1.66	1.66	1.51	2.01	1.85
17	7.14997	5.88031	6.79734		171	1.52	1.52	1.45	1.38	1.88	1.7
17.1	7.00027	5.9448	7.53526		172	1.3	1.3	1.31	1.23	1.84	1.57
17.2	8.58348	6.15987	7.77342		173	1.11	1.14	1.12	1.08	1.73	1.51
17.3	8.22566	6.21523	7.71226		174	0.98	1.01	1.02	0.97	1.71	1.48
17.4	7.13277	6.28383	7.76058		175	0.88	0.87	0.96	0.84	1.66	1.52
17.5	6.87092	6.65709	7.05213		176	0.79	0.74	0.91	0.8	1.67	1.56
17.6	6.48015	6.83255	7.40346		177	0.85	0.68	0.91	0.76	1.62	1.62
17.7	6.60433	7.34701	7.62599		178	0.89	0.72	0.97	0.78	1.71	1.73
17.8	6.821	7.28819	7.20183		179	0.94	0.77	1.07	0.94	1.79	1.84
17.9	7.07128	7.10913	7.57256		180	0.87	0.73	0.97	0.88	1.84	1.94
18	6.87414	7.17995	7.90385		181	0.94	0.8	1.01	0.94	1.86	2
18.1	6.86202	6.89577	7.97161		182	0.86	0.77	1.02	0.91	1.87	1.91
18.2	6.34279	6.50755	7.58002		183	0.82	0.84	1.04	0.95	1.83	1.88
18.3	6.95513	7.08948	8.13462		184	0.75	0.77	0.94	0.89	1.7	1.75
18.4	6.57422	7.22236	7.61769		185	0.8	0.9	1.01	0.98	1.76	1.82
18.5	6.73413	6.58144	7.87568		186	0.83	0.98	1.11	1.07	1.85	1.9
18.6	7.82716	7.08648	7.39157		187	0.76	0.92	1.07	1.01	1.8	1.79
18.7	7.08456	6.6365	7.35003		188	0.78	1	1.08	1.04	1.75	1.75
18.8	6.78379	6.59765	7.03531		189	0.9	1.15	1.29	1.2	1.87	1.9
18.9	6.83671	6.4911	7.10122		190	0.92	1.14	1.29	1.23	1.92	1.91
19	6.44931	6.01464	7.87293		191	0.93	1.21	1.22	1.2	1.86	1.8
19.1	6.52631	5.83612	7.60375		192	1.05	1.36	1.36	1.32	1.97	1.9
19.2	7.39589	5.471	7.30514		193	1.13	1.43	1.48	1.43	2.16	2.07
19.3	7.37498	5.76188	7.24869		194	1.18	1.46	1.39	1.44	2.12	2.02
19.4	6.99406	5.86845	7.9047		195	1.28	1.59	1.55	1.51	2.1	2.06
19.5	6.42998	5.50988	7.78741		196	1.37	1.8	1.79	1.66	2.24	2.24
19.6	6.87773	5.62593	7.57544		197	1.44	2	1.86	1.88	2.25	2.45
19.7	6.65943	5.70734	7.79587		198	1.51	1.99	2.06	1.99	2.11	2.4
19.8	6.41507	5.81156	7.7055		199	1.55	2.4	2.41	2.48	2.2	3.05
19.9	6.76404	5.68663	7.91364		200	1.7	2.67	2.53	2.59	2.36	3.55
20	6.37078	5.78441	8.40871		201	2.11	3.61	2.38	3.16	2.34	4.01
20.1	6.3012	5.87258	8.55613		202	2.53	4.41	3.36	3.6	2.76	4.83
20.2	6.44181	5.634	8.47609		203	2.69	4.4	4.57	4.2	3.12	5.2
20.3	6.07593	6.05875	7.86857		204	3.24	4.52	4.63	5.18	3.23	5.17
20.4	6.10792	5.76512	8.33114		205	3.05	4.55	4.63	6.32	5.09	6.32
20.5	5.85969	5.723	8.06942		206	3.93	5.25	5.78	6.77	4.46	5.71
20.6	6.29553	5.87987	7.63256		207	3.63	6.03	6.22	7.69	4.62	5.5
20.7	6.09506	5.9396	7.56716		208	3.53	6.09	7.16	7.89	4.15	5.39
20.8	6.589	5.55275	7.70172		209	3.88	5.66	8.62	7.21	5.3	5.15
20.9	6.8392	5.47613	7.72392		210	3.72	6.57	7.8	6.48	4.98	5.33
21	6.6789	5.78199	7.75622		211	4.02	5.8	5.87	4.77	4.15	4.62
21.1	6.39052	5.83033	8.39062		212	3.58	5.02	4.63	4.52	3.3	3.32
21.2	6.66234	5.96211	8.35325		213	3.43	3.78	3.56	4.6	2.96	2.65
21.3	6.52559	6.37516	8.27817		214	2.54	3.42	2.46	3.22	3.04	2.94
21.4	6.2897	6.12239	8.05638		215	2.34	2.61	2.31	2.34	2.97	2.67
21.5	6.90445	5.87042	7.59264		216	1.6	1.92	1.73	1.94	2.29	2.39
21.6	6.20353	5.63025	7.63609		217	1.57	1.83	1.89	1.89	2.25	2.43
21.7	6.39658	5.68997	7.52942		218	1.54	1.84	1.63	1.9	2.18	2.55
21.8	6.67842	5.7978	7.2877		219	1.43	1.72	1.52	1.72	2.02	2.4
21.9	6.65642	5.70701	7.04929		220	1.31	1.58	1.36	1.54	1.95	2.23
22	6.60339	5.62317	7.3893		221	1.27	1.52	1.39	1.51	1.97	2.24
22.1	6.62634	5.63934	6.99437		222	1.29	1.48	1.38	1.57	1.88	2.3
22.2	6.87637	5.74635	7.40849		223	1.2	1.39	1.26	1.4	1.82	2.19
22.3	6.76743	5.6521	7.94577		224	1.2	1.29	1.3	1.41	1.86	2.08
22.4	6.56603	5.65537	8.01521		225	1.28	1.31	1.32	1.4	1.93	2.27
22.5	6.50933	5.58362	7.56874		226	1.29	1.35	1.22	1.38	1.84	2.37
22.6	6.75286	5.50426	7.39028		227	1.12	1.24	1.14	1.33	1.73	2.21
22.7	6.63035	5.6557	7.54876		228	1	1.08	1.12	1.23	1.76	2.17
22.8	6.38102	5.4685	7.44007		229	1.05	1.14	1.15	1.29	1.8	2.29
22.9	6.159	5.39966	7.29793		230	0.93	1.04	1.04	1.24	1.69	2.2
23	6.02989	5.57562	7.0385		231	0.87	0.91	0.95	1.14	1.71	2.11
23.1	6.27892	5.5855	7.21394		232	0.92	0.9	0.93	1.14	1.81	2.13
23.2	6.07633	5.54464	7.08307		233	1.03	0.92	0.95	1.19	1.79	2.18
23.3	6.32816	5.72423	7.56219		234	1.19	0.99	1.03	1.29	1.85	2.28
23.4	6.49423	5.90758	7.52775		235	1.25	1.01	1.07	1.29	1.89	2.28
23.5	6.50723	6.14949	7.55486		236	1.5	1.18	1.29	1.56	2.34	2.49
23.6	6.47053	6.14376	7.49175		237	1.37	1.12	1.15	1.38	2.42	2.35
23.7	6.52444	6.14073	7.72037		238	1.18	0.99	1.04	1.31	2.05	2.25
23.8	6.39936	6.0184	7.29948		239	1.27	1.09	1.14	1.48	1.95	2.31
23.9	6.34019	5.60541	7.40401		240	1.08	0.97	1.05	1.37	2.04	2.27
24	6.07038	5.62148	7.84784		241	0.9	0.77	0.9	1.02	1.83	2.06
24.1	5.85132	5.62049	7.24709		242	0.8	0.75	0.87	0.98	1.76	1.95
24.2	6.06648	5.45661	7.40002		243	0.84	0.79	0.88	0.92	1.74	2
24.3	5.78908	5.56651	7.35638		244	0.82	0.9	0.93	0.96	1.67	1.92
24.4	5.70712	5.57947	7.40907		245	0.8	1.03	0.94	0.95	1.64	1.8
24.5	5.70105	5.97614	7.17078		246	0.81	1.12	0.97	0.97	1.58	1.72
24.6	5.81058	6.2212	7.45409		247	0.9	1.16	1.04	1.02	1.59	1.67
24.7	6.1278	6.12738	7.31732		248	0.97	1.23	1.12	1.13	1.65	1.69
24.8	5.96563	6.1484	6.91631		249	1.15	1.38	1.24	1.26	1.74	1.76
24.9	6.10758	6.39418	7.23404		250	1.22	1.53	1.28	1.33	1.89	1.82
25	6.05942	6.24669	7.36808		251	1.42	1.63	1.4	1.49	2.01	1.91
25.1	6.18464	6.50087	7.26272		252	1.58	1.68	1.52	1.64	2.11	2.01
25.2	6.22828	6.12874	7.10837		253	1.76	1.94	1.76	1.93	2.2	2.27
25.3	5.94675	5.86734	7.06941		254	1.98	2.36	1.98	2.23	2.34	2.66
25.4	6.19359	5.97392	6.80145		255	1.98	2.52	1.96	2.17	2.34	2.65
25.5	5.81158	5.92675	6.60998		256	1.77	1.88	1.71	1.88	2.24	2.31
25.6	5.52907	6.54945	7.05522		257	1.71	1.93	1.7	1.9	2.33	2.27
25.7	5.56785	6.29786	7.11219		258	1.56	1.87	1.58	1.74	2.17	2.18
25.8	5.65165	5.95452	7.19401		259	1.62	1.9	1.61	1.77	2.15	2.2
25.9	6.14601	6.10168	7.17228		260	1.47	1.84	1.66	1.68	2.03	2.1
26	6.3334	6.37857	7.40704		261	1.29	1.64	1.37	1.5	1.91	1.99
26.1	6.24496	6.44914	7.54047		262	1.21	1.54	1.27	1.29	1.81	2
26.2	6.21289	6.38553	7.2875		263	1.05	1.34	1.15	1.2	1.68	1.81
26.3	6.34722	6.15565	7.48135		264	1.05	1.33	1.13	1.15	1.64	1.83
26.4	6.49803	6.0649	7.18757		265	0.95	1.19	1.05	1.07	1.59	1.84
26.5	6.45659	6.22366	7.02348		266	0.97	1.16	1.04	1.03	1.62	1.9
26.6	6.43524	6.21092	7.56297		267	1.24	1.27	1.12	1.19	1.71	2.13
26.7	6.40194	6.14556	7.34443		268	0.94	1.03	0.99	1.05	1.62	2.03
26.8	6.44281	6.19753	7.65437		269	0.95	0.97	0.95	1.04	1.7	2.12
26.9	6.60052	6.39831	7.65054		270	1.33	1.25	1.05	1.25	1.71	2.28
27	6.48424	6.16698	7.81255		271	1.19	1.17	1.1	1.32	1.81	2.36
27.1	6.32257	6.02638	7.80783		272	1.19	1.04	1.01	1.21	1.86	2.3
27.2	6.22118	6.19853	7.60521		273	1.36	1.09	1.06	1.49	1.92	2.4
27.3	6.41574	5.76523	8.00909		274	1.47	1.37	1.2	1.85	1.91	2.6
27.4	6.48247	6.15324	7.57325		275	1.88	1.69	1.3	1.77	2.09	2.61
27.5	6.07294	5.78541	7.70073		276	1.58	1.46	1.48	2.12	2.02	2.57
27.6	5.95993	5.57965	7.48825		277	1.66	1.59	1.47	2.09	2.28	2.68
27.7	5.9606	5.80716	7.19536		278	2.14	1.59	1.8	1.92	2.65	2.8
27.8	6.10915	5.63017	7.82974		279	1.7	1.36	1.4	1.77	2.37	2.69
27.9	5.97217	5.87146	7.43811		280	1.32	1.11	1.14	1.49	2.12	2.48
28	5.80047	5.88114	6.78878		281	1.26	1.06	1.06	1.46	2.07	2.48
28.1	6.61114	5.7205	7.28373		282	1.13	1.02	1.09	1.43	1.88	2.41
28.2	6.34917	5.63527	7.40812		283	0.99	0.98	1.03	1.28	1.82	2.31
28.3	6.18116	5.64143	7.92811		284	1.08	1.04	1.17	1.39	1.91	2.38
28.4	6.15472	5.84333	8.01779		285	1.09	1.14	1.1	1.37	1.83	2.46
28.5	6.19316	5.74404	7.59078		286	1.15	1.17	1.1	1.41	1.93	2.61
28.6	5.90514	5.66075	7.56168		287	1.28	1.25	1.21	1.55	2.05	2.68
28.7	6.25157	5.59753	7.5016		288	1.34	1.33	1.25	1.6	2.03	2.7
28.8	6.62425	5.47133	7.26403		289	1.39	1.37	1.31	1.63	2.13	2.86
28.9	6.29653	5.45131	7.2297		290	1.48	1.48	1.43	1.72	2.3	3
29	6.25855	5.64781	7.1749		291	1.7	1.6	1.55	1.84	2.36	3.03
29.1	6.35403	5.64217	7.05263		292	1.83	1.83	1.68	1.99	2.58	3.33
29.2	6.57213	5.52314	7.25835		293	2.45	1.82	2.45	2.05	2.55	3.3
29.3	7.06234	5.71472	7.26964		294	2.47	1.86	2.09	2.07	2.51	3.35
29.4	7.22624	5.69795	7.0426		295	2.72	2.15	2.12	2.24	2.74	3.58
29.5	7.28102	5.60605	7.48425		296	2.81	2.03	2.1	2.22	2.64	3.6
29.6	7.12927	5.92898	8.53537		297	2.06	1.76	1.83	1.95	2.28	3.3
29.7	7.29083	6.01126	8.1397		298	1.83	1.74	1.73	1.93	2.37	3.37
29.8	7.33608	5.79309	8.15562		299	2.49	1.9	1.8	2.1	2.51	3.59
29.9	7.18766	6.18991	8.3871		300	2.86	1.79	1.7	1.99	2.25	3.43
30	7.35738	5.85837	7.58845		301	2.27	1.63	1.45	1.78	2.07	3.25
30.1	6.81916	5.885	7.86651		302	2.46	1.76	1.46	2.04	2.29	3.45
30.2	6.90653	6.21516	7.63171		303	2.48	1.84	1.34	2.09	2.42	3.44
30.3	7.4434	5.9074	7.99247		304	2.69	2.58	1.49	2.98	2.77	3.72
30.4	7.04546	5.65808	7.88508		305	3.3	3.38	1.68	3.1	3.08	4.04
30.5	6.55743	5.62513	8.37273		306	3.31	3.73	1.7	2.95	3.21	4.32
30.6	6.667	5.72539	8.42456		307	3.33	3.55	1.62	3.2	3.43	4.1
30.7	7.45221	5.68211	7.80963		308	3.32	3.94	1.73	3.42	3.4	4.4
30.8	6.92244	5.84183	7.77427		309	2.72	3.4	1.55	2.84	2.74	4.52
30.9	6.53024	5.50555	7.76521		310	2.27	2.67	1.33	2.68	2.5	3.9
31	6.32934	5.65973	8.33286		311	2.32	2.75	1.37	2.7	2.52	3.81
31.1	6.73888	5.55142	8.51356		312	1.98	2.41	1.28	2.49	2.29	3.28
31.2	6.22003	5.57518	8.97285		313	1.64	1.86	1.25	2.33	1.99	2.97
31.3	6.85718	5.34258	8.52696		314	1.85	2.03	1.42	2.5	2.17	3.14
31.4	6.91531	5.67812	8.80636		315	2.14	2.23	1.55	2.94	2.27	2.99
31.5	6.85815	5.5509	8.96168		316	2.02	2.04	1.99	3.41	2.41	2.81
31.6	6.79167	5.72226	9.18307		317	2.05	1.68	2.89	3.41	2.62	2.77
31.7	6.43453	5.87015	8.51646		318	2.3	2.24	3.53	3.54	3.03	3.15
31.8	6.52215	6.04369	8.39902		319	2.38	2.56	3.95	3.58	3.23	3.33
31.9	6.79857	6.01233	8.54528		320	1.8	1.69	3.85	3.94	2.83	3.19
32	6.8891	6.13295	8.16385		321	2.51	2.6	3.94	3.5	2.83	3.1
32.1	6.70302	6.3751	7.49776		322	2.28	2.25	4.1	3.44	2.92	2.87
32.2	6.62931	6.41581	8.02633		323	1.81	1.99	3.28	2.79	2.37	2.81
32.3	6.81786	5.87518	7.83882		324	1.73	1.54	3.18	2.16	2.32	2.88
32.4	6.99131	5.8097	7.79407		325	1.5	1.41	3.96	1.82	2.16	2.74
32.5	7.35853	5.95397	7.96678		326	1.69	1.61	3.12	1.99	2.27	2.96
32.6	7.30262	5.49586	8.26067		327	1.75	1.64	2.35	2.05	2.25	2.9
32.7	7.11118	5.55297	7.91443		328	1.45	1.43	2.48	1.75	2.04	2.63
32.8	7.03976	5.50441	7.79058		329	1.45	1.44	1.69	1.72	2.03	2.75
32.9	7.33577	5.57848	7.88822		330	1.66	1.62	1.7	1.93	2.16	2.9
33	7.42025	5.83984	7.87276		331	1.57	1.54	1.6	1.82	2.1	2.7
33.1	7.33757	5.80932	7.91025		332	1.41	1.39	1.46	1.63	1.94	2.59
33.2	7.42584	6.19037	8.11506		333	1.57	1.56	1.59	1.79	2.03	2.82
33.3	7.33935	6.22643	8.42836		334	1.66	1.69	1.68	1.92	2.1	2.83
33.4	7.58852	5.96757	8.10384		335	1.51	1.57	1.51	1.73	2	2.57
33.5	7.62648	6.01607	7.91607		336	1.5	1.6	1.52	1.73	1.97	2.63
33.6	7.93695	5.79329	7.8924		337	1.69	1.8	1.75	1.98	2.08	2.83
33.7	7.76546	5.75769	8.29454		338	1.71	1.84	1.76	1.99	2.13	2.69
33.8	7.67989	5.61883	8.30006		339	1.65	1.76	1.65	1.84	2.03	2.55
33.9	7.26221	5.86655	8.06068		340	1.78	1.96	1.88	2.08	2.15	2.78
34	7.20336	6.25392	8.05712		341	1.67	1.81	1.74	1.88	2.05	2.81
34.1	7.4314	6.35298	7.78865		342	1.81	1.91	1.91	2	2.16	3.14
34.2	7.61814	5.85891	7.66236		343	1.81	1.87	1.87	2.02	2.2	3.24
34.3	7.50732	5.87282	7.25603		344	1.83	1.88	1.82	1.96	2.15	3.27
34.4	7.25204	6.15185	7.76257		345	1.65	1.72	1.66	1.8	2.01	2.99
34.5	7.42753	5.90812	7.16245		346	1.53	1.58	1.53	1.74	1.99	2.89
34.6	7.36898	6.00392	7.35529		347	1.57	1.63	1.55	1.79	2.04	3.06
34.7	7.16897	5.85206	7.87435		348	1.53	1.6	1.46	1.68	1.96	3
34.8	6.88234	5.80811	7.46992		349	1.43	1.42	1.3	1.56	1.9	2.77
34.9	7.43785	5.4525	7.60126		350	1.39	1.41	1.3	1.6	1.93	2.84
35	7.24422	5.77876	7.58998		351	1.42	1.49	1.29	1.6	1.93	2.99
35.1	7.32018	6.37312	7.47645		352	1.35	1.39	1.18	1.45	1.87	2.85
35.2	7.38015	6.29533	7.63153		353	1.25	1.29	1.13	1.44	1.9	2.71
35.3	7.3719	5.71644	7.66816		354	1.3	1.41	1.17	1.53	1.95	2.92
35.4	7.30667	5.87231	7.75425		355	1.28	1.44	1.12	1.49	1.88	2.99
35.5	6.60765	5.86072	8.0357		356	1.24	1.28	1.09	1.42	1.86	2.8
35.6	6.3298	6.01783	8.24691		357	1.36	1.38	1.12	1.49	1.94	2.86
35.7	6.60012	5.77341	8.07202		358	1.38	1.55	1.14	1.54	1.93	3.06
35.8	6.85981	5.7555	7.92669		359	1.29	1.51	1.19	1.52	1.81	3.07
35.9	6.98463	6.19921	7.94785		360	1.28	1.55	1.29	1.66	1.92	2.92
36	7.27914	5.97636	7.40798		361	1.36	1.86	1.32	1.77	2	3.01
36.1	7.30066	6.39593	7.80154		362	1.47	1.94	1.34	1.81	1.94	3.21
36.2	7.23313	6.65306	7.61187		363	1.69	2.12	1.5	2.01	2.12	3.54
36.3	6.6184	7.19066	7.89692		364	1.67	2.23	1.58	2.02	2.08	3.6
36.4	6.76347	6.77938	7.16107		365	1.8	2.46	1.76	2.13	2.22	3.8
36.5	7.03755	6.39816	7.08938		366	1.86	2.65	1.94	2.4	2.04	3.98
36.6	6.94476	6.05705	7.07682		367	1.91	2.85	2.09	2.86	2.08	4.32
36.7	7.27177	6.73999	7.12769		368	2.3	4.53	2.5	3.41	2.34	4.84
36.8	7.65905	6.75077	7.61737		369	2.55	3.78	2.67	3.56	2.4	5.07
36.9	7.70544	6.20532	7.52104		370	2.33	3.64	2.61	3.09	2.24	4.92
37	7.44048	6.11785	7.40824		371	2.2	3.32	2.28	3.14	2.4	4.31
37.1	6.9257	6.2428	7.72865		372	1.86	2.87	2.09	2.83	2.12	3.93
37.2	7.1862	6.3996	7.4821		373	1.67	2.47	1.84	2.36	1.95	3.77
37.3	6.85778	6.05974	7.35259		374	1.68	2.41	1.72	2.34	1.94	3.86
37.4	6.72979	5.78117	7.70732		375	1.69	2.17	1.56	2.12	2.02	3.74
37.5	6.43288	5.97001	8.28248		376	1.76	2.33	1.58	2.08	2.13	3.8
37.6	6.55598	5.79566	7.72832		377	1.83	2.36	1.62	2.45	2.1	3.88
37.7	6.34593	6.5543	8.40765		378	1.69	2.23	1.53	2.07	2	3.81
37.8	6.60652	5.87453	8.13538		379	1.62	2.09	1.41	2.03	2.11	3.67
37.9	6.76437	5.5531	7.61318		380	1.53	1.94	1.28	1.81	1.99	3.38
38	6.82329	5.57898	7.65939		381	1.52	1.92	1.25	1.77	1.88	3.42
38.1	7.07151	5.95259	7.83407		382	1.49	1.95	1.26	1.89	1.9	3.58
38.2	7.2904	5.70527	7.83127		383	1.47	1.81	1.2	1.82	1.93	3.41
38.3	7.79558	5.49566	8.32644		384	1.45	1.71	1.16	1.65	1.8	3.21
38.4	7.71524	5.89805	7.76497		385	1.46	1.81	1.23	1.77	1.81	3.38
38.5	7.29775	5.90891	8.31769		386	1.5	1.85	1.28	1.89	1.95	3.45
38.6	7.15323	5.82391	7.45348		387	1.46	1.69	1.23	1.7	1.89	3.22
38.7	7.66906	5.73546	7.72532		388	1.41	1.7	1.24	1.62	1.79	3.15
38.8	8.06321	6.30354	7.52099		389	1.49	1.88	1.33	1.83	1.85	3.39
38.9	7.32071	5.79024	7.40661		390	1.39	1.92	1.23	1.79	1.78	3.47
39	7.38921	5.42813	7.24379		391	1.47	2.07	1.24	2.06	1.8	3.69
39.1	7.20634	5.93696	6.85143		392	1.45	2.06	1.24	2.1	1.8	3.63
39.2	7.73833	6.06944	6.91563		393	1.5	2.21	1.3	2.1	1.8	3.84
39.3	7.63591	5.98666	8.06255		394	1.5	2.19	1.31	1.96	1.74	3.75
39.4	7.06688	5.76013	8.35491		395	1.44	2	1.26	1.84	1.72	3.47
39.5	7.00447	5.81848	7.54374		396	1.47	2.11	1.39	2.04	1.77	3.58
39.6	7.17586	5.90659	8.26873		397	1.5	2.25	1.45	1.98	1.76	3.78
39.7	6.71307	5.93517	8.66665		398	1.5	2.18	1.5	1.87	1.74	3.6
39.8	7.22199	5.92158	8.66537		399	1.47	2.18	1.58	2.04	1.75	3.44
39.9	7.49209	5.96299	8.59852		400	1.54	2.36	1.64	2.19	1.84	3.6
40	7.3652	6.01311	7.56115		401	1.6	2.42	1.74	2.12	1.88	3.8
40.1	7.28676	5.99744	8.53172		402	1.65	2.39	1.69	2.62	1.86	3.82
40.2	7.42475	5.80147	8.13111		403	1.72	2.52	1.76	3.12	1.88	4.1
40.3	7.13092	6.48047	8.8089		404	1.97	2.9	1.87	4.54	2.09	4.34
40.4	7.97771	6.47354	8.89977		405	2.28	3.16	1.97	6.28	2.29	4.69
40.5	8.09182	6.08105	8.48055		406	2.64	3.86	2.15	8.86	2.39	5.04
40.6	7.65995	6.17797	8.30226		407	2.92	4.12	2.37	10.85	2.61	5.57
40.7	7.71064	6.17206	7.80666		408	2.83	3.81	2.31	11.72	2.49	5.66
40.8	7.58528	5.84384	7.77166		409	2.38	3.79	2.01	10.93	2.16	5.17
40.9	7.65854	6.17657	8.40739		410	2	3.2	1.91	11.01	2.08	4.66
41	7.77598	6.62733	8.27205		411	1.82	3.46	1.94	10.5	1.95	4.52
41.1	8.0351	7.24888	8.54442		412	1.69	3.11	1.79	8.73	1.9	4.25
41.2	7.66676	6.7361	8.05625		413	1.81	3.17	1.87	6.02	2.02	4.18
41.3	7.88483	6.83244	7.61938		414	1.76	3.16	2	4.47	2.04	3.97
41.4	7.29648	6.90286	7.83432		415	1.67	2.86	1.78	3.26	1.92	3.86
41.5	7.90244	7.39641	8.50299		416	1.71	2.5	1.85	3.1	2.05	3.74
41.6	6.86645	7.27733	8.36689		417	1.63	2.3	1.8	2.79	2.03	3.58
41.7	7.11772	7.01109	8.76758		418	1.6	2.08	1.76	2.64	2.09	3.43
41.8	6.76766	6.52632	8.79016		419	1.53	2	1.69	2.19	1.94	3.36
41.9	6.76195	5.89315	8.33873		420	1.4	1.92	1.45	1.83	1.82	3.33
42	7.0947	6.53967	8.13369		421	1.37	1.74	1.34	1.91	1.92	3.15
42.1	7.1174	5.97946	8.19826		422	1.35	1.62	1.33	1.66	1.91	3.01
42.2	7.3889	6.2697	7.81853		423	1.28	1.65	1.22	1.4	1.78	3.04
42.3	7.41556	6.0024	8.15697		424	1.25	1.56	1.16	1.38	1.74	2.99
42.4	6.74913	6.1012	8.127		425	1.21	1.37	1.15	1.45	1.81	2.78
42.5	7.25389	5.83446	8.35331		426	1.19	1.41	1.18	1.33	1.75	2.75
42.6	7.44565	6.26494	8.01249		427	1.2	1.48	1.23	1.34	1.66	2.78
42.7	6.96101	6.53024	8.16488		428	1.18	1.3	1.15	1.47	1.69	2.67
42.8	7.0315	6.51816	9.00352		429	1.1	1.24	1.12	1.33	1.68	2.5
42.9	6.64695	6.71828	8.8891		430	1.14	1.41	1.17	1.33	1.63	2.57
43	7.23529	6.3836	8.36542		431	1.16	1.32	1.13	1.37	1.63	2.61
43.1	7.25787	6.63287	8.19781		432	1.04	1.16	1.02	1.27	1.61	2.41
43.2	7.49154	6.64568	8.20347		433	1.02	1.24	1.06	1.25	1.59	2.32
43.3	7.12726	6.465	8.48512		434	1.13	1.39	1.15	1.33	1.63	2.46
43.4	7.05545	6.64823	8.17445		435	1.11	1.32	1.12	1.33	1.65	2.44
43.5	7.03219	6.04673	8.38478		436	0.98	1.19	1.05	1.24	1.59	2.21
43.6	7.70625	6.4393	8.66718		437	1.07	1.34	1.15	1.29	1.61	2.23
43.7	7.86177	6.30212	8.74576		438	1.23	1.44	1.23	1.4	1.71	2.4
43.8	7.34266	6.13471	7.85041		439	1.15	1.35	1.17	1.41	1.71	2.28
43.9	7.52897	6.43835	8.07593		440	1.06	1.34	1.15	1.32	1.67	2.08
44	8.24982	6.39686	8.08175		441	1.23	1.52	1.3	1.45	1.78	2.24
44.1	7.81024	6.72388	8.12709		442	1.31	1.54	1.36	1.57	1.85	2.36
44.2	8.16345	6.27267	8.13082		443	1.21	1.48	1.29	1.5	1.82	2.19
44.3	8.11847	6.18477	8.8102		444	1.27	1.59	1.34	1.5	1.84	2.13
44.4	7.79068	6.15931	9.2625		445	1.48	1.75	1.49	1.68	2.01	2.35
44.5	7.50899	6.25238	9.29748		446	1.48	1.75	1.5	1.74	2.05	2.38
44.6	7.26494	6.19265	9.6574		447	1.43	1.76	1.44	1.67	2.02	2.24
44.7	7.51312	6.28432	9.65285		448	1.63	1.93	1.58	1.79	2.15	2.31
44.8	7.8313	6.06444	9.14512		449	1.87	2.22	1.8	1.92	2.34	2.44
44.9	8.07577	6.48034	9.16851		450	2.24	2.57	2.13	2.16	2.59	2.69
45	7.93979	6.47667	9.11505		451	2.09	2.77	2.3	2.23	2.54	2.68
45.1	8.45125	6.46142	9.7251		452	2.01	2.78	2.39	2.21	2.54	2.51
45.2	8.75448	6.41568	9.39534		453	1.87	2.44	1.9	1.99	2.3	2.19
45.3	7.64115	6.83725	9.37089		454	2.24	2.08	1.77	1.88	2.42	2.03
45.4	8.12941	6.81325	8.75665		455	1.72	1.8	1.57	1.59	2.08	1.9
45.5	7.81577	6.9368	9.12461		456	1.43	1.53	1.37	1.42	1.93	1.77
45.6	7.87693	6.7344	9.53		457	1.26	1.35	1.26	1.28	1.84	1.69
45.7	7.95966	6.52854	9.92053		458	1.12	1.22	1.2	1.17	1.74	1.64
45.8	8.22978	6.50544	9.51322		459	0.93	1.05	1.05	1.01	1.64	1.52
45.9	7.88137	6.64779	8.84177		460	0.83	1.05	0.94	0.91	1.59	1.67
46	8.32043	6.77394	8.87219		461	0.77	0.86	0.91	0.91	1.65	1.59
46.1	8.04258	6.79934	9.11704		462	0.8	1.09	0.95	0.92	1.63	1.65
46.2	7.99089	6.45572	9.36549		463	0.89	0.83	0.96	0.83	1.78	1.76
46.3	7.32017	6.17704	9.04434		464	1.05	0.92	1.02	0.89	2.03	1.85
46.4	7.61098	6.29192	9.04506		465	1.28	1.04	1.08	0.9	2.18	1.93
46.5	7.86098	6.32558	9.12288		466	1.43	1.29	1.3	1.02	2.18	2.21
46.6	7.65485	6.5043	10.279		467	1.56	1.42	2.13	1.14	2.54	2.29
46.7	7.79432	6.65735	9.52858		468	1.68	1.58	2.14	1.36	2.7	2.51
46.8	7.85133	6.99871	9.6778		469	1.85	1.79	2.13	1.63	2.81	2.8
46.9	7.58135	6.80003	10.5388		470	1.7	1.72	2.12	1.6	3.02	2.72
47	8.07392	7.26726	10.489		471	1.52	1.55	1.72	1.34	2.66	2.44
47.1	8.35665	7.31645	10.345		472	1.42	1.55	1.68	1.35	2.38	2.4
47.2	8.46653	7.07867	10.1838		473	1.36	1.49	1.46	1.26	2.16	2.26
47.3	8.33387	6.9502	10.3645		474	1.31	1.37	1.38	1.14	2.01	2.14
47.4	8.06354	7.54353	10.2422		475	1.33	1.33	1.56	1.08	2.05	2.14
47.5	8.1543	7.63264	10.9786		476	1.3	1.38	1.49	1.11	2.04	2.13
47.6	7.72162	7.67218	10.576		477	1.18	1.31	1.28	1.05	1.96	1.99
47.7	7.64306	7.80941	10.5323		478	1.09	1.16	1.27	0.96	1.95	1.86
47.8	7.23374	7.48903	11.3207		479	1.23	1.24	1.37	1	1.99	1.91
47.9	7.16557	7.62996	12.1858		480	1.25	1.33	1.31	1.06	1.97	1.92
48	7.03404	7.05015	11.9106		481	1.13	1.23	1.17	0.97	1.89	1.74
48.1	6.98858	6.83399	10.6419		482	1.13	1.22	1.21	0.93	1.98	1.71
48.2	6.86078	6.65633	10.6004		483	1.28	1.31	1.26	1.03	2.09	1.86
48.3	6.96629	7.01048	11.109		484	1.3	1.28	1.2	1.02	1.96	1.83
48.4	6.90126	7.06267	11.2425		485	1.16	1.14	1.11	0.89	1.92	1.63
48.5	7.22051	7.07185	11.349		486	1.28	1.12	1.14	0.92	2.11	1.75
48.6	7.51199	7.42089	10.6865		487	1.5	1.22	1.24	1.04	2.17	1.9
48.7	7.09932	7.31586	10.4392		488	1.4	1.16	1.22	0.96	2.04	1.78
48.8	7.3503	7.39628	10.0134		489	1.27	1.02	1.17	0.86	2.1	1.72
48.9	7.27487	7.30934	10.589		490	1.59	1.09	1.24	0.92	2.33	1.85
49	7.0321	7.17596	10.9382		491	1.8	1.2	1.37	1.05	2.37	1.94
49.1	6.33235	6.92611	10.7324		492	1.68	1.16	1.35	0.99	2.32	1.91
49.2	6.93898	6.93191	10.9488		493	1.67	1.11	1.37	1.01	2.45	1.89
49.3	6.73512	6.7078	10.6419		494	1.89	1.22	1.49	1.19	2.62	1.94
49.4	6.90513	6.72854	10.5556		495	2	1.31	1.63	1.16	2.61	1.99
49.5	7.19992	6.48333	9.79244		496	2.03	1.32	1.63	1.13	2.68	1.98
49.6	6.62002	6.30125	9.97699		497	1.99	1.23	1.65	1.13	2.64	1.93
49.7	6.48307	6.47019	10.183		498	2.21	1.33	1.82	1.24	2.72	1.95
49.8	6.44291	6.39109	9.82059		499	2.38	1.46	1.89	1.26	2.89	2.05
49.9	6.46104	6.50066	10.1943		500	2.37	1.43	1.93	1.21	2.98	2.09
50	6.30111	6.67535	9.51544		501	2.58	1.44	2.11	1.27	2.95	2.04
50.1	5.99765	6.989	9.73712		502	2.82	1.59	2.33	1.39	3.07	2.08
50.2	6.50455	6.6856	9.76588		503	2.83	1.66	2.34	1.37	3.3	2.2
50.3	6.51169	6.63272	9.33487		504	2.88	1.66	2.49	1.35	3.4	2.22
50.4	6.49582	6.38304	9.12174		505	3.15	1.78	2.84	1.5	3.5	2.33
50.5	6.45957	6.20762	8.70478		506	2.96	1.62	2.56	1.38	3.3	2.24
50.6	6.57984	5.93022	8.69214		507	3.1	1.89	2.68	1.88	3.29	2.39
50.7	7.01571	6.26994	8.48649		508	2.81	1.79	2.43	1.65	2.93	2.26
50.8	6.37905	5.9669	8.55804		509	2.85	2.09	2.63	1.88	2.97	2.29
50.9	6.86396	6.16321	9.39534		510	2.53	1.94	2.38	2.23	2.83	2.09
51	7.44857	6.48696	9.82051		511	2.24	1.79	2.18	2.7	3.03	2.02
51.1	7.05284	7.05049	9.18343		512	2.09	1.8	2.11	3.03	3.31	2.08
51.2	7.58399	7.24932	9.21203		513	1.95	1.5	1.65	3.71	3.78	2.34
51.3	6.99418	7.14732	9.16347		514	1.96	1.98	2.57	3.51	3.48	2.55
51.4	7.1605	6.975	9.00877		515	1.8	1.78	2.51	2.81	3.38	3.07
51.5	7.28905	6.77733	9.16208		516	2.07	1.81	2.05	2.53	3.32	3.39
51.6	7.51326	7.15495	9.25759		517	2.13	1.62	1.73	1.96	2.14	3.46
51.7	7.55293	7.39918	10.0675		518	1.84	1.72	1.86	1.69	2.17	2.36
51.8	7.45057	7.52983	10.033		519	2.09	1.89	2.03	1.63	2.61	2.93
51.9	7.07296	7.81735	9.54528		520	1.94	1.78	1.84	1.68	2.4	2.84
52	7.37187	7.82276	9.13302		521	1.77	1.59	1.63	1.8	1.98	2.28
52.1	7.7711	7.35164	9.24264		522	1.9	1.76	1.81	1.76	2.32	2.77
52.2	7.3607	7.34612	9.74892		523	1.77	1.92	1.84	1.61	2.47	3.07
52.3	6.7564	6.80334	9.51602		524	1.59	1.84	1.7	1.54	2.15	2.58
52.4	6.67262	6.89976	9.07642		525	1.67	1.96	1.77	1.7	2.13	2.54
52.5	7.20575	7.27122	10.4099		526	1.83	2.49	1.9	1.92	2.29	2.92
52.6	7.66318	6.95233	9.96623		527	1.99	2.64	2.01	2.06	2.47	3.23
52.7	7.25313	6.6904	9.85437		528	2.02	2.64	2.07	2.11	2.61	3.38
52.8	7.30822	6.88972	10.5148		529	1.78	2.33	1.83	1.8	2.43	3.05
52.9	7.94884	7.07583	10.8387		530	1.64	2.04	1.74	1.61	2.33	2.86
53	8.52536	6.7964	11.3666		531	1.56	1.92	1.66	1.52	2.11	2.68
53.1	8.16577	6.7135	11.1353		532	1.7	2.13	1.86	1.74	2.27	3
53.2	8.33046	6.55074	11.2156		533	1.73	2.15	1.99	1.83	2.42	3.13
53.3	7.35789	6.15661	10.0373		534	1.61	1.98	1.8	1.64	2.26	2.91
53.4	7.23859	6.5485	9.63865		535	1.66	2.02	1.83	1.69	2.25	2.98
53.5	6.6174	6.26122	10.6667		536	1.79	2.19	2.08	1.95	2.51	3.27
53.6	6.6223	6.22557	10.1383		537	1.77	2.17	2.06	1.95	2.58	3.21
53.7	6.58341	6.01784	10.7384		538	1.71	2.06	1.91	1.78	2.48	3.07
53.8	6.28432	5.95741	10.1521		539	1.89	2.34	2.22	1.98	2.68	3.41
53.9	6.15342	5.69439	10.3512		540	2.14	2.62	2.44	2.35	2.81	3.55
54	6.59201	5.79157	10.1055		541	2.26	2.77	2.59	2.55	3	3.72
54.1	6.49989	5.95321	10.7982		542	2.25	2.75	2.73	2.97	3.06	3.55
54.2	7.04202	6.19625	9.6607		543	2.74	2.5	2.46	3.2	2.84	3.38
54.3	6.77262	5.93653	10.2582		544	2.24	2.39	2.43	2.5	2.84	3.35
54.4	7.68778	6.11612	11.2094		545	1.95	2.23	2.28	2.27	2.78	3.19
54.5	6.87556	6.50867	10.7765		546	2.05	2.55	2.71	2.43	3.14	3.48
54.6	6.68398	6.30379	11.4109		547	2.01	2.62	2.71	2.36	3.14	3.55
54.7	7.17672	5.99793	10.984		548	1.84	2.27	2.24	2.02	2.85	3.2
54.8	6.59685	6.0981	11.1296		549	1.88	2.23	2.3	2.1	3.02	3.25
54.9	6.48311	5.92059	9.93595		550	2.02	2.52	2.61	2.32	3.27	3.55
55	6.91517	5.89729	10.6172		551	1.96	2.48	2.43	2.2	3.15	3.44
55.1	6.95236	5.82138	10.5185		552	1.87	2.15	2.15	1.98	3.05	3.21
55.2	6.59198	5.85333	10.4032		553	2.09	2.25	2.35	2.15	3.26	3.42
55.3	6.94088	6.16141	11.0649		554	2.2	2.55	2.56	2.39	3.4	3.64
55.4	7.12304	6.64315	10.5701		555	2.11	2.45	2.34	2.2	3.21	3.56
55.5	6.43262	7.08064	10.733		556	2.09	2.11	2.17	2.04	3.17	3.45
55.6	6.72651	6.63922	10.8721		557	2.32	2.34	2.42	2.24	3.55	3.65
55.7	6.69198	6.63759	10.9796		558	2.64	2.62	2.53	2.45	3.91	4
55.8	6.39245	6.40704	10.9702		559	2.49	2.44	2.39	2.37	3.63	3.8
55.9	6.51891	6.32835	11.6735		560	2.31	2.34	2.11	2.07	3.35	3.18
56	6.37855	6.34262	11.6701		561	2.26	2.34	2.12	2.07	3.48	2.98
56.1	6.63706	6.69193	11.4095		562	1.93	1.94	1.9	1.66	3.18	2.63
56.2	6.76922	6.63035	12.7098		563	1.93	1.89	1.93	1.69	3.12	2.88
56.3	6.69756	7.35119	11.8442		564	2.09	1.97	2.16	1.84	3.38	3.1
56.4	6.69445	6.78022	10.8614		565	2.17	2.09	2.28	2.09	3.51	3.33
56.5	6.75068	6.02775	11.7377		566	2.11	2.1	2.31	2.04	3.52	3.39
56.6	6.97897	6.30237	11.289		567	2.26	2.25	2.83	2.1	3.71	3.61
56.7	7.23948	6.45298	11.8475		568	2.4	2.56	3.11	2.14	3.82	4.19
56.8	6.93623	6.40917	12.5216		569	2.41	2.62	3.59	2.31	3.88	4.42
56.9	7.01244	6.35148	12.5341		570	2.64	2.92	4.1	2.61	4.29	4.33
57	6.91805	6.73219	11.9045		571	2.57	2.84	4.4	2.54	4.14	3.98
57.1	6.43272	6.25527	10.7506		572	2.24	2.36	3.65	2.23	3.91	3.39
57.2	6.53121	6.35955	10.931		573	2.09	2.21	2.96	2.06	3.74	3.18
57.3	6.47666	6.60445	11.344		574	2.12	2.2	2.93	2.02	3.57	3.18
57.4	6.87043	6.42449	11.0697		575	1.93	1.97	2.27	1.82	3.27	3.01
57.5	7.17933	6.68585	9.83951		576	1.94	1.97	2.18	1.92	3.22	3.04
57.6	6.73889	6.44947	10.5258		577	1.89	1.89	2.1	1.75	3.21	3.02
57.7	6.6978	6.32014	10.0628		578	1.88	1.83	1.96	1.57	3.2	2.81
57.8	6.64719	6.73624	10.3613		579	1.73	1.68	1.7	1.42	3.03	2.52
57.9	6.26315	6.90774	10.8336		580	1.75	1.62	1.65	1.39	3.15	2.44
58	6.78984	6.99798	10.7752		581	1.55	1.45	1.45	1.18	2.96	2.17
58.1	6.69823	6.6032	10.672		582	1.55	1.39	1.42	1.16	3.13	2.07
58.2	6.66433	7.15913	11.3173		583	1.54	1.33	1.37	1.15	3.33	2.1
58.3	6.48223	7.0211	10.6705		584	1.73	1.56	1.52	1.33	3.34	2.32
58.4	6.34713	6.76754	10.6714		585	1.77	1.61	1.62	1.38	3.29	2.46
58.5	6.20336	6.3172	10.0915		586	1.66	1.57	1.64	1.3	3.09	2.42
58.6	6.23143	6.09497	9.78971		587	1.82	1.71	1.89	1.42	3.11	2.66
58.7	6.60647	6.25294	10.0144		588	1.64	1.67	1.85	1.46	2.84	2.58
58.8	7.07176	6.45	9.91579		589	1.65	1.83	2.02	1.69	2.75	2.77
58.9	6.93246	6.59349	9.73394		590	1.65	1.87	2.04	1.75	2.64	2.77
59	7.47574	6.39045	10.1722		591	1.7	1.98	2.15	1.88	2.6	2.89
59.1	7.59999	6.28687	10.1497		592	1.64	1.92	1.9	1.7	2.31	2.75
59.2	7.68164	6.38668	9.93428		593	1.51	1.78	1.69	1.51	2.2	2.63
59.3	7.98646	6.39874	10.3541		594	1.55	1.93	1.73	1.61	2.19	2.81
59.4	7.32962	6.44344	10.2968		595	1.54	1.83	1.65	1.59	2.09	2.77
59.5	7.66373	6.51054	9.92213		596	1.45	1.61	1.45	1.42	1.97	2.55
59.6	7.73553	6.20973	10.0088		597	1.39	1.72	1.4	1.38	1.92	2.7
59.7	7.42813	6.42683	9.35317		598	1.47	1.84	1.51	1.46	1.93	2.95
59.8	8.0685	6.45193	9.18988		599	1.46	1.6	1.38	1.45	1.85	2.91
59.9	7.98662	6.58149	9.58774		600	1.5	1.78	1.43	1.56	1.87	3.09
60	8.18851	6.51015	9.76773		601	1.37	1.62	1.32	1.44	1.79	2.94
60.1	7.40293	6.95507	9.79338		602	1.37	1.58	1.36	1.47	1.76	3.16
60.2	8.23212	6.18273	8.99078		603	1.45	1.87	1.43	1.57	1.8	3.31
60.3	7.35676	6.03914	9.58974		604	1.47	2.15	1.47	1.64	1.74	3.44
60.4	7.28923	6.03779	9.78962		605	1.38	1.93	1.29	1.55	1.67	3.21
60.5	7.58301	6.46751	10.6029		606	1.39	1.94	1.31	1.52	1.68	3.06
60.6	8.01894	6.32613	10.0177		607	1.55	2.14	1.45	1.68	1.72	3.34
60.7	7.68828	6.3556	9.5214		608	1.53	2	1.33	1.67	1.7	3.37
60.8	7.92286	6.25802	9.83238		609	1.41	1.83	1.25	1.59	1.67	3.11
60.9	7.59508	6.62067	9.29121		610	1.51	2.04	1.43	1.74	1.77	3.21
61	6.90288	6.69219	9.02772		611	1.62	2.14	1.5	1.86	1.86	3.43
61.1	6.39789	6.62578	8.88575		612	1.51	1.97	1.37	1.8	1.82	3.33
61.2	6.89768	6.6233	8.91503		613	1.62	2.05	1.45	1.97	2	3.43
61.3	7.14716	6.48792	9.57671		614	1.55	1.87	1.38	1.86	1.94	3.24
61.4	7.21734	6.46949	9.18116		615	1.56	1.93	1.47	1.9	1.98	3.14
61.5	7.20627	6.75277	9.65376		616	1.46	1.73	1.42	1.71	1.86	2.93
61.6	7.58807	7.09283	10.2015		617	1.37	1.66	1.3	1.58	1.75	2.98
61.7	7.0159	6.97463	10.3138		618	1.49	1.89	1.39	1.73	1.78	3.08
61.8	7.27477	6.88399	10.1363		619	1.52	1.92	1.6	1.83	1.83	2.94
61.9	6.64695	6.74931	10.3005		620	1.4	1.73	1.49	1.65	1.74	2.74
62	7.36873	6.51917	8.8577		621	1.41	1.86	1.42	1.58	1.65	2.83
62.1	7.42408	6.96034	9.29348		622	1.6	2.15	1.65	1.83	1.76	3.07
62.2	7.15298	7.59806	9.0683		623	1.95	2.42	1.99	1.99	1.79	3.18
62.3	7.17956	7.22646	9.3104		624	1.8	2.4	1.96	1.8	1.7	3.16
62.4	6.96315	7.18978	9.73283		625	2.06	3.16	2.78	2.1	1.93	3.61
62.5	6.8599	7.0789	8.84349		626	3.21	3.86	3.76	2.13	2.25	3.67
62.6	7.12462	7.06765	8.83373		627	4.28	4.99	3.96	2.13	3.09	3.57
62.7	7.0704	7.35416	9.07669		628	5.85	5.39	3.53	2.31	3.37	3.6
62.8	7.31149	7.11985	9.55564		629	5.21	5.88	3.51	2.28	3.88	3.89
62.9	7.05426	7.26749	9.62243		630	4.42	6.7	3.68	2.66	3.86	4.16
63	6.48688	7.45113	9.70399		631	4.39	7.14	3.76	2.79	4.32	4.57
63.1	6.30322	7.20536	8.98423		632	4.09	7.23	4.2	3.95	5.18	5.12
63.2	6.7051	7.50605	9.39341		633	3.74	7.77	4.04	5.18	4.53	4.36
63.3	6.72641	7.64198	9.59825		634	3.34	6.64	3.33	6.25	5.93	4.44
63.4	6.86839	7.51794	9.68196		635	3.1	5.43	3.1	5.39	6.17	3.98
63.5	6.87027	7.74072	10.2428		636	3.2	5.46	3.07	3.95	5.49	4.78
63.6	6.73008	7.13583	10.2348		637	3.03	5.43	2.69	3.81	5.02	4.67
63.7	7.12219	7.2765	9.65842		638	3.55	5.34	2.84	5.36	3.39	5.24
63.8	7.11879	6.93575	10.2831		639	3.94	4.26	2.72	5.22	2.49	4.38
63.9	7.37623	6.89149	10.307		640	3.73	3.83	2.48	4.91	2.59	4.02
64	8.00119	7.68324	10.2554		641	3.85	4.07	2.54	5.26	2.85	4.83
64.1	7.68601	6.53943	10.6149		642	3.87	3.54	2.61	4.36	2.57	4.12
64.2	7.64248	6.18353	11.6428		643	3.53	3.81	2.52	3.37	3.13	3.75
64.3	8.04131	6.3158	10.0873		644	3.15	3.09	2.28	2.42	2.94	3.4
64.4	8.40769	6.42694	10.1766		645	2.08	2.4	2.04	1.62	2.24	2.69
64.5	8.02771	6.58299	10.7193		646	1.55	1.97	1.5	1.39	1.92	2.58
64.6	7.93514	6.80537	10.3224		647	1.35	1.57	1.3	1.18	1.79	2.29
64.7	8.09783	6.43506	10.4361		648	1.35	1.7	1.36	1.23	1.85	2.28
64.8	8.07031	6.56106	10.7324		649	1.5	1.9	1.47	1.35	1.85	2.35
64.9	8.05592	6.52882	10.4042		650	1.44	1.64	1.34	1.21	1.74	2.16
65	8.36732	6.66616	9.65376		651	1.26	1.44	1.21	1.08	1.73	1.95
65.1	7.66662	6.7632	9.94715		652	1.36	1.69	1.39	1.25	1.8	2.09
65.2	8.14025	6.88049	9.79173		653	1.49	1.73	1.44	1.31	1.76	2.12
65.3	7.50206	7.15773	10.9342		654	1.35	1.44	1.26	1.12	1.69	1.86
65.4	7.55766	6.89458	10.6868		655	1.3	1.44	1.25	1.1	1.74	1.78
65.5	7.42268	6.4418	10.7355		656	1.49	1.64	1.43	1.3	1.78	1.98
65.6	7.82439	6.88896	11.0456		657	1.47	1.55	1.39	1.29	1.74	1.88
65.7	7.83716	6.76634	11.2978		658	1.28	1.33	1.24	1.11	1.71	1.62
65.8	7.79395	6.80823	11.0113		659	1.42	1.44	1.35	1.2	1.77	1.71
65.9	7.76744	6.69006	10.7555		660	1.6	1.6	1.45	1.37	1.83	1.86
66	8.3871	6.78467	10.1123		661	1.44	1.42	1.32	1.23	1.79	1.65
66.1	8.25696	6.59695	9.71222		662	1.39	1.31	1.31	1.19	1.78	1.54
66.2	8.32856	6.80111	9.87764		663	1.6	1.59	1.5	1.4	1.85	1.81
66.3	8.04389	7.09533	9.89475		664	1.67	1.65	1.52	1.42	1.95	1.84
66.4	8.36532	6.96359	9.89566		665	1.46	1.44	1.39	1.27	1.85	1.69
66.5	8.44295	6.94536	9.34877		666	1.41	1.32	1.39	1.2	1.87	1.64
66.6	8.40404	7.14585	9.60035		667	1.23	1.15	1.25	1	1.84	1.58
66.7	8.06813	6.79901	10.3846		668	1.1	1.03	1.16	0.9	1.79	1.47
66.8	7.95744	6.67665	10.5051		669	1	0.85	1.03	0.79	1.8	1.51
66.9	8.14986	6.84349	10.2219		670	0.88	0.76	0.96	0.76	1.75	1.59
67	8.16282	6.5271	10.6339		671	0.88	0.72	0.96	0.74	1.74	1.65
67.1	8.17985	6.44245	10.513		672	0.83	0.72	0.92	0.77	1.79	1.73
67.2	8.53719	6.31771	11.4855		673	0.97	0.81	1	0.83	1.87	1.86
67.3	8.27499	6.39842	10.779		674	1.07	0.9	1.09	0.94	1.95	2.01
67.4	8.91532	6.85831	10.6956		675	1.2	1.08	1.25	1.08	2.11	2.16
67.5	9.16682	6.41302	10.8124		676	1.43	1.26	1.4	1.21	2.29	2.3
67.6	8.89229	6.31819	10.3286		677	1.72	1.48	1.59	1.44	2.46	2.45
67.7	8.84677	6.3354	10.5694		678	1.77	1.57	1.62	1.59	2.51	2.57
67.8	8.50151	6.18896	10.7898		679	1.65	1.45	1.56	1.42	2.42	2.46
67.9	9.01834	6.36631	10.7687		680	1.59	1.53	1.59	1.52	2.45	2.55
68	8.73706	6.106	10.2707		681	1.47	1.5	1.56	1.5	2.39	2.51
68.1	8.79221	6.39442	10.4244		682	1.5	1.53	1.57	2.04	2.68	2.54
68.2	8.91173	6.24729	11.423		683	1.56	1.51	1.56	1.56	2.57	2.55
68.3	9.69694	6.15187	11.4701		684	1.45	1.35	1.46	1.31	2.38	2.36
68.4	9.20498	6.35701	12.4435		685	1.54	1.38	1.5	1.28	2.43	2.36
68.5	9.18707	6.49413	12.6883		686	1.57	1.35	1.51	1.25	2.47	2.32
68.6	8.87073	6.4376	11.9231		687	1.64	1.39	1.54	1.26	2.47	2.3
68.7	8.84854	6.38911	12.1355		688	1.42	1.19	1.36	1.11	2.3	2.19
68.8	8.42056	6.16328	12.4019		689	1.3	1.05	1.24	1	2.19	2.07
68.9	8.423	6.33552	11.5945		690	1.45	1.15	1.36	1.07	2.33	2.1
69	8.2835	6.09069	12.0311		691	1.45	1.13	1.33	1.07	2.3	2.1
69.1	8.42433	6.52597	11.6104		692	1.22	0.97	1.14	0.92	2.09	1.94
69.2	8.58854	6.59082	11.1556		693	1.29	1	1.17	0.92	2.14	1.92
69.3	8.68544	6.64431	11.7885		694	1.47	1.16	1.29	1.03	2.26	2.03
69.4	8.99803	6.4818	11.0621		695	1.41	1.16	1.27	1.09	2.24	1.98
69.5	8.76853	6.65113	10.5082		696	1.3	1.09	1.18	1.11	2.24	1.8
69.6	8.95114	6.35059	9.66128		697	1.49	1.17	1.22	1.04	2.33	1.9
69.7	8.40359	6.08492	10.101		698	1.38	1	1.18	1	2.23	1.82
69.8	8.68279	6.22952	9.78544		699	1.55	1.08	1.32	1.04	2.29	1.95
69.9	8.70584	6.18089	11.6198		700	1.63	1.07	1.34	1.01	2.31	1.97
70	8.48551	6.50568	10.5797		701	1.57	0.97	1.25	0.99	2.22	1.83
70.1	8.2211	6.63885	10.5184		702	1.58	0.97	1.34	0.97	2.21	1.86
70.2	8.36309	6.33381	10.7699		703	1.78	1.11	1.46	1.01	2.27	1.97
70.3	8.94531	6.67725	11.0399		704	1.88	1.1	1.48	1.03	2.28	1.94
70.4	8.61613	7.23016	11.1829		705	1.84	1.07	1.5	1.01	2.31	1.84
70.5	8.87655	6.50181	11.4133		706	2.03	1.2	1.61	1.08	2.41	1.95
70.6	9.07818	7.59482	11.1704		707	2.28	1.37	1.73	1.11	2.48	2
70.7	8.97501	7.36951	11.2709		708	2.28	1.32	1.77	1.13	2.48	2.04
70.8	8.89805	7.19369	10.6792		709	2.39	1.29	1.84	1.13	2.58	2.07
70.9	8.93318	6.80471	10.5196		710	2.3	1.24	1.79	1.13	2.46	2.08
71	8.62924	6.55899	10.6719		711	2.36	1.24	1.86	1.08	2.56	1.84
71.1	8.50102	6.56222	10.2271		712	2.4	1.27	2.04	1.12	2.84	1.81
71.2	8.6567	6.91604	10.6403		713	2.51	1.33	2.24	1.17	2.91	1.75
71.3	8.85264	5.99013	9.5163		714	2.69	1.39	2.53	1.22	3.24	1.79
71.4	9.71372	6.00254	9.96271		715	3	1.49	2.78	1.27	3.44	1.86
71.5	9.39658	5.81262	10.1753		716	3.06	1.55	2.98	1.31	3.36	1.8
71.6	10.0728	6.16068	9.44824		717	2.74	1.51	2.69	1.25	2.95	1.71
71.7	9.62948	6.58305	9.79371		718	2.84	1.5	2.64	1.21	3	1.76
71.8	10.2705	6.7565	9.41249		719	3.14	1.6	2.93	1.36	3.21	1.89
71.9	10.1457	6.84071	9.70087		720	3.01	1.68	2.9	1.39	2.97	1.8
72	9.53456	6.85962	9.87192		721	2.79	1.66	2.62	1.31	2.8	1.76
72.1	9.6051	7.01802	10.3457		722	2.96	1.78	2.74	1.25	3.02	1.9
72.2	9.36623	6.63551	9.936		723	3.24	2.21	3.09	1.3	3.36	2.07
72.3	9.61456	6.4189	9.93565		724	3.19	2.04	3.1	1.38	3.31	2.04
72.4	9.90005	6.42585	10.1631		725	3.11	2.01	3.21	1.42	3.43	2.21
72.5	8.91063	6.20364	9.80039		726	3.76	2.46	3.84	1.91	3.8	2.73
72.6	9.83109	6.68594	10.8115		727	4.08	2.49	4.13	2.91	3.94	3.48
72.7	9.86104	6.16812	10.6773		728	4.57	3.05	4.94	2.77	4.41	3.29
72.8	9.62452	6.88236	10.438		729	4.35	4.34	4.92	2.4	4.18	4.07
72.9	9.4417	6.89197	9.5886		730	4.47	3.57	4.49	2.24	3.99	3.57
73	9.84688	6.51443	10.1699		731	5.36	3.6	4.99	2.57	4.42	3.71
73.1	9.88644	6.32349	10.7576		732	5.6	4.05	4.8	3.6	4.34	3.81
73.2	9.87693	6.40339	9.90375		733	5.79	4.06	5.03	3.22	4.53	3.55
73.3	10.0138	7.20627	10.2314		734	5.56	3.66	5.46	2.24	4.79	2.79
73.4	9.7912	6.70932	10.4312		735	5.46	4.13	4.69	1.88	4.74	2.33
73.5	9.70767	6.99125	10.269		736	5.05	4.97	3.91	1.71	5.01	2.07
73.6	9.83154	7.36939	10.8585		737	4.64	3.88	3.44	1.8	4.75	2.08
73.7	9.02877	7.00867	11.4298		738	4.15	3.08	3.26	1.74	4.15	1.99
73.8	8.36536	7.21473	11.0693		739	3.86	2.53	3.2	1.62	4.11	2.14
73.9	9.08095	7.07264	10.3768		740	4.18	2.83	3.42	1.63	4.39	2.29
74	8.57315	7.07099	10.5705		741	4.13	2.7	3.27	1.53	4.15	2.2
74.1	9.72012	6.80296	10.3216		742	3.61	2.08	2.98	1.37	3.74	2.14
74.2	9.83973	7.38333	10.3454		743	3.73	2.11	3.16	1.45	3.99	2.37
74.3	9.27496	7.15016	10.0302		744	4.05	2.33	3.3	1.48	4.21	2.49
74.4	9.24398	7.26603	9.67119		745	3.77	2.06	3.07	1.36	3.81	2.36
74.5	9.58409	7.64612	9.58071		746	3.57	1.79	3.01	1.3	3.64	2.35
74.6	9.97775	7.1616	10.7257		747	3.89	2.07	3.4	1.51	4.06	2.61
74.7	9.41459	7.47268	10.3121		748	3.98	2.18	3.53	1.79	4.2	2.68
74.8	8.91224	7.96153	9.61096		749	3.72	2.01	3.28	1.56	3.97	2.59
74.9	9.18457	7.43654	10.0283		750	3.77	2.06	3.44	1.71	4.1	2.64
75	8.52268	7.32964	10.1699		751	3.61	1.86	2.93	1.58	3.87	2.47
75.1	8.77554	7.15391	10.3979		752	3.66	1.93	2.88	1.6	3.85	2.58
75.2	8.38531	7.87832	9.96355		753	3.68	1.95	2.9	1.64	3.9	2.62
75.3	9.15147	8.51394	10.8641		754	3.62	1.84	2.67	1.55	3.68	2.63
75.4	8.90385	7.63415	10.3573		755	3.35	1.61	2.32	1.31	3.23	2.35
75.5	9.08398	7.49687	10.4247		756	3.16	1.52	2.28	1.25	3.28	2.22
75.6	9.82664	7.0718	11.0162		757	3.12	1.52	2.34	1.26	3.49	2.26
75.7	9.70529	7.55927	10.5189		758	3.19	1.56	2.52	1.29	3.8	2.25
75.8	9.34923	7.95214	10.3637		759	3.06	1.53	2.5	1.36	3.94	2.23
75.9	9.66791	7.39	10.9011		760	3.19	1.61	2.73	1.45	4.19	2.27
76	9.32448	7.36994	10.6319		761	2.97	1.5	2.76	1.36	3.99	2.06
76.1	9.03552	7.42691	9.78988		762	2.79	1.4	2.45	1.25	3.49	1.93
76.2	8.46994	7.18247	9.27316		763	2.87	1.38	2.35	1.19	3.28	1.94
76.3	8.74668	6.98681	10.494		764	2.7	1.36	2.1	1.14	3.04	2
76.4	8.91402	7.14647	10.1202		765	2.83	1.37	2.04	1.12	2.8	2.01
76.5	8.40252	7.33527	10.0166		766	3.21	1.47	1.95	1.13	2.72	2.15
76.6	8.82411	7.22738	9.26616		767	3.74	1.55	2.24	1.16	2.46	2.16
76.7	8.96734	7.0648	10.1772		768	2.77	1.67	2.14	1.23	3.18	2.18
76.8	9.36391	7.19204	9.88141		769	2.82	1.6	2.25	1.19	3.1	2.12
76.9	9.15566	7.97465	10.8065		770	2.83	1.55	2.19	1.23	3.03	1.98
77	8.93017	7.7136	10.6927		771	2.74	1.66	2.21	1.29	3.11	2.03
77.1	8.90507	7.65451	11.2155		772	2.75	1.74	2.42	1.25	3.16	2.18
77.2	9.12719	7.81247	10.6209		773	2.77	1.66	2.43	1.19	3.15	2.06
77.3	9.59558	8.37108	10.8366		774	2.7	1.67	2.3	1.22	2.97	1.99
77.4	8.93127	7.78983	9.65954		775	2.65	1.81	2.44	1.27	3	2.19
77.5	8.0788	8.18436	9.2119		776	2.73	1.86	2.67	1.26	3.21	2.23
77.6	8.46735	7.70718	9.02182		777	2.77	1.8	2.6	1.22	3.1	2.05
77.7	8.43471	7.73446	9.12827		778	2.76	1.88	2.53	1.3	2.92	2.19
77.8	8.50342	7.68426	9.41048		779	2.75	2.03	2.75	1.38	3.17	2.36
77.9	8.5902	7.89832	9.9037		780	2.78	2.02	2.92	1.31	3.32	2.18
78	8.49378	7.841	10.4707		781	2.82	2.01	2.96	1.31	3.06	2.12
78.1	8.34848	8.34946	10.0954		782	2.93	2.14	2.99	1.43	3.03	2.35
78.2	8.31581	8.2304	10.6985		783	3.14	2.24	3.18	1.38	3.37	2.4
78.3	8.33514	7.60487	9.54892		784	3.05	2.22	3.33	1.29	3.15	2.3
78.4	7.80709	7.80884	10.3248		785	2.74	2.26	3.07	1.43	2.71	2.39
78.5	7.77346	8.3918	10.3039		786	2.86	2.38	3.14	1.55	2.91	2.6
78.6	8.31824	7.72197	9.45861		787	3.07	2.48	3.4	1.46	3.09	2.57
78.7	7.49416	7.88372	10.7035		788	3.01	2.54	3.28	1.46	2.78	2.56
78.8	7.92964	8.05425	10.8898		789	2.87	2.59	3.09	1.63	2.63	2.73
78.9	8.00325	8.29179	10.3476		790	3.1	2.69	3.36	1.66	2.91	2.86
79	8.02721	7.23338	9.43933		791	3.26	2.85	3.5	1.64	2.92	2.89
79.1	8.51931	7.18464	10.2869		792	3.08	2.85	3.22	1.76	2.64	2.92
79.2	8.79765	6.99592	9.77123		793	3.07	2.89	3.23	1.89	2.69	3.1
79.3	8.4457	7.08793	9.58391		794	3.49	3.07	3.51	1.87	2.94	3.3
79.4	8.52972	7.12265	9.08165		795	3.41	3.26	3.53	1.96	2.87	3.27
79.5	8.01225	7.04569	9.6147		796	3.09	3.21	3.4	2.14	2.67	3.17
79.6	7.85817	7.151	9.00414		797	3.42	3.21	3.5	2.13	2.78	3.29
79.7	8.16863	7.07309	9.36408		798	3.71	3.47	3.7	2.15	3.01	3.5
79.8	7.92652	8.14399	9.8595		799	3.41	3.59	3.68	2.37	2.91	3.38
79.9	7.86804	8.17179	10.4928		800	3.41	3.55	3.64	2.42	2.77	3.28
80	7.74852	7.97877	10.4386		801	3.92	3.63	3.82	2.31	2.94	3.44
80.1	7.45798	7.96054	10.4738		802	3.89	3.83	3.96	2.43	3.12	3.52
80.2	7.59422	8.29011	9.9256		803	3.63	3.87	3.86	2.62	2.98	3.31
80.3	7.55666	8.24923	10.722		804	4.05	3.85	3.95	2.5	2.93	3.3
80.4	7.5673	8.29391	9.94038		805	4.4	3.95	4.19	2.47	3.19	3.57
80.5	7.76175	8.00462	10.0589		806	4.08	4.04	4.17	2.78	3.21	3.55
80.6	7.93639	8.34845	9.89591		807	4.17	4.08	4.14	2.81	3.03	3.28
80.7	8.08331	8.70602	10.9285		808	4.81	4.13	4.33	2.6	3.24	3.64
80.8	7.88219	8.44876	10.1891		809	4.81	4.22	4.46	2.7	3.49	3.91
80.9	8.09635	8.2067	9.82737		810	4.47	4.28	4.41	2.91	3.3	3.48
81	8.33229	7.61651	9.60282		811	4.92	4.43	4.49	2.85	3.34	3.53
81.1	8.04118	7.53842	8.93161		812	5.34	4.52	4.7	2.75	3.63	3.37
81.2	8.41514	6.95718	9.02565		813	5.01	4.52	4.68	2.96	3.59	3.15
81.3	7.96108	7.15125	9.05081		814	5.07	4.72	4.63	3.1	3.49	3.33
81.4	8.42337	7.03879	8.81408		815	5.74	4.92	4.81	2.94	3.83	3.44
81.5	8.22903	6.9335	8.72482		816	5.85	4.92	4.9	2.93	4.02	3.18
81.6	8.29064	6.90143	8.91328		817	5.56	5.02	4.85	3.19	3.92	3.11
81.7	8.50038	6.76146	9.23		818	6.01	5.37	4.93	3.25	4.14	3.32
81.8	8.61482	6.83095	9.69593		819	6.54	5.49	5.18	3.11	4.48	3.3
81.9	8.17584	7.05858	9.60677		820	6.33	5.45	5.27	3.21	4.4	3.11
82	8.39938	7.54047	9.28912		821	6.32	5.77	5.19	3.47	4.46	3.28
82.1	8.04113	6.84938	9.32488		822	6.9	6.08	5.36	3.52	4.99	3.48
82.2	8.3036	7.24931	9.65231		823	7.28	6.08	5.8	3.49	5.17	3.35
82.3	8.29175	6.8277	9.79772		824	7.33	6.37	5.46	3.56	4.97	3.41
82.4	9.15902	6.91181	9.53157		825	7.59	6.91	5.29	3.72	5.28	3.77
82.5	9.04619	6.74697	9.78549		826	7.69	7.02	5.76	3.83	5.54	3.82
82.6	9.13037	6.80697	9.74225		827	7.52	6.92	5.46	3.83	5.2	3.44
82.7	8.67638	6.67871	10.2094		828	7.31	7.29	5.22	4.15	4.92	3.51
82.8	8.47696	6.67904	9.63279		829	6.91	6.93	5.1	4.17	4.53	3.39
82.9	8.10648	6.39684	10.1172		830	6.73	6.34	4.98	3.94	4.4	3.37
83	8.43006	6.41305	9.61306		831	6.82	6.69	4.81	4.3	4.47	3.34
83.1	8.2471	7.37081	9.82644		832	6.64	6.94	4.8	4.59	4.2	3.23
83.2	8.11878	6.92387	10.0794		833	6.3	6.29	4.82	4.51	4.08	3.08
83.3	7.79866	6.99428	9.90354		834	6.2	6.07	4.58	4.46	4.32	3.1
83.4	7.81806	7.04949	9.45472		835	6.34	6.8	4.63	4.59	4.3	3.63
83.5	8.03029	6.94346	9.05562		836	6.25	6.65	4.73	4.79	4.01	3.67
83.6	8.55281	6.82307	8.69396		837	6.03	6.17	4.68	4.79	4.35	3.76
83.7	8.75475	6.47953	9.08073		838	5.79	6.34	4.69	5.08	4.84	3.85
83.8	8.99812	7.23388	9.24508		839	5.58	7.17	4.96	5.12	4.33	4.29
83.9	8.77415	7.32593	9.63441		840	5.56	7.41	5.17	5.02	4.33	4.76
84	8.28058	7.16677	9.70367		841	5.3	6.33	5.01	5.36	4.9	5.56
84.1	8.51393	6.83405	10.1118		842	5.22	6.16	5.4	5.49	5.62	5.74
84.2	8.34659	6.85921	10.0729		843	5.05	6.12	5.65	4.99	5.7	7.1
84.3	8.51368	6.53839	9.80058		844	4.88	5.87	5.32	4.78	6.24	6.62
84.4	8.28876	6.72657	9.27745		845	4.94	5.81	5.06	4.6	5.63	6.33
84.5	8.32552	7.31318	8.76156		846	4.95	5.71	5.18	4.57	6.57	6.14
84.6	8.19822	7.26695	8.9093		847	4.78	5.44	4.88	4.53	6.7	6.62
84.7	8.59221	7.387	8.83368		848	4.81	5.22	4.45	4.32	6.29	6.65
84.8	8.28696	7.2196	8.77887		849	4.96	5.19	4.45	4.24	6.54	6.09
84.9	8.48365	6.99912	8.64325		850	4.99	5.23	4.47	4.32	6.68	6.09
85	8.96258	6.97813	8.86544		851	4.96	5.02	4.18	4.21	6.29	6.34
85.1	8.8126	7.46348	8.53904		852	5.13	4.83	4	4.02	6.36	6.17
85.2	8.09555	7.21586	8.63154		853	5.33	4.97	4.07	4.07	6.63	5.62
85.3	8.82751	7.18203	8.88799		854	5.19	5.02	3.98	4.14	6.45	5.77
85.4	8.59692	6.9618	8.79677		855	4.5	4.76	3.78	3.96	6.2	6.18
85.5	8.92921	6.84858	8.76881		856	4.55	4.7	3.76	3.88	6.42	5.82
85.6	8.58132	6.61151	8.93376		857	4.83	4.93	3.84	4.01	6.57	5.4
85.7	8.83104	7.38998	8.84221		858	4.5	4.77	3.77	3.95	6.24	5.78
85.8	9.26839	7.07166	8.47359		859	4.1	4.47	3.6	3.78	6.16	6.03
85.9	8.65157	6.89964	7.98865		860	4.39	4.57	3.67	3.84	6.44	5.61
86	9.02005	6.99071	8.09709		861	4.47	4.62	3.67	3.87	6.35	5.45
86.1	9.0935	6.92718	8.36482		862	4.02	4.29	3.47	3.78	6.02	5.97
86.2	8.23297	6.54151	8.59342		863	3.89	4.16	3.43	3.77	6.18	6.02
86.3	8.68391	6.24923	9.01482		864	4.22	4.32	3.55	3.84	6.4	5.62
86.4	8.61568	6.60284	10.0132		865	4.1	4.17	3.4	3.76	6.16	5.82
86.5	8.11061	6.35134	9.81362		866	3.67	3.86	3.24	3.77	5.86	6.27
86.6	8.19737	6.18275	9.85745		867	3.77	3.86	3.38	3.91	6.11	6.19
86.7	8.75549	6.39035	9.87705		868	4.04	3.88	3.38	3.86	6.26	5.87
86.8	9.02359	6.23507	10.1924		869	3.79	3.64	3.16	3.8	5.97	6.07
86.9	7.99335	6.23681	9.87597		870	3.5	3.47	3.2	3.88	5.86	6.36
87	7.77372	6.4058	9.51871		871	3.82	3.58	3.33	3.29	6.23	6.08
87.1	7.92034	6.58329	9.02762		872	3.89	3.5	3.22	3.28	6.24	5.84
87.2	8.01958	6.51158	9.50293		873	3.52	3.24	3.07	3.06	5.95	6.11
87.3	7.84828	6.57757	9.45867		874	3.62	3.23	3.24	2.94	6.04	6.22
87.4	8.39931	6.63626	9.20389		875	4.05	3.24	3.32	2.99	6.24	5.89
87.5	7.75615	6.49442	9.83739		876	3.85	2.98	3.1	2.97	6.1	5.89
87.6	7.55704	6.23482	9.42858		877	3.57	2.81	3.07	2.79	5.92	6.24
87.7	7.50379	6.95208	9.48509		878	3.85	2.83	3.33	2.76	6.04	6.2
87.8	7.7025	6.78479	9.51469		879	3.88	2.76	3.29	2.82	6.18	6.08
87.9	7.77642	6.86893	9.64141		880	3.55	2.55	3.06	2.76	6	6.48
88	7.18695	7.04765	9.44671		881	3.63	2.51	3.21	2.64	5.91	6.66
88.1	7.10755	6.47409	9.25698		882	3.84	2.56	3.41	2.74	6.18	6.48
88.2	7.05088	6.87371	9.34791		883	3.55	2.5	3.2	2.8	6.24	6.97
88.3	7.54843	6.75372	9.45645		884	3.32	2.34	3.05	2.66	5.88	7.07
88.4	7.14864	6.73182	8.96933		885	3.66	2.57	3.33	2.66	5.96	6.39
88.5	6.71725	6.8576	9.49591		886	3.64	2.73	3.39	2.8	6.37	6.03
88.6	7.19929	6.50261	8.98909		887	3.27	2.52	3.14	2.77	6.15	6.41
88.7	6.71431	6.47476	9.20813		888	3.42	2.45	3.17	2.7	5.82	6.35
88.8	6.76504	6.78618	9.55342		889	3.73	2.29	3.36	2.76	6.11	5.59
88.9	6.81834	5.83096	9.76256		890	3.39	2.28	3.25	2.76	6.26	5.44
89	6.85926	5.98273	9.61461		891	3.14	2.13	3.11	2.65	5.65	5.86
89.1	7.86558	6.10122	9.52384		892	3.48	2.01	3.25	2.66	5.47	5.65
89.2	7.59947	6.07711	9.55412		893	3.58	2.13	3.3	2.77	5.92	5.02
89.3	7.28939	6.23169	10.1529		894	3.17	2.29	3.13	2.69	5.57	5.05
89.4	7.84528	6.29419	10.192		895	3.1	2.11	3.08	2.7	4.92	5.03
89.5	7.91135	6.2907	10.446		896	3.53	2.07	3.23	2.86	5.24	4.75
89.6	7.87832	6.31881	10.6998		897	3.43	2.44	3.2	2.84	5.41	4.67
89.7	8.25564	6.47519	10.3882		898	2.97	2.55	3.01	2.89	4.77	4.76
89.8	7.83155	6.07066	9.59475		899	3.19	2.33	3.09	2.9	4.6	4.64
89.9	8.14958	6.21073	9.9509		900	3.53	2.53	3.22	2.41	5.09	4.47
90	8.53571	5.78315	9.95249		901	3.27	2.96	3.04	2.78	4.9	4.5
90.1	8.40961	5.88946	10.2425		902	3.05	2.96	2.96	2.65	4.34	4.55
90.2	8.06872	5.82918	9.34902		903	3.45	2.55	3.2	2.2	4.65	4.39
90.3	7.82602	6.29656	10.2098		904	3.69	2.48	3.21	2.31	5.02	4.42
90.4	7.96002	6.11247	10.07		905	3.42	3.02	2.89	2.4	4.69	4.54
90.5	7.63198	6.48617	9.94183		906	3.42	3.07	3.07	2.39	4.56	4.58
90.6	7.63552	6.42773	10.9332		907	3.83	2.75	3.19	2.36	4.96	4.62
90.7	7.70867	6.23395	10.1126		908	3.98	2.74	2.88	2.39	5.05	4.75
90.8	7.8071	6.07553	9.52507		909	3.82	3.07	2.83	2.49	4.66	4.82
90.9	8.34805	6.21332	9.81878		910	3.98	2.96	3.11	2.5	4.94	4.84
91	8.55312	6.33634	10.6622		911	4.56	2.67	3.01	2.48	5.61	4.94
91.1	8.69582	6.1156	9.44949		912	4.12	2.94	2.74	2.54	5.53	5.09
91.2	8.57734	6.35001	9.39765		913	4.27	3.31	2.92	2.67	6.05	5.18
91.3	8.67215	6.63797	10.2221		914	4.14	3.09	3.07	2.7	5.23	5.16
91.4	8.98937	6.3504	9.0108		915	3.43	2.83	2.87	2.68	4.66	5.14
91.5	8.93546	5.9525	9.1591		916	3.18	3.31	2.83	2.83	5.41	5.17
91.6	8.83844	6.02382	9.82758		917	3.53	3.62	3.08	2.98	5.34	5.23
91.7	9.05089	6.2403	9.59663		918	3.26	3.2	3.09	2.95	4.51	5.09
91.8	8.67006	6.10368	9.65725		919	2.85	3.21	2.99	3.04	4.83	4.91
91.9	9.12805	6.4676	9.71569		920	3.12	3.94	3.15	3.34	5.4	5.1
92	9.26111	6.42006	8.96499		921	3.24	3.98	3.32	3.4	4.87	5.28
92.1	8.85156	6.69745	8.84867		922	3.07	3.48	3.32	3.36	4.58	5.07
92.2	8.56737	6.0308	8.80768		923	3.09	3.93	3.37	3.59	5.31	5.1
92.3	8.94761	5.83887	8.89465		924	3.26	4.65	3.59	3.86	5.45	5.48
92.4	8.6236	6.47173	8.64534		925	3.3	4.36	3.7	3.85	4.91	5.56
92.5	8.69878	7.01818	8.70803		926	3.41	4.03	3.74	3.87	5.26	5.3
92.6	8.77131	7.02791	9.3308		927	3.58	4.87	3.94	4.25	5.92	5.64
92.7	8.35118	6.53249	8.82014		928	3.55	5.24	4.13	4.44	5.67	6.09
92.8	7.82418	6.84703	9.20812		929	3.79	4.63	4.23	4.34	5.55	5.96
92.9	7.76679	7.16452	9.21403		930	4.11	4.78	4.38	4.53	6.23	5.92
93	8.41565	6.61894	9.44938		931	4.11	5.69	4.61	4.92	6.55	6.53
93.1	7.40474	7.07403	9.48426		932	4.16	5.64	4.76	5.01	6.32	6.79
93.2	7.76048	6.89805	9.08154		933	4.65	5.13	4.91	4.99	6.68	6.53
93.3	7.37526	6.4243	8.85564		934	4.94	5.78	5.17	5.34	7.38	6.96
93.4	7.91299	6.06572	9.46008		935	4.82	6.48	5.37	5.66	7.45	7.59
93.5	8.22396	6.3719	9.02252		936	5.13	6.08	5.52	5.64	7.43	7.61
93.6	8.23194	6.71644	8.84751		937	5.72	5.9	5.73	5.77	8.07	7.55
93.7	8.42404	7.05013	9.33602		938	5.81	6.83	6.02	6.21	8.6	8.23
93.8	8.36054	6.69803	9.29414		939	5.77	7.1	6.18	6.39	8.52	8.71
93.9	8.54879	6.61861	10.279		940	6.36	6.54	6.35	6.35	8.84	8.57
94	8.15903	6.43412	9.35747		941	6.87	6.93	6.65	6.67	9.58	8.81
94.1	8.34791	6.74632	8.54657		942	6.76	7.79	6.91	7.09	9.83	9.55
94.2	7.99268	6.3765	8.99206		943	6.97	7.61	7.05	7.12	9.87	9.78
94.3	8.37939	6.52018	8.89686		944	7.7	7.26	7.33	7.23	10.49	9.7
94.4	8.558	6.26873	9.16982		945	7.95	8.1	7.64	7.7	11.13	10.3
94.5	8.48161	7.13403	8.94614		946	7.77	8.61	7.77	7.95	11.11	10.92
94.6	8.44997	6.79359	9.10521		947	8.25	8.18	7.98	7.91	11.37	10.95
94.7	7.88906	6.74617	8.69444		948	8.9	8.28	8.33	8.19	12.15	11.05
94.8	7.22758	6.89871	8.85704		949	8.96	9.23	8.58	8.73	12.48	11.82
94.9	6.81532	6.50281	9.11359		950	9.01	9.27	8.68	8.79	12.46	12.17
95	7.32658	7.31653	9.49563		951	9.75	8.88	8.99	8.78	13.09	12.1
95.1	7.63675	7.00948	9.49835		952	10.2	9.57	9.4	9.31	13.8	12.61
95.2	7.42692	6.95242	9.52312		953	10.05	10.21	9.55	9.67	13.89	13.34
95.3	7.87367	6.93773	9.5598		954	10.48	9.88	9.76	9.58	14.05	13.46
95.4	8.22453	6.71885	8.70912		955	11.32	9.99	10.2	9.83	14.85	13.61
95.5	8.96363	6.31352	8.5341		956	11.36	10.87	10.48	10.38	15.32	14.32
95.6	8.41091	6.4384	8.73431		957	11.26	11.06	10.59	10.51	15.3	14.81
95.7	7.94502	6.26764	8.84389		958	12.03	10.74	10.92	10.51	15.77	14.84
95.8	8.54844	6.84322	8.33002		959	12.65	11.27	11.38	10.97	16.57	15.24
95.9	8.23254	6.82952	8.07111		960	12.42	11.99	11.53	11.4	16.75	15.96
96	8.08512	6.75822	8.53299		961	12.74	11.91	11.76	11.47	16.9	16.3
96.1	8.54015	6.80452	8.74154		962	13.66	11.88	12.34	11.73	17.61	16.39
96.2	8.56258	6.84449	8.6248		963	13.99	12.66	13.19	12.58	18.15	17.02
96.3	8.61932	6.84029	8.71791
96.4	8.58907	7.1696	9.05577
96.5	8.15512	6.98407	8.61874
96.6	7.66982	6.8115	8.09782
96.7	8.05128	6.54058	8.0032
96.8	7.7821	7.25573	8.11251
96.9	7.71148	7.12863	8.08136
97	8.36931	6.8719	8.44144
97.1	8.14571	6.7424	8.67698
97.2	8.90934	6.60859	8.81752
97.3	8.90831	6.56149	8.54516
97.4	8.47671	6.77258	8.5652
97.5	8.47707	6.70941	8.50558
97.6	8.47037	6.71383	8.25305
97.7	8.59028	6.67836	8.50665
97.8	8.11441	6.89723	8.21749
97.9	8.07294	6.66373	8.53048
98	8.00648	7.02923	7.95155
98.1	7.62512	7.02219	7.78431
98.2	7.69664	6.99223	8.31189
98.3	8.22927	7.1049	7.93613
98.4	8.08219	6.77368	8.91396
98.5	8.48292	6.82441	8.54088
98.6	8.5648	6.70022	8.42997
98.7	8.62467	6.45613	8.79357
98.8	8.23436	6.33432	8.53896
98.9	7.80454	6.45115	8.35542
99	8.649	6.49714	8.68705
99.1	7.78179	6.72729	8.72883
99.2	8.03126	6.30389	8.35266
99.3	8.24377	6.55971	9.06002
99.4	8.03001	6.71792	9.46727
99.5	8.04147	6.87713	9.1077
99.6	7.80485	7.26367	9.16025
99.7	7.85958	7.34647	8.56657
99.8	7.90431	6.92992	9.23617
99.9	7.69306	6.98461	8.74976
100	8.11807	6.92139	8.77391
100.1	8.10898	7.02843	9.70884
100.2	8.20055	7.03111	9.89747
100.3	7.95094	6.94808	10.3919
100.4	8.09179	7.10935	9.0689
100.5	7.31592	7.14048	9.25712
100.6	7.82062	7.37912	10.0586
100.7	7.63011	6.88299	9.03076
100.8	7.39954	7.3084	8.86653
100.9	7.67619	7.0121	8.56997
101	7.77797	7.10167	8.45215
101.1	7.80409	7.02409	8.7972
101.2	7.47663	6.82696	8.23432
101.3	7.57256	6.723	8.36374
101.4	7.91196	6.88589	8.51136
101.5	8.22608	6.84453	8.82836
101.6	8.4848	6.41296	8.65166
101.7	7.59955	6.26215	9.10335
101.8	7.48128	6.8735	9.38227
101.9	7.95599	6.6533	9.35966
102	7.18449	6.56268	10.112
102.1	8.27486	6.60041	9.87705
102.2	8.2821	6.92575	9.92935
102.3	7.91393	6.7454	10.1166
102.4	7.98169	7.18269	9.85158
102.5	8.77081	7.67786	9.38826
102.6	8.38079	7.0329	9.29323
102.7	8.77593	6.85786	9.62447
102.8	8.49549	6.93829	9.17146
102.9	8.53731	7.09112	9.56462
103	9.14643	7.42657	9.88684
103.1	9.06404	7.37032	9.20451
103.2	8.21416	7.38123	9.49024
103.3	7.95822	7.70016	9.92391
103.4	7.51892	7.47485	9.82129
103.5	7.51601	7.29608	9.39816
103.6	7.6215	7.20062	9.76448
103.7	7.65396	7.70923	9.90669
103.8	7.46618	7.2522	10.2397
103.9	7.86785	8.05001	10.0819
104	7.29528	6.93721	10.3834
104.1	7.07068	7.2007	10.1858
104.2	7.23996	7.03411	9.87671
104.3	6.97227	7.39898	9.80348
104.4	7.08411	7.40389	10.0453
104.5	7.2629	7.30919	10.5809
104.6	7.42139	6.49703	9.38529
104.7	7.33432	6.80242	9.30193
104.8	7.53054	6.56462	9.72975
104.9	6.93259	7.07828	9.55406
105	7.14086	6.71744	9.35543
105.1	7.49974	7.02273	9.16613
105.2	7.97284	7.15004	9.2378
105.3	8.1733	6.73175	8.96088
105.4	7.7024	7.28905	9.18936
105.5	7.58056	7.55542	9.47051
105.6	8.08176	7.76465	9.50823
105.7	7.67635	7.78566	9.87674
105.8	7.96246	7.24996	10.1752
105.9	7.7421	6.43857	10.0088
106	7.7201	7.10978	9.80598
106.1	7.39945	6.72051	9.94122
106.2	7.3317	7.01692	9.56173
106.3	7.32416	7.1567	9.2455
106.4	7.14567	7.66508	9.58473
106.5	7.22019	7.27716	9.19179
106.6	7.04049	7.32233	9.51469
106.7	6.78362	8.05589	9.34
106.8	6.68126	8.01668	9.05077
106.9	7.14994	8.58626	9.30634
107	6.61736	7.73605	9.63443
107.1	6.85728	8.16879	9.70922
107.2	7.06173	8.09225	9.71093
107.3	7.18472	8.7714	9.96747
107.4	7.17717	9.16983	9.0971
107.5	6.83531	8.01333	9.37414
107.6	6.77291	7.423	8.96574
107.7	6.5668	7.74315	9.63428
107.8	6.4236	7.7443	9.33804
107.9	6.46448	8.01959	9.18573
108	6.73928	7.81859	9.36778
108.1	7.07988	7.76307	9.63457
108.2	7.38901	8.75563	9.45
108.3	7.95039	8.16038	9.45256
108.4	8.51795	8.32562	9.29638
108.5	7.85804	8.36723	9.32206
108.6	7.50625	7.86671	8.84475
108.7	7.27689	7.66993	8.70189
108.8	7.15665	7.93264	9.34459
108.9	7.37227	7.69576	9.57478
109	7.16941	8.42545	9.86314
109.1	7.01115	7.85962	9.5237
109.2	6.98641	7.35342	10.2197
109.3	7.21187	7.4802	10.1392
109.4	7.2276	7.61963	10.1498
109.5	7.27883	8.10205	10.3932
109.6	7.36561	8.58072	10.3742
109.7	7.43063	8.42167	10.7695
109.8	8.03451	8.16301	9.90425
109.9	7.8928	8.47719	10.2181
110	8.42323	8.10689	9.8995
110.1	7.64147	8.19511	9.86952
110.2	8.12239	8.35422	9.91326
110.3	7.924	7.68976	9.32756
110.4	9.06537	7.85581	9.64127
110.5	8.58799	7.97074	9.82366
110.6	9.31958	7.22019	9.18719
110.7	9.69077	7.10333	9.49845
110.8	8.97278	7.20811	9.13641
110.9	8.30837	7.80316	9.17809
111	7.80652	8.30733	9.51226
111.1	8.06126	8.13562	9.31564
111.2	8.34138	7.82777	9.2696
111.3	8.74138	7.37024	9.0071
111.4	7.94613	7.70735	8.94843
111.5	8.25726	7.24182	9.35151
111.6	8.91885	6.82856	9.63769
111.7	9.1714	6.7945	9.93094
111.8	9.07763	6.81064	10.0798
111.9	8.69423	6.76819	9.64716
112	8.58233	6.87278	9.4941
112.1	8.82944	6.79833	9.44744
112.2	8.85507	6.71041	9.89692
112.3	9.02704	6.89634	9.96796
112.4	10.9335	7.3814	8.83237
112.5	10.0401	7.68968	9.04241
112.6	9.60701	8.11902	9.03319
112.7	9.71982	7.67623	8.7339
112.8	9.35901	7.47381	8.90988
112.9	9.51171	7.74017	8.93852
113	8.55051	7.8706	9.09768
113.1	8.70623	7.51881	9.09481
113.2	8.46209	7.47386	9.49259
113.3	8.98757	7.53514	9.04977
113.4	9.41964	7.88654	9.1466
113.5	9.3016	7.6166	9.50991
113.6	8.63893	7.29969	9.90393
113.7	8.78903	6.89479	10.0345
113.8	8.56803	7.34741	10.529
113.9	8.43995	7.68073	10.0701
114	8.46207	8.09607	10.3875
114.1	8.37385	6.8353	9.944
114.2	8.962	6.44133	9.99845
114.3	8.48912	6.65557	10.1299
114.4	8.83735	7.11993	9.49798
114.5	8.52685	7.22871	9.19316
114.6	7.52432	6.89642	9.18887
114.7	8.42543	7.1501	9.35767
114.8	8.12028	7.01431	8.99501
114.9	8.10692	6.89498	8.93082
115	8.11267	7.27055	9.12965
115.1	8.91363	7.41878	9.37383
115.2	8.6211	7.69354	9.44172
115.3	7.96252	8.09269	8.91121
115.4	8.17882	7.95162	9.21146
115.5	8.14062	8.12905	8.80067
115.6	8.5831	8.64371	9.28775
115.7	8.59519	8.08482	9.81822
115.8	8.05728	8.31774	9.6341
115.9	7.96829	8.71941	10.7202
116	7.80988	8.26985	10.3766
116.1	8.51815	8.13351	10.5995
116.2	8.04487	7.96021	11.2187
116.3	7.89065	7.80415	9.66471
116.4	8.10079	8.33753	9.92094
116.5	8.51588	8.06307	9.64658
116.6	8.96645	7.58069	9.24113
116.7	9.29678	8.24574	9.6571
116.8	8.74678	7.87811	9.02734
116.9	9.00771	7.14825	8.5966
117	8.72792	6.80242	9.12061
117.1	8.50097	7.06027	10.0086
117.2	9.09911	6.81944	9.32366
117.3	8.85711	6.83715	9.48778
117.4	8.93077	6.47309	8.49724
117.5	8.72552	7.1426	9.31342
117.6	8.77925	7.15645	9.08375
117.7	8.42644	6.85578	9.53699
117.8	9.21644	7.37013	10.0772
117.9	8.4073	6.94984	10.2394
118	8.16957	7.59666	10.194
118.1	8.44386	7.28003	9.87981
118.2	8.18646	7.61266	9.2557
118.3	8.0156	7.53659	9.42328
118.4	8.47261	7.15455	9.48216
118.5	8.04285	7.48409	9.54938
118.6	7.95352	7.19105	9.3099
118.7	8.04427	7.58124	9.28514
118.8	8.3609	7.25751	9.30063
118.9	8.40624	7.23501	9.33047
119	8.57584	6.84217	9.86803
119.1	8.66628	6.98289	9.51345
119.2	8.9823	6.49199	9.68003
119.3	8.8084	6.36793	10.4739
119.4	9.06032	6.04055	10.3527
119.5	8.35587	6.55548	10.0722
119.6	8.51133	7.18823	9.82907
119.7	9.31004	7.02027	10.2608
119.8	9.42515	7.44128	10.2799
119.9	9.63113	6.8176	9.18983
120	9.09569	6.55883	9.55888
120.1	9.54816	6.28449	10.6387
120.2	9.29161	5.91722	10.3578
120.3	9.31645	5.98278	10.4397
120.4	9.17577	6.42166	10.1364
120.5	9.16644	6.89349	10.4854
120.6	9.13025	6.56971	11.0007
120.7	8.73902	6.5453	10.1118
120.8	8.53482	6.24624	10.3951
120.9	7.72248	6.42182	10.5765
121	8.33833	6.91852	9.96776
121.1	8.3458	6.65906	10.0512
121.2	8.67124	6.61851	9.75003
121.3	9.57635	6.96408	10.2416
121.4	8.57628	6.56707	11.2883
121.5	8.59612	6.57181	11.5579
121.6	8.40888	7.16147	10.2263
121.7	9.24423	6.65035	10.3331
121.8	9.61662	6.45025	10.5738
121.9	9.26399	6.41036	10.635
122	8.68631	6.16087	10.2728
122.1	8.6257	6.25551	10.0989
122.2	8.89054	6.32809	9.87967
122.3	8.68807	6.31458	9.6068
122.4	8.52517	6.45758	9.08333
122.5	8.30326	6.64408	9.3834
122.6	8.9005	6.8375	10.0729
122.7	8.52578	6.72492	9.93933
122.8	7.75948	6.76775	10.3572
122.9	7.53499	6.22896	10.2765
123	7.89247	6.57977	10.1727
123.1	8.2385	6.47738	9.69174
123.2	8.33391	6.67849	9.60898
123.3	8.43236	7.39421	9.89998
123.4	7.97265	7.17582	10.0373
123.5	8.05428	7.08049	9.9681
123.6	8.24227	7.3466	9.79984
123.7	8.68884	6.56109	9.91892
123.8	9.14284	7.16142	9.56036
123.9	9.31611	6.87021	9.59528
124	8.79855	7.66944	9.91286
124.1	8.93708	7.33999	9.90285
124.2	9.09389	7.21714	10.084
124.3	8.99859	7.07633	9.96587
124.4	8.97353	6.98573	9.54686
124.5	9.07345	7.16271	9.36163
124.6	10.0165	6.6858	9.44806
124.7	9.71989	6.82394	9.67755
124.8	9.79408	6.78457	9.50164
124.9	9.72752	6.41895	10.1512
125	10.214	6.18161	9.63004
125.1	9.97111	6.18377	10.0044
125.2	9.84367	6.75003	9.77658
125.3	10.5563	7.04906	10.0592
125.4	9.52797	6.91726	9.99474
125.5	9.52776	7.06697	10.1065
125.6	9.10962	7.33485	10.7126
125.7	9.30036	7.30624	9.88233
125.8	8.5168	6.9763	10.0522
125.9	8.74014	8.14673	10.1042
126	8.99779	7.6928	10.3142
126.1	8.75726	7.71145	10.0186
126.2	8.65484	7.06654	10.0005
126.3	8.51894	7.13352	9.57234
126.4	8.81905	6.63173	10.0132
126.5	8.82732	6.53221	9.4586
126.6	8.42047	6.6017	9.77617
126.7	8.82323	6.52481	10.0559
126.8	8.45608	7.3122	9.99422
126.9	9.14839	6.79775	10.7074
127	8.78641	7.0626	10.0395
127.1	9.5882	6.82749	10.3226
127.2	9.23679	6.96155	10.4503
127.3	9.45301	7.03947	10.655
127.4	9.15751	7.31452	10.0132
127.5	8.66967	7.27625	9.86304
127.6	9.62098	6.95711	9.58234
127.7	9.29227	6.71966	10.2272
127.8	9.48298	7.24835	10.7042
127.9	9.1415	7.69947	10.1613
128	9.08443	7.22523	9.83317
128.1	8.86626	7.03538	9.77445
128.2	9.2655	7.02094	10.9711
128.3	9.01861	7.19011	10.1226
128.4	9.11042	7.1566	10.6856
128.5	8.81087	7.18665	10.0873
128.6	9.32194	7.21129	9.5482
128.7	9.15444	7.25131	10.2247
128.8	10.2193	7.24214	9.78863
128.9	8.95252	7.18874	9.48839
129	9.60707	7.32098	10.0419
129.1	10.2096	7.04483	10.5304
129.2	9.1131	7.66248	9.31149
129.3	9.1682	7.29718	9.74204
129.4	9.27287	7.34188	10.3323
129.5	8.57462	7.41646	10.3996
129.6	9.08669	6.96334	9.86703
129.7	9.44595	7.16161	10.5194
129.8	10.1588	7.72657	9.74896
129.9	9.14031	7.65839	10.0636
130	9.26554	6.91471	10.5558
130.1	9.21297	6.80773	10.1627
130.2	8.35065	6.81979	9.85487
130.3	7.99906	6.76648	10.3139
130.4	8.22678	6.94357	10.6957
130.5	8.29688	7.06694	10.6372
130.6	8.30095	6.92272	10.5152
130.7	8.3449	6.38155	10.111
130.8	8.6066	7.03057	10.3545
130.9	8.86038	7.01834	9.8373
131	8.99567	6.88635	9.62505
131.1	8.8519	7.05013	9.72687
131.2	8.37953	6.82496	10.3481
131.3	8.5317	6.94661	9.9077
131.4	8.89512	7.56902	10.38
131.5	8.49555	7.47435	9.85329
131.6	8.50083	7.4931	9.611
131.7	8.40881	6.92194	9.5387
131.8	8.26886	7.08045	9.0546
131.9	8.49924	7.29011	9.81303
132	9.1929	6.80351	9.80834
132.1	8.53951	7.12743	10.2726
132.2	8.60842	6.95331	9.91384
132.3	7.64011	7.46708	10.4925
132.4	8.42353	7.75881	10.4025
132.5	8.59799	7.03189	10.9996
132.6	8.09318	6.70954	11.2859
132.7	8.87325	6.69078	11.0258
132.8	8.8427	6.96875	10.773
132.9	9.16686	7.72858	10.3395
133	8.99593	7.93695	10.4376
133.1	8.67151	7.31119	11.5905
133.2	8.41007	8.0518	11.8055
133.3	8.20785	8.35192	10.6595
133.4	8.69992	7.96437	10.4959
133.5	8.56255	7.8442	10.086
133.6	8.20518	7.71737	10.5613
133.7	7.93686	7.18724	10.2091
133.8	8.58773	7.15946	9.88199
133.9	8.07173	7.44636	9.07577
134	7.68788	7.34484	9.37474
134.1	8.0877	7.512	10.0526
134.2	7.81503	7.02214	10.4258
134.3	7.97754	7.42335	10.2682
134.4	7.94305	7.56989	10.5598
134.5	8.88064	7.99952	10.4467
134.6	9.17988	7.52984	10.3238
134.7	8.75216	7.45546	10.8412
134.8	9.31188	6.77788	10.1082
134.9	9.21676	6.67558	10.6654
135	8.52049	6.57848	10.5199
135.1	8.29769	6.56318	10.6979

## Sheet: Supplementary Fig. 15
Supplementary Fig. 15A	Cr1-BH	Cr1-FH	Supplementary Fig. 15B	Cr3-BH	Cr3-FH	Supplementary Fig. 15C	(Cr1-BH) ELC	(Cr1-FH) ELC	Supplementary Fig. 15D	(Cr1-BH) RLC	(Cr1-FH) RLC	Supplementary Fig. 15E	(Cr3-BH) ELC	(Cr3-FH) ELC	Supplementary Fig. 15F	(Cr3-BH) RLC	(Cr3-FH) RLC
Residue	RMSF_CA_Traj1 (Å)	RMSF_CA_Traj1 (Å)	Residue	RMSF_CA_Traj1 (Å)	RMSF_CA_Traj1 (Å)	Residue	RMSF_CA_Traj1 (Å)	RMSF_CA_Traj1 (Å)	Residue	RMSF_CA_Traj1 (Å)	RMSF_CA_Traj1 (Å)	Residue	RMSF_CA_Traj1 (Å)	RMSF_CA_Traj1 (Å)	Residue	RMSF_CA_Traj1 (Å)	RMSF_CA_Traj1 (Å)
1	6.41429	4.58238	1	4.614	4.91129	38	15.8121	8.21842	1	12.618	6.47254	38	9.13343	10.0757	1	10.0934	13.7572
2	6.59221	3.85986	2	4.51701	5.07674	39	13.7079	7.30728	2	12.4008	5.81037	39	7.73538	8.6837	2	9.034	11.4155
3	6.55283	3.75583	3	4.50518	4.70304	40	11.9961	6.53296	3	11.7428	4.87741	40	6.9117	7.12594	3	8.01039	9.67708
4	6.00026	3.57939	4	4.54312	3.95804	41	10.9281	5.94792	4	11.9839	4.52949	41	6.07605	6.30955	4	7.50309	8.94761
5	5.27889	3.19743	5	4.17497	3.48723	42	10.0824	5.49451	5	11.2804	4.4146	42	5.39849	5.556	5	6.79225	7.66165
6	4.96482	3.09372	6	4.06841	3.3541	43	9.5328	5.62127	6	10.313	4.96963	43	5.66352	5.79794	6	6.34311	7.4061
7	4.96725	3.19196	7	4.21715	3.5736	44	8.4734	5.31995	7	9.20951	4.67312	44	4.77218	5.40314	7	6.37008	6.45541
8	4.65558	2.93999	8	4.18478	3.44354	45	8.1372	5.27443	8	8.13114	4.42776	45	5.0367	5.68668	8	5.79492	6.75882
9	4.12408	2.63359	9	4.00548	3.18541	46	7.61793	5.00774	9	7.34998	4.44393	46	4.7351	5.44034	9	5.57277	6.91232
10	4.23243	2.81599	10	4.14299	3.45272	47	7.98945	5.24431	10	8.30085	5.06289	47	4.59827	5.87369	10	5.98126	6.94205
11	4.09079	2.76187	11	4.07803	3.43694	48	8.14994	5.28332	11	8.69149	5.22133	48	4.34973	5.92959	11	6.41095	6.9056
12	4.01164	2.46239	12	3.91128	3.09037	49	7.64096	5.02542	12	9.22529	5.83538	49	4.01744	5.71915	12	6.13554	7.06327
13	4.31945	2.60604	13	3.9504	3.19341	50	6.80217	4.7032	13	8.40602	6.09501	50	4.01833	5.18724	13	5.86389	6.76176
14	4.59616	2.62184	14	3.99078	3.30116	51	6.98555	4.77005	14	7.48193	6.37303	51	4.09483	5.16075	14	4.90081	6.87129
15	4.33722	2.3115	15	3.83761	3.05205	52	6.94711	4.75226	15	6.41387	6.2977	52	3.86955	5.19934	15	4.22828	6.31583
16	4.39043	2.35691	16	3.81175	2.92856	53	6.2097	4.41759	16	6.11265	5.5913	53	3.73016	4.77097	16	4.36852	5.74694
17	4.85182	2.74555	17	3.98236	3.12071	54	5.9384	4.3481	17	5.82055	5.64895	54	3.8615	4.54836	17	4.14063	6.01824
18	5.48539	2.74888	18	4.51704	3.39093	55	6.36833	4.52948	18	5.68848	5.0816	55	3.93749	4.79812	18	4.06883	5.89918
19	6.5292	2.97272	19	4.969	4.083	56	6.0856	4.34195	19	5.41515	4.97575	56	3.75818	4.61183	19	4.01839	5.65082
20	7.43431	3.48334	20	5.14964	4.52978	57	5.2822	4.06179	20	5.11398	4.85929	57	3.83376	4.2825	20	3.85125	4.75256
21	7.91304	3.73906	21	5.48922	4.87036	58	5.37869	4.21635	21	4.75725	4.09986	58	4.11677	4.61903	21	3.65907	3.97271
22	6.51895	3.31283	22	5.23625	4.23296	59	6.09505	4.31985	22	4.697	4.02894	59	4.17991	4.74744	22	3.67755	3.91974
23	6.40929	3.20386	23	4.96859	3.91206	60	5.35797	4.10869	23	4.87953	4.73253	60	4.1666	4.54807	23	3.51801	3.92478
24	7.63385	3.62142	24	5.28347	4.53056	61	4.9051	3.86446	24	4.63858	4.87732	61	4.28464	4.44743	24	3.28421	3.82924
25	7.15669	3.73449	25	5.46268	5.14015	62	5.54599	4.27372	25	4.50676	4.87535	62	4.72012	4.88645	25	3.28785	4.02346
26	5.93176	3.44674	26	5.20026	5.96053	63	6.62131	5.02129	26	4.81583	4.27963	63	5.57772	5.80986	26	3.36123	4.12429
27	6.76438	3.55898	27	5.23337	7.06542	64	7.7879	5.18397	27	4.83238	4.53332	64	5.90515	6.84385	27	3.23413	4.68888
28	7.43281	4.0725	28	5.53224	7.55158	65	8.65296	5.27245	28	4.56142	4.03997	65	6.07847	7.74878	28	3.15924	4.17766
29	6.62721	4.14404	29	5.55795	7.80936	66	9.06801	5.57423	29	4.75359	3.62458	66	6.52791	8.55512	29	3.29188	3.72942
30	6.35719	4.33934	30	5.79802	8.74416	67	9.47549	5.38949	30	5.05337	3.85951	67	5.53885	9.10845	30	3.31767	3.89398
31	5.67583	4.04943	31	5.6544	8.90943	68	9.22145	5.15695	31	4.88149	3.90779	68	5.12065	7.48258	31	3.17963	3.68751
32	5.77039	4.51673	32	5.71909	7.76742	69	7.59952	5.15184	32	4.7925	3.35542	69	4.82745	6.54205	32	3.23653	3.56573
33	6.81363	4.71854	33	5.88343	7.26795	70	7.19809	5.06014	33	5.14877	3.15428	70	4.77064	5.77115	33	3.39303	3.53604
34	7.19087	4.90316	34	6.74552	6.83368	71	6.45308	4.79016	34	5.29845	3.7335	71	4.46808	5.12435	34	3.40877	3.58932
35	6.48954	4.45795	35	6.83748	6.26477	72	6.34637	4.93434	35	5.00542	3.98096	72	4.93753	5.04216	35	3.33481	3.53976
36	5.77342	3.94599	36	5.48917	5.31763	73	6.25717	4.96281	36	5.12385	3.7464	73	5.24568	4.73253	36	3.26193	3.40431
37	5.38084	3.38375	37	4.98175	4.74682	74	5.78325	4.86345	37	5.32819	4.54722	74	5.18382	4.73443	37	3.32835	3.50373
38	5.06909	2.98188	38	4.32377	4.40812	75	5.50231	4.53568	38	5.07076	4.85306	75	4.51738	4.54686	38	3.5363	3.79629
39	5.43512	3.33373	39	4.48866	4.70371	76	5.75677	4.38033	39	5.51987	5.19974	76	4.43724	4.14606	39	3.77146	3.81216
40	5.68134	3.7235	40	4.28698	4.9825	77	5.18746	4.11564	40	5.87135	5.11	77	4.27593	4.06022	40	3.57559	3.90964
41	6.21889	5.0602	41	4.44577	5.57609	78	4.6583	4.04555	41	6.30702	4.89556	78	4.12752	4.04876	41	3.86175	4.01818
42	6.94137	6.03998	42	4.68288	6.39208	79	5.02658	4.03807	42	6.15267	4.55261	79	3.91961	3.84127	42	3.66151	3.79442
43	6.84836	4.46613	43	4.60883	6.59681	80	4.99837	3.863	43	6.14528	3.79154	80	3.86606	3.67453	43	3.82857	3.78704
44	6.09629	3.38273	44	4.26749	5.7998	81	4.41472	3.6905	44	5.87249	3.5846	81	3.79338	3.59464	44	3.71414	3.91116
45	5.52139	3.28612	45	3.99069	5.01151	82	4.57974	3.72767	45	6.14222	3.6784	82	3.72534	3.62765	45	3.94774	4.34195
46	5.05041	3.24552	46	3.93576	4.69369	83	4.78167	3.78504	46	6.11868	3.66051	83	3.67328	3.57025	46	4.13848	4.48506
47	5.34108	3.39099	47	4.11421	4.97268	84	4.96913	3.62148	47	5.97167	3.66365	84	3.66004	3.44286	47	4.0443	4.9358
48	5.37066	3.44664	48	4.31243	4.98997	85	5.11565	3.68149	48	5.59872	3.58473	85	3.84314	3.43564	48	3.73299	4.45736
49	5.81551	4.00267	49	5.10849	5.19637	86	4.99946	3.79979	49	5.37298	3.32099	86	4.35982	3.29924	49	3.79136	4.0368
50	6.30043	4.53034	50	6.10262	5.55355	87	4.60868	4.40021	50	5.44095	3.59902	87	4.1801	3.46819	50	3.98515	4.69824
51	6.53295	4.88073	51	6.90532	5.72342	88	4.69272	4.65557	51	5.31988	4.19465	88	5.6576	3.70722	51	3.74906	4.72646
52	7.32852	5.79499	52	7.98746	6.49497	89	4.94019	5.13605	52	4.9819	3.46747	89	6.20236	4.21787	52	3.50899	4.95189
53	7.54675	6.18364	53	8.72727	6.76748	90	5.36564	5.29791	53	4.89446	3.14183	90	6.77731	4.63289	53	3.82102	5.69731
54	8.34352	6.18083	54	9.02452	6.81803	91	5.4266	5.30506	54	4.98871	3.24563	91	6.52394	4.31746	54	3.93135	7.08453
55	9.02645	7.09334	55	10.1773	7.69017	92	5.49502	5.33092	55	4.83624	2.4654	92	5.70859	4.22966	55	3.56913	7.73841
56	8.75187	7.3606	56	10.5676	8.14707	93	5.91358	5.51066	56	4.6319	2.8424	93	5.84717	4.96622	56	3.56326	8.0316
57	8.44071	7.1514	57	9.97557	7.70307	94	6.26267	5.68086	57	5.1219	3.35741	94	6.30928	5.2776	57	4.00922	7.64063
58	7.69814	6.1782	58	8.45071	6.91098	95	6.47542	5.92411	58	5.26419	3.63535	95	5.88955	4.89106	58	4.45071	6.75576
59	6.8471	5.44125	59	7.56528	6.11492	96	6.67569	6.05976	59	5.61809	4.19068	96	5.40949	4.82509	59	5.37741	5.93033
60	6.92596	5.42585	60	7.07462	6.13864	97	7.19242	6.25975	60	5.93832	4.6736	97	5.71842	5.30998	60	5.53634	6.01493
61	6.50553	4.86995	61	6.34003	5.6947	98	6.79965	5.93773	61	5.68901	4.44136	98	5.76989	5.53061	61	5.21513	4.98149
62	6.75007	5.12807	62	6.21884	6.02962	99	6.91814	6.00445	62	5.88568	4.70421	99	5.63576	5.25942	62	5.80527	5.15853
63	6.39118	4.66744	63	5.38389	5.77069	100	7.09359	6.1615	63	5.86512	5.04476	100	6.11853	5.88198	63	5.89223	5.028
64	6.63818	5.02354	64	5.52966	6.26161	101	6.7076	5.91924	64	5.41919	5.43413	101	6.56401	5.90151	64	5.2042	4.94462
65	7.13134	5.54328	65	5.87978	6.94353	102	7.07739	6.11537	65	5.28398	5.01913	102	6.99368	6.30311	65	5.01904	4.66205
66	7.49804	5.94227	66	6.45041	7.14529	103	7.08339	5.90656	66	5.30099	4.7481	103	6.3356	5.87961	66	4.44165	4.35771
67	7.31152	5.58585	67	6.03559	6.81341	104	6.50481	5.41652	67	5.91524	5.32448	104	6.02423	5.23535	67	4.62558	4.31798
68	7.23512	5.60465	68	6.28768	6.5453	105	6.72587	5.31858	68	5.82449	5.43036	105	6.92481	5.5975	68	4.62209	4.33895
69	6.86297	4.99852	69	5.68429	6.09294	106	7.09023	5.64755	69	5.4684	5.01736	106	6.6973	5.98362	69	4.4064	4.24028
70	6.96704	5.1022	70	6.12909	6.24176	107	7.20195	5.59668	70	5.93024	5.14711	107	5.79385	5.55024	70	4.66066	4.08598
71	6.49599	4.67403	71	6.47213	6.03909	108	7.04446	5.30459	71	6.27554	5.61572	108	5.22458	5.3681	71	5.21107	4.02301
72	6.86658	4.97862	72	6.72726	6.49834	109	7.13616	5.28571	72	6.44731	5.54765	109	5.26366	5.05376	72	4.94658	4.09581
73	6.73351	5.2349	73	6.62737	6.35115	110	7.55814	5.24218	73	6.30569	5.12979	110	5.07977	5.06282	73	5.06679	3.54702
74	6.37373	5.0697	74	6.07959	6.45653	111	7.16913	4.93449	74	6.76652	5.75231	111	4.69309	4.8777	74	5.08769	3.91831
75	5.83798	4.52107	75	5.29749	5.71736	112	7.62992	5.21803	75	6.62622	4.98571	112	4.99441	4.96674	75	4.79375	3.81987
76	5.71585	3.98956	76	4.63656	5.02158	113	7.41672	5.25073	76	6.56677	4.13454	113	5.19666	4.8841	76	4.312	3.73042
77	5.02949	3.52562	77	4.29286	4.52323	114	6.8428	4.81468	77	6.10462	4.2489	114	4.73066	4.50302	77	4.00274	3.62301
78	5.08995	3.37647	78	4.35473	4.73819	115	6.92818	4.82354	78	6.04929	3.88581	115	4.64594	4.55315	78	3.89287	3.45533
79	4.88157	3.03435	79	4.28763	4.4783	116	6.9286	5.01759	79	5.67794	3.76187	116	5.10485	4.70965	79	3.75358	3.44065
80	4.88899	2.93024	80	4.09467	4.43525	117	6.4003	4.7148	80	5.83559	3.80512	117	5.02439	4.37441	80	3.87871	3.27357
81	5.19268	3.1964	81	4.10847	4.68438	118	6.1681	4.42125	81	5.92702	3.60997	118	4.51663	4.09191	81	3.87563	3.2686
82	5.04193	3.04345	82	4.08272	4.62686	119	6.37796	4.63977	82	5.50944	3.34715	119	4.74787	4.3525	82	3.79955	3.38556
83	5.17581	3.06685	83	3.97778	4.6867	120	6.08684	4.65847	83	5.29635	3.32904	120	5.11675	4.38325	83	3.87734	3.32226
84	5.04964	2.91953	84	3.82682	4.14713	121	5.53218	4.29232	84	5.57119	3.70584	121	4.81451	3.9944	84	4.06166	3.19312
85	4.78002	2.60558	85	3.94483	3.75249	122	5.62792	4.26471	85	5.52817	3.67949	122	4.54671	4.01287	85	4.14224	3.5108
86	4.62555	2.45452	86	3.79475	3.47769	123	6.06238	4.44396	86	5.11325	3.31938	123	4.98278	4.34824	86	4.30674	3.87817
87	4.41951	2.43556	87	3.56898	3.49386	124	5.92099	4.34723	87	5.17575	3.59135	124	5.12172	4.09353	87	4.5107	3.73316
88	4.2966	2.1708	88	3.46097	3.23794	125	6.08362	4.46866	88	5.3582	4.15253	125	5.29129	4.2923	88	4.81341	4.13268
89	3.91602	2.07472	89	3.36113	3.27685	126	6.16949	3.93571	89	5.14852	3.90049	126	5.00243	4.22282	89	4.90904	4.20681
90	3.84037	2.10356	90	3.33842	3.43074	127	6.84772	4.30722	90	4.86827	3.4958	127	4.59548	3.85429	90	4.69123	3.75901
91	3.86962	2.27651	91	3.28879	3.55782	128	6.45855	4.16868	91	4.84617	4.02937	128	4.37369	4.10606	91	5.47895	3.50761
92	4.04211	2.38753	92	3.4188	3.63813	129	4.42963	3.43622	92	4.90213	4.29835	129	4.14249	3.46609	92	5.38849	3.71115
93	4.18367	2.36639	93	3.55213	3.8441	130	4.31483	3.4113	93	4.82253	3.60684	130	4.05629	3.45939	93	4.21743	3.50228
94	4.53324	2.61231	94	3.82618	4.21659	131	4.37226	3.33243	94	4.70894	3.79031	131	4.01383	3.59843	94	3.87947	3.60934
95	4.37464	2.63712	95	3.79055	3.99628	132	4.26864	3.04252	95	4.61012	3.87229	132	3.89243	3.51526	95	3.68601	3.86828
96	4.17671	2.50113	96	3.56585	3.83906	133	4.03264	2.95552	96	4.41171	3.56813	133	3.78934	3.23756	96	3.6289	3.93325
97	4.34941	2.4675	97	3.71714	3.94326	134	4.0609	3.08545	97	4.32658	4.06903	134	3.77915	3.23133	97	3.68403	3.95686
98	4.29629	2.46003	98	3.66908	3.78502	135	4.10963	2.90875	98	4.40048	3.90588	135	3.75389	3.33532	98	3.45299	3.70044
99	4.35069	2.64216	99	3.78432	3.86988	136	3.94728	2.73982	99	4.41409	3.38203	136	3.6453	3.2119	99	3.38537	3.5963
100	4.33546	2.58817	100	3.80461	3.80957	137	3.7429	2.79372	100	4.31793	3.5923	137	3.53106	3.04619	100	3.45053	3.7664
101	4.16793	2.32243	101	3.59653	3.55024	138	3.76327	2.82927	101	4.32804	3.85592	138	3.60344	3.18546	101	3.32543	3.66724
102	4.14046	2.36088	102	3.60087	3.49873	139	3.7389	2.69051	102	4.48838	3.49386	139	3.49289	3.13234	102	3.20057	3.43479
103	4.22395	2.48267	103	3.68429	3.62836	140	3.51907	2.81515	103	4.52959	3.37049	140	3.45388	2.61331	103	3.26525	3.54954
104	4.1493	2.38528	104	3.62193	3.51444	141	3.5065	2.89329	104	4.50656	3.66878	141	3.54029	2.87044	104	3.24703	3.59792
105	4.01058	2.18723	105	3.59049	3.29287	142	3.46545	3.08229	105	4.83259	3.60668	142	3.73877	3.15864	105	3.14788	3.34043
106	4.06904	2.28473	106	3.673	3.39169	143	3.75636	2.88557	106	5.18214	3.36736	143	4.06762	3.49187	106	3.20389	3.28149
107	4.09629	2.39651	107	3.70626	3.4781	144	3.84811	2.89517	107	5.33291	3.58043	144	3.99343	3.47303	107	3.75138	3.48225
108	3.99576	2.23154	108	3.56715	3.23901	145	3.86219	3.08485	108	5.75492	4.13355	145	4.08098	3.68612	108	4.1546	3.61959
109	3.92301	2.09545	109	3.57327	3.09985	146	3.76842	3.18069	109	6.24934	4.42104	146	3.75634	3.79645	109	4.61155	3.97203
110	4.05556	2.29538	110	3.77637	3.30611	147	3.54278	3.28766	110	6.51041	4.15229	147	3.64646	3.5183	110	5.33827	3.89593
111	4.07369	2.33597	111	3.75831	3.29736	148	3.38121	3.22935	111	6.96577	4.16541	148	3.4895	2.89504	111	5.00164	4.29883
112	3.90993	2.13025	112	3.70012	3.05028	149	3.21688	3.48359	112	6.14795	3.58363	149	3.39778	3.07959	112	4.4907	4.02305
113	3.82821	2.05069	113	3.53915	2.97604	150	3.24812	3.61889	113	6.14632	3.61476	150	3.40503	3.00847	113	3.92976	4.27345
114	3.60515	1.83318	114	3.44515	2.70324	151	3.11833	3.66893	114	6.08662	3.46389	151	3.27335	3.12075	114	3.78559	4.0095
115	3.53283	1.76427	115	3.29838	2.69451	152	3.22234	3.29842	115	6.82883	3.63141	152	3.27071	2.94444	115	3.94923	4.01271
116	3.68447	1.82533	116	3.32662	2.91691	153	3.4033	3.14657	116	6.14338	3.51516	153	3.40071	2.77022	116	3.89547	3.98493
117	3.62437	1.79779	117	3.27506	2.98898	154	3.34682	3.32541	117	6.52936	3.79059	154	3.37845	2.83722	117	4.0129	4.08759
118	3.66568	1.80431	118	3.29664	3.20447	155	3.329	3.26525	118	6.44954	3.65266	155	3.27655	2.89176	118	3.94941	3.94146
119	3.69957	1.86414	119	3.25131	3.3172	156	3.62717	2.96904	119	5.64891	3.3241	156	3.33645	2.73674	119	3.82588	3.73521
120	3.54	1.88929	120	3.16855	3.18579	157	3.8133	3.00392	120	5.48194	3.47033	157	3.47986	2.70588	120	3.8974	3.83539
121	3.43715	1.78835	121	3.068	2.91917	158	3.84367	3.20538	121	5.82451	3.78535	158	3.43673	2.91809	121	4.09219	4.02509
122	3.40993	1.60981	122	3.1353	2.72945	159	4.02986	3.14495	122	5.81771	3.59678	159	3.36089	3.00592	122	4.06297	4.05153
123	3.46573	1.67408	123	3.19679	2.77242	160	4.17169	2.93231	123	5.33545	3.48485	160	3.44734	2.92499	123	4.00073	3.92343
124	3.42754	1.67666	124	3.24787	2.6115	161	4.11622	3.02915	124	5.50573	3.88665	161	3.6314	3.00141	124	4.18294	4.02053
125	3.56912	1.72255	125	3.35361	2.67393	162	3.91386	3.28876	125	6.07542	4.21617	162	3.63115	3.08968	125	4.33669	4.12478
126	3.47693	1.71257	126	3.45078	2.5315	163	3.73598	3.39803	126	5.87013	4.20933	163	3.60123	3.12669	126	4.46675	4.38036
127	3.5965	1.83343	127	3.68129	2.70515	164	3.59694	3.4941	127	5.56797	4.99693	164	3.70468	3.01389	127	4.82307	4.40216
128	3.54827	1.81042	128	3.76386	2.64762	165	3.62185	3.93533	128	5.84298	4.89036	165	3.71563	3.30879	128	5.45972	4.0383
129	3.68635	1.91629	129	3.81543	2.72102	166	3.59646	3.94115	129	6.01977	5.08506	166	3.59473	3.66287	129	5.77335	4.89581
130	3.74346	1.93655	130	3.78763	2.66239	167	3.75499	4.41454	130	5.27348	4.80994	167	3.7136	3.94642	130	5.07014	4.60923
131	3.80902	2.01019	131	3.84415	2.62382	168	3.70559	3.96161	131	5.37379	5.18537	168	3.79196	3.17783	131	5.13465	4.74054
132	3.84791	2.13568	132	3.92567	2.66006	169	3.52511	3.24274	132	5.62606	5.31049	169	3.61135	2.91028	132	5.26067	4.97414
133	3.80972	2.02099	133	3.76665	2.68093	170	3.62587	3.70634	133	5.42011	5.1982	170	3.64135	3.63152	133	4.90697	4.90892
134	3.67602	2.0235	134	3.89146	2.68562	171	3.99617	3.98137	134	4.9199	4.57762	171	3.78292	3.46472	134	4.45863	4.45701
135	3.72882	2.34468	135	4.04978	2.68993	172	3.99936	3.39812	135	5.07306	4.44276	172	3.68043	2.81296	135	4.63449	4.5161
136	3.70159	2.62811	136	4.10644	2.76527	173	3.84864	3.25273	136	5.35703	4.66038	173	3.68583	3.24366	136	4.7416	4.74355
137	3.64315	2.81122	137	4.19454	2.8431	174	4.16185	4.41376	137	5.09827	4.2891	174	3.8583	3.76892	137	4.32936	4.45141
138	3.86379	2.57191	138	3.97874	2.74642	175	3.77256	4.5832	138	4.98844	4.00608	175	3.97933	3.66089	138	4.14009	4.14843
139	3.95865	2.52861	139	3.8159	2.58412	176	3.73969	4.07762	139	5.25405	4.2062	176	3.85262	3.52151	139	4.25313	4.50356
140	3.77253	2.79885	140	3.91918	2.59779	177	3.44334	3.9638	140	5.4005	4.1295	177	3.65116	4.48469	140	4.71955	4.55706
141	3.83695	2.72773	141	3.94116	2.67145	178	3.4744	4.0024	141	5.35629	3.49942	178	3.71152	5.14454	141	5.09052	4.27756
142	4.02605	2.45983	142	3.67599	2.56046	179	3.52394	4.27596	142	5.11223	3.55132	179	3.76657	5.69878	142	5.13376	4.30352
143	3.90967	2.62758	143	3.61009	2.4524	180	3.42761	4.54242	143	5.37016	3.90513	180	3.78973	5.53764	143	5.82886	4.69281
144	4.12401	3.42277	144	3.62146	2.64722	181	3.26586	4.28291	144	6.02778	4.61956	181	3.5148	3.97589	144	6.35741	5.31128
145	4.18218	2.97468	145	3.54807	2.66532	182	3.35086	3.8326	145	7.16329	5.13652	182	3.48946	3.22776	145	6.54099	5.04479
146	4.44695	2.96983	146	3.61754	2.81326	183	3.42864	3.7542	146	7.94903	6.09184	183	3.53003	2.85789	146	6.11003	4.55453
147	4.57547	2.96062	147	3.6183	2.88194	184	3.62141	3.66358	147	7.48798	5.42143	184	3.65977	3.14172	147	6.51164	4.60985
148	4.75087	3.05556	148	3.7616	3.07355	185	3.69792	3.33582	148	6.70125	4.20965	185	3.68716	2.96691	148	5.86595	4.65155
149	4.32207	2.62447	149	3.62294	3.02433	186	3.85781	3.50983	149	5.50688	3.76524	186	3.85818	3.29877	149	4.94588	4.33598
150	4.14734	2.23076	150	3.50465	2.82011	187	3.81842	3.70648	150	4.7606	3.50667	187	3.9254	3.30614	150	4.36209	4.11374
151	4.00379	2.19654	151	3.48581	2.84421	188	3.73697	3.39822	151	4.76882	3.63877	188	3.8175	2.78356	151	4.14246	4.27727
152	3.82644	1.98486	152	3.31243	2.79162	189	3.9057	3.26257	152	4.50792	3.65869	189	3.84113	2.86851	152	3.84543	4.053
153	3.41781	1.80894	153	3.31107	2.35756	190	3.99231	3.64499	153	4.4651	3.87405	190	4.07674	3.22372	153	3.96448	4.11919
154	3.22997	1.71141	154	3.22921	2.373	191	3.86762	3.7425	154	4.48057	3.64941	191	4.15509	2.93102	154	4.00954	4.09868
155	3.25515	1.78126	155	3.26637	2.2654	192	4.00278	3.53278	155	4.36668	3.17624	192	4.07859	2.59241	155	3.71926	3.89704
156	3.41051	1.84568	156	3.29259	2.4961	193	4.24204	3.66207	156	4.23589	2.96155	193	4.22347	3.02029	156	3.6172	3.8101
157	3.2581	1.72528	157	3.17966	2.44063	194	4.2859	4.07696	157	4.28832	2.80336	194	4.54359	3.33334	157	3.78674	3.94833
158	3.12889	1.68975	158	3.20357	2.2839	195	5.19779	4.04575	158	4.33842	2.73245	195	4.7622	4.06763	158	3.72577	3.89089
159	3.29863	1.80449	159	3.27354	2.40675				159	4.29663	2.85415				159	3.51383	3.70647
160	3.34516	1.80984	160	3.23122	2.59439				160	4.34082	3.00887				160	3.58305	3.75994
161	3.17709	1.7087	161	3.20649	2.54674				161	4.40078	2.94414				161	3.71351	3.93152
162	3.16725	1.77704	162	3.34923	2.52242				162	4.52949	3.37216				162	3.93397	4.10125
163	3.3369	1.88233	163	3.35999	2.73114				163	4.735	3.17648				163	4.18524	4.28528
164	3.25683	1.78035	164	3.27615	2.98362
165	3.137	1.77232	165	3.36549	3.00903
166	3.28271	2.01025	166	3.5763	3.24916
167	3.40264	2.05471	167	3.51954	3.60827
168	3.37759	1.95694	168	3.37211	3.59309
169	3.26404	1.93201	169	3.57516	3.39144
170	3.17288	1.87422	170	3.30449	3.07795
171	2.97572	1.7373	171	3.245	2.8527
172	3.03768	1.61261	172	3.21065	2.62935
173	2.95785	1.63865	173	3.19492	2.50456
174	3.01471	1.51583	174	3.13516	2.39156
175	2.97328	1.41433	175	3.08843	2.368
176	2.99135	1.41869	176	3.14559	2.24822
177	3.01419	1.45345	177	2.99433	2.42457
178	3.07335	1.57403	178	2.97542	2.52179
179	3.12926	1.58125	179	3.04183	2.57239
180	3.02369	1.56015	180	3.06168	2.42615
181	3.12807	1.598	181	3.19234	2.45335
182	3.22311	1.61061	182	3.17009	2.46127
183	3.18472	1.5348	183	3.24727	2.29752
184	3.01529	1.47802	184	3.15094	2.18654
185	2.91009	1.45308	185	3.18562	1.9701
186	3.06787	1.51916	186	3.28667	2.00832
187	3.08562	1.55163	187	3.18099	2.05814
188	2.93416	1.54097	188	3.13597	1.91316
189	2.96904	1.63075	189	3.18082	1.79791
190	3.06942	1.74905	190	3.23913	1.94852
191	3.01844	1.65186	191	3.20245	2.01872
192	2.98272	1.67098	192	3.24138	1.93599
193	3.03453	1.84457	193	3.33341	1.89633
194	3.11691	1.88573	194	3.30957	2.02899
195	3.19355	1.84697	195	3.28726	2.34751
196	3.13589	1.96975	196	3.37679	2.40216
197	3.2384	2.16725	197	3.47618	2.43229
198	3.52394	2.39294	198	3.47277	2.39704
199	3.57637	2.96455	199	3.4917	2.71301
200	3.82953	4.15378	200	3.70012	3.2632
201	4.36986	5.72544	201	3.53978	4.39506
202	5.19811	6.35477	202	3.69767	4.53172
203	7.47784	6.30506	203	3.89028	4.35855
204	8.02971	6.0487	204	4.03192	3.95086
205	9.44657	7.26742	205	4.4648	5.42995
206	8.76148	7.86929	206	4.48019	4.94182
207	8.80882	9.01232	207	5.37698	5.2882
208	8.14763	8.62946	208	5.86718	4.74489
209	7.62558	8.07829	209	7.66622	4.10559
210	6.79857	7.63853	210	8.01131	3.71329
211	5.6936	5.98552	211	8.36135	4.17072
212	5.09662	4.75324	212	8.2802	4.00969
213	4.24684	4.34292	213	7.00246	3.46617
214	3.40895	4.04924	214	6.03608	3.39175
215	3.70164	3.41443	215	4.87292	2.80491
216	2.94718	2.38602	216	4.2465	2.56683
217	3.00598	2.20362	217	4.30959	2.45573
218	2.90145	2.11145	218	4.33708	2.37962
219	2.70951	1.97363	219	4.0761	2.26698
220	2.7275	1.82819	220	3.7906	2.10771
221	2.78957	1.80094	221	3.90999	1.98637
222	2.71421	1.75971	222	4.02948	1.97389
223	2.64148	1.68392	223	3.79105	1.92061
224	2.77585	1.6394	224	3.7049	1.81798
225	2.79691	1.62551	225	3.89451	1.91884
226	2.60426	1.60425	226	3.86475	1.89654
227	2.53845	1.55787	227	3.62015	1.82765
228	2.7013	1.50844	228	3.64631	1.96094
229	2.71051	1.41873	229	3.76584	1.87101
230	2.50747	1.40983	230	3.79924	1.83836
231	2.5117	1.67605	231	3.78509	1.94691
232	2.58332	1.73131	232	3.90613	2.06858
233	2.68116	1.53738	233	4.03361	2.11533
234	2.77223	1.56846	234	4.66159	2.3746
235	2.98473	1.65099	235	4.75535	2.59739
236	3.26014	1.88042	236	5.38175	2.97903
237	3.31466	1.91428	237	5.33912	3.01058
238	3.1361	2.06599	238	5.12494	2.53195
239	3.06891	2.08837	239	5.70693	2.55989
240	2.93052	1.92828	240	4.63786	2.22615
241	2.85935	1.84948	241	3.92401	2.20972
242	2.72119	1.50659	242	3.71548	2.06912
243	2.63766	1.64251	243	3.48814	2.07665
244	2.57183	1.59054	244	3.38076	2.04483
245	2.57784	1.60353	245	3.31952	2.11843
246	2.58771	1.57391	246	3.34835	2.03956
247	2.63161	1.56268	247	3.32768	2.12944
248	2.64498	1.57254	248	3.40862	2.04414
249	2.75992	1.7121	249	3.51055	2.28071
250	2.80007	1.76103	250	3.42339	2.26299
251	2.84506	1.8612	251	3.54616	2.60807
252	2.95906	1.96356	252	3.61472	2.77629
253	2.95447	2.16472	253	3.8019	3.13789
254	3.02035	2.3769	254	3.86728	3.47537
255	3.10669	2.50287	255	3.8531	3.40992
256	3.1153	2.21104	256	3.78818	2.96707
257	3.20997	2.30169	257	3.79939	2.86478
258	3.1415	2.23029	258	3.73745	2.67767
259	3.03714	2.211	259	3.88461	2.80104
260	2.81599	2.14292	260	3.78437	2.65246
261	2.68868	1.90157	261	3.55723	2.30096
262	2.5224	1.78004	262	3.54953	2.25756
263	2.52249	1.65973	263	3.45514	2.07193
264	2.50929	1.66224	264	3.33457	2.20668
265	2.4362	1.62153	265	3.28043	2.21994
266	2.42082	1.66094	266	3.32003	2.50225
267	2.35802	1.72477	267	3.14249	2.64892
268	2.40451	1.68481	268	3.36016	2.2156
269	2.42191	1.81169	269	3.3823	2.17079
270	2.37533	1.95182	270	3.33403	2.28166
271	2.31581	2.18735	271	3.41472	2.44087
272	2.6102	1.96286	272	3.66233	2.2707
273	2.74346	2.02927	273	3.67484	2.08221
274	2.97384	2.92981	274	3.6567	2.25219
275	2.80933	3.0522	275	3.77558	2.58719
276	2.98003	2.77871	276	4.00314	2.48282
277	3.32589	2.46714	277	4.49167	2.887
278	3.19069	2.76859	278	4.83975	3.46723
279	3.21436	2.3296	279	4.80347	3.44993
280	2.88567	1.83032	280	4.46105	3.25007
281	2.91646	1.47622	281	4.43534	2.72151
282	2.66895	1.36507	282	4.2317	2.24156
283	2.64681	1.25443	283	4.17637	1.98934
284	2.67999	1.29027	284	4.70722	2.04553
285	2.63861	1.29063	285	4.48322	2.01738
286	2.61781	1.3203	286	4.30254	2.09649
287	2.6991	1.37731	287	4.72817	2.3158
288	2.70225	1.41781	288	4.66763	2.28375
289	2.70953	1.49098	289	4.37274	2.42853
290	2.8408	1.5852	290	4.4392	2.72801
291	2.92379	1.61497	291	4.695	2.92218
292	3.0997	1.87547	292	4.36038	3.3869
293	3.09823	1.78199	293	4.47664	3.23575
294	2.93872	1.84106	294	4.49777	3.28057
295	3.16171	1.98919	295	4.71155	3.74044
296	3.12469	2.14296	296	4.66352	3.54864
297	2.82898	1.83455	297	4.48029	2.98603
298	2.88812	1.72667	298	4.34242	3.1847
299	2.99672	1.99855	299	4.65789	3.519
300	2.78841	1.93271	300	4.77919	3.25414
301	2.63385	1.72467	301	4.48806	2.92066
302	2.78515	1.73029	302	4.58342	3.12339
303	2.8834	1.73324	303	4.28789	3.09436
304	3.28531	1.55378	304	4.57105	3.39547
305	3.59079	1.60228	305	4.19946	3.83283
306	3.87731	1.21881	306	4.76347	3.8755
307	3.77462	1.16188	307	5.34489	4.39656
308	4.00007	1.1371	308	5.76987	4.74217
309	3.65404	1.32651	309	4.81528	4.30105
310	3.25778	1.50165	310	4.68226	4.10728
311	3.18554	1.7269	311	4.72787	4.03376
312	3.03686	1.82793	312	4.17982	4.28398
313	3.05985	1.93718	313	4.33914	4.57666
314	3.56243	1.95718	314	4.42079	4.74605
315	2.79604	1.76515	315	5.24516	4.59257
316	3.44248	1.81014	316	5.43971	4.71199
317	3.69497	2.34342	317	5.86302	5.80594
318	3.75494	2.55286	318	6.22442	6.72438
319	3.97513	2.96067	319	6.99818	6.68089
320	3.98092	2.3792	320	6.76041	6.32545
321	4.17038	3.12516	321	6.53254	6.15436
322	4.0306	2.96259	322	6.36523	6.09213
323	3.36475	2.04965	323	5.82545	5.09822
324	3.0901	1.69241	324	5.20866	4.62499
325	2.87147	1.47038	325	4.79063	3.8456
326	2.9425	1.70875	326	4.99353	3.31069
327	2.96124	1.72069	327	4.86324	2.6892
328	2.84485	1.48	328	4.40551	2.3212
329	2.78529	1.57992	329	4.47275	2.31475
330	2.87618	1.7558	330	4.67476	2.48973
331	2.85925	1.64107	331	4.44263	2.28332
332	2.68106	1.59093	332	4.25596	2.10131
333	2.68368	1.77662	333	4.45451	2.33117
334	2.76268	1.83546	334	4.53121	2.37938
335	2.68444	1.74682	335	4.24789	2.14178
336	2.56675	1.83566	336	4.21751	2.26325
337	2.65593	1.99782	337	4.47772	2.54046
338	2.72043	2.03836	338	4.39624	2.42851
339	2.61061	2.01573	339	4.16831	2.37154
340	2.62229	2.21026	340	4.34537	2.69845
341	2.51092	2.08345	341	4.31797	2.61609
342	2.56375	2.21052	342	4.5818	2.92794
343	2.59822	2.19079	343	4.71376	2.98267
344	2.50826	2.16705	344	4.68164	2.97121
345	2.37078	2.01536	345	4.41337	2.67413
346	2.40852	1.90387	346	4.37166	2.49693
347	2.44685	1.94243	347	4.52148	2.62395
348	2.31288	1.87833	348	4.3679	2.47884
349	2.28643	1.68808	349	4.18257	2.21663
350	2.41361	1.66745	350	4.26578	2.26733
351	2.3634	1.74143	351	4.26646	2.39225
352	2.2649	1.58349	352	4.01523	2.15263
353	2.34827	1.49544	353	3.95195	2.01502
354	2.45566	1.66473	354	4.09044	2.2314
355	2.34349	1.64876	355	3.85728	2.25209
356	2.34569	1.53716	356	3.61025	2.00154
357	2.55436	1.65348	357	3.73685	2.14199
358	2.52887	1.67719	358	3.85423	2.4174
359	2.38596	1.72094	359	3.6584	2.25457
360	2.54189	1.66443	360	3.412	2.29639
361	2.68409	1.64049	361	3.66279	2.65846
362	2.59496	1.70467	362	3.80962	2.66269
363	2.64385	1.98276	363	3.87507	2.99535
364	2.5599	2.04212	364	3.73684	3.14671
365	2.66531	2.23579	365	3.79709	3.5693
366	2.67189	2.45787	366	3.87418	3.76642
367	2.76479	2.93824	367	4.23	4.11187
368	3.0421	3.96482	368	4.54138	4.6594
369	2.79867	3.56945	369	4.8978	4.69624
370	2.52784	3.48487	370	4.72375	4.58853
371	2.42925	2.99317	371	4.43491	4.46078
372	2.4423	2.43611	372	4.15426	3.73439
373	2.39634	2.14895	373	3.90988	3.31322
374	2.58117	1.86929	374	3.70843	3.68321
375	2.63226	1.84585	375	3.81985	3.48147
376	2.7969	2.09813	376	3.94629	3.69615
377	2.90593	2.61586	377	4.4871	3.80202
378	2.776	2.14063	378	3.70802	3.6304
379	2.72191	2.13723	379	4.28407	3.42087
380	2.61442	2.02544	380	4.40088	2.9922
381	2.50004	1.81852	381	4.28893	3.01279
382	2.51023	1.82318	382	4.13755	3.17762
383	2.53263	1.79867	383	4.25022	2.88181
384	2.43299	1.73254	384	4.31515	2.6032
385	2.35079	1.66322	385	4.14229	2.86006
386	2.40033	1.73334	386	4.1588	3.00442
387	2.41841	1.85003	387	4.35609	2.6826
388	2.31129	1.88628	388	4.29029	2.64422
389	2.27442	1.90535	389	4.14273	3.11147
390	2.24642	1.78983	390	4.11253	3.09102
391	2.34559	1.7597	391	3.98275	3.40236
392	2.4374	1.61057	392	4.11178	3.2458
393	2.43841	1.64952	393	4.09249	3.52413
394	2.31001	1.62393	394	4.01847	3.32554
395	2.33513	1.54544	395	4.16146	2.84516
396	2.43098	1.5572	396	4.31982	3.06354
397	2.28149	1.68294	397	4.2081	3.28963
398	2.2534	1.73901	398	4.32358	2.94479
399	2.18916	1.75972	399	4.60119	2.73159
400	2.16344	1.90521	400	4.67881	3.23501
401	2.10971	2.15106	401	4.45494	3.46594
402	1.99259	2.31726	402	4.53092	3.43498
403	2.04425	2.70341	403	4.35022	3.78252
404	2.30004	2.2209	404	4.46542	4.1873
405	2.56679	2.51137	405	4.47936	4.6013
406	2.94286	2.666	406	4.40726	5.24266
407	3.00958	2.3284	407	4.67991	5.17994
408	2.6675	1.98521	408	4.60158	4.59913
409	2.23738	2.09114	409	4.15872	4.12708
410	2.09383	2.04715	410	4.15715	4.07903
411	2.11782	2.31273	411	4.0776	4.2202
412	2.07696	2.67221	412	4.17502	3.90087
413	2.20847	3.13274	413	4.16706	4.07578
414	2.27367	3.59003	414	4.17389	3.80775
415	2.25705	2.56889	415	3.95058	3.25882
416	2.46658	2.45285	416	3.96606	3.20226
417	2.41249	2.36741	417	3.78587	3.0346
418	2.3618	2.55642	418	3.76762	3.00296
419	2.34113	2.53157	419	3.73839	2.96735
420	2.28021	2.17093	420	3.65692	2.75904
421	2.17787	2.17525	421	3.58426	2.61599
422	2.16689	2.40223	422	3.62552	2.68964
423	2.16329	2.27336	423	3.54585	2.64606
424	2.10262	1.97914	424	3.48872	2.43384
425	2.04914	1.99302	425	3.55792	2.29566
426	2.07716	2.13348	426	3.53908	2.44588
427	2.10142	1.95888	427	3.49624	2.34608
428	2.03694	1.76654	428	3.56472	2.11017
429	2.00513	1.8273	429	3.58086	2.17396
430	2.0628	1.92567	430	3.52636	2.31966
431	2.10298	1.80186	431	3.57601	2.1564
432	2.1721	1.68247	432	3.60629	2.02422
433	2.13873	1.72913	433	3.512	2.15358
434	2.11389	1.80617	434	3.59405	2.24374
435	2.22411	1.76147	435	3.67687	2.11398
436	2.28327	1.6631	436	3.57531	1.99364
437	2.23345	1.73576	437	3.54437	2.18196
438	2.24037	1.84426	438	3.69257	2.27928
439	2.36669	1.77439	439	3.70947	2.07282
440	2.40405	1.71791	440	3.57902	2.0539
441	2.34092	1.86617	441	3.66138	2.35303
442	2.3873	1.94473	442	3.83298	2.38158
443	2.4662	1.8409	443	3.75502	2.19048
444	2.47063	1.87629	444	3.67697	2.35438
445	2.47799	2.04638	445	3.85335	2.66268
446	2.53794	2.0784	446	3.97678	2.56364
447	2.59453	2.03271	447	3.84749	2.4481
448	2.60343	2.12597	448	3.88598	2.78538
449	2.73651	2.24027	449	4.12727	3.21556
450	2.7768	2.4585	450	4.32871	3.58877
451	2.79112	2.40771	451	4.3353	3.5433
452	3.05831	2.38995	452	4.02435	3.58905
453	3.1464	2.24704	453	3.67726	3.24087
454	2.96857	1.99861	454	3.59328	3.34205
455	2.93241	1.87063	455	3.43513	2.98426
456	2.90742	1.74911	456	3.35703	2.64696
457	2.94831	1.64901	457	3.29989	2.44705
458	2.88653	1.64453	458	3.35221	2.35123
459	2.83534	1.47107	459	3.22847	2.13879
460	2.78642	1.40958	460	3.19327	2.15428
461	2.75893	1.40558	461	3.21771	2.11794
462	2.77255	1.56704	462	3.3508	2.29494
463	2.84947	1.70238	463	3.46202	2.44843
464	3.00052	2.01041	464	3.41507	2.73768
465	3.13681	2.06403	465	3.22709	2.96424
466	3.10529	1.96279	466	3.30803	3.16046
467	3.20642	1.97632	467	3.16487	3.60499
468	3.05385	2.1415	468	3.55328	3.82363
469	3.15363	2.46417	469	3.91425	4.23154
470	3.03611	2.44274	470	4.03207	3.95859
471	2.7067	2.25639	471	3.02243	3.73662
472	2.52675	2.23841	472	2.98758	3.65706
473	2.32055	2.15692	473	2.85373	3.46839
474	2.33778	2.04465	474	2.92585	3.0746
475	2.50955	2.0511	475	3.45646	3.17193
476	2.49677	2.08493	476	3.15201	3.36987
477	2.37975	2.00788	477	3.23111	3.09695
478	2.50351	1.93033	478	3.27736	2.94067
479	2.68494	2.04608	479	3.08179	3.26807
480	2.60479	2.10371	480	3.09878	3.34674
481	2.56669	2.00396	481	3.0291	3.01548
482	2.75628	2.01755	482	2.94844	3.09262
483	2.85578	2.14758	483	3.00204	3.4613
484	2.79429	2.07772	484	3.07251	3.35854
485	2.85893	2.01484	485	2.97335	3.11564
486	3.01866	2.03747	486	2.9846	3.36755
487	3.02626	2.06534	487	3.04919	3.60973
488	3.05213	2.0684	488	3.06979	3.37457
489	3.30141	2.062	489	3.05818	3.26367
490	3.26323	2.06037	490	3.08994	3.53023
491	3.22911	2.06714	491	3.11571	3.59835
492	3.44375	2.05651	492	3.13428	3.3213
493	3.68455	2.06365	493	3.1608	3.3255
494	3.66531	2.10506	494	3.16917	3.59736
495	3.60176	2.14832	495	3.26914	3.65133
496	3.5165	2.14692	496	3.31535	3.47484
497	3.60334	2.15503	497	3.31041	3.45826
498	3.72138	2.27708	498	3.41707	3.59961
499	3.75804	2.28375	499	3.45496	3.61408
500	3.81935	2.25252	500	3.4366	3.42599
501	3.97502	2.36971	501	3.58103	3.44444
502	4.13585	2.46136	502	3.73524	3.60585
503	4.2173	2.46817	503	3.67037	3.5555
504	4.4113	2.53038	504	3.68878	3.50953
505	4.6109	2.67893	505	3.87666	3.67496
506	4.33151	2.6095	506	3.82265	3.42652
507	4.53607	2.65813	507	3.93315	3.78425
508	4.42506	2.67395	508	3.67138	3.74023
509	4.63314	2.6396	509	3.69279	4.00001
510	4.65831	2.35368	510	3.65526	4.09681
511	4.28846	2.71779	511	3.52289	4.28379
512	4.19317	2.63736	512	3.44335	4.74678
513	3.89302	2.62491	513	3.46992	4.91302
514	4.30635	2.72801	514	3.55513	5.42774
515	3.86038	2.61376	515	3.61269	5.77068
516	3.74282	2.92736	516	3.45996	7.01822
517	3.22774	2.39486	517	3.39073	6.00027
518	3.15156	2.79348	518	3.63654	4.58999
519	3.22899	2.5933	519	4.35225	4.28118
520	3.13053	2.50982	520	4.33917	3.5502
521	2.92077	2.42031	521	3.33222	4.05485
522	2.94595	2.42792	522	3.08512	4.72873
523	2.84813	2.44737	523	3.01798	4.26479
524	2.61315	2.40608	524	2.66787	4.30418
525	2.68251	2.54376	525	2.84042	4.29792
526	2.67701	2.59617	526	2.8387	4.61615
527	2.60405	2.74892	527	2.87679	4.44088
528	2.53927	2.9107	528	2.68144	4.23706
529	2.56971	2.73526	529	2.60488	4.00757
530	2.49505	2.60907	530	2.64998	3.7458
531	2.34431	2.45772	531	2.70209	3.59608
532	2.36516	2.59577	532	2.73254	3.80406
533	2.33563	2.71071	533	2.69733	3.61738
534	2.27062	2.54674	534	2.76182	3.45115
535	2.21492	2.52807	535	2.88009	3.59323
536	2.25472	2.7452	536	2.83221	3.68454
537	2.25398	2.73135	537	2.85276	3.60536
538	2.20104	2.64664	538	3.04399	3.29471
539	2.17444	2.80768	539	3.09976	3.38589
540	2.06007	2.98523	540	3.07333	3.47785
541	2.14772	3.21204	541	3.33223	3.68251
542	2.38128	3.32148	542	3.28468	3.82362
543	2.20386	2.97908	543	3.08186	3.53858
544	2.3194	2.79025	544	3.21728	3.6776
545	2.37191	2.74495	545	3.13177	4.03258
546	2.56472	2.87277	546	3.18691	4.46537
547	2.47726	2.90957	547	3.11622	4.39375
548	2.32942	2.7634	548	2.93499	4.133
549	2.51642	2.79635	549	2.885	4.66418
550	2.57858	2.9671	550	2.92846	5.1362
551	2.45549	2.95588	551	2.83422	4.85227
552	2.54167	2.8436	552	2.71124	4.78299
553	2.74869	2.99103	553	2.82345	5.31763
554	2.7187	3.15104	554	2.90859	5.47792
555	2.68927	3.05037	555	2.8455	5.67128
556	2.91548	3.00998	556	2.76863	5.99813
557	3.20971	3.20224	557	2.9334	6.29729
558	3.60713	3.47132	558	3.14032	6.57938
559	3.49141	3.52486	559	3.06023	5.63449
560	3.46755	3.35404	560	2.87281	4.90515
561	3.73293	3.44744	561	2.94582	4.79631
562	3.57385	3.17993	562	2.7185	4.32619
563	3.36189	2.98814	563	2.66165	4.58026
564	3.51673	2.98401	564	2.74578	4.98923
565	3.49996	3.21802	565	3.04984	5.33018
566	3.37569	3.303	566	3.29802	5.23453
567	3.48213	3.5456	567	3.46927	5.5257
568	3.81519	3.496	568	3.90643	5.4341
569	3.81901	3.75321	569	4.12203	5.36108
570	4.09127	3.68256	570	4.76134	5.47029
571	4.07635	3.75371	571	5.1062	5.4677
572	3.59837	3.47898	572	4.72241	4.99315
573	3.29632	3.2778	573	4.56149	4.78704
574	3.13818	3.07556	574	4.04113	4.98366
575	2.91969	2.82313	575	3.39086	4.70885
576	2.96851	2.86326	576	3.16977	4.75967
577	2.7527	2.6439	577	2.85856	4.61027
578	2.89283	2.50801	578	2.7782	4.48308
579	2.90135	2.2723	579	2.70599	4.18123
580	3.04662	2.1991	580	2.768	4.18411
581	3.04431	2.00673	581	2.98548	3.91008
582	3.06715	2.20075	582	3.23894	3.99034
583	3.8643	3.27669	583	3.38724	4.32631
584	3.59371	2.45515	584	3.25007	4.24542
585	3.29057	2.3375	585	3.05583	4.27119
586	3.09036	2.24537	586	3.03711	4.12045
587	2.90651	2.45249	587	3.06065	4.29607
588	2.69117	2.37719	588	2.98606	4.12464
589	2.60969	2.441	589	3.02156	4.25933
590	2.47972	2.44068	590	3.03828	4.36228
591	2.465	2.62259	591	3.17996	4.05552
592	2.32054	2.56747	592	3.17817	3.53382
593	2.23633	2.43479	593	3.04374	3.46096
594	2.18883	2.51451	594	3.0211	3.35438
595	2.19804	2.50426	595	3.14308	3.18008
596	2.19573	2.42358	596	3.15231	3.32744
597	2.17585	2.35087	597	3.07012	3.49247
598	2.197	2.39746	598	3.17671	3.27922
599	2.08513	2.54172	599	3.25833	2.85391
600	1.96366	2.82331	600	3.27989	2.69982
601	1.9828	3.18713	601	3.38243	2.47643
602	1.98744	4.35903	602	3.47915	2.46963
603	2.00527	4.72877	603	3.5676	2.96783
604	2.07016	3.79417	604	3.64849	3.04924
605	2.03858	2.6529	605	3.75307	2.66423
606	2.0089	3.43567	606	3.73135	2.71999
607	2.08774	3.89274	607	3.89784	3.15726
608	2.11149	3.69585	608	4.06223	3.03962
609	2.05105	3.42767	609	4.03997	2.73889
610	2.0983	4.07922	610	4.08178	3.13272
611	2.21425	4.18053	611	4.44851	3.4607
612	2.16385	3.94882	612	4.52002	3.22319
613	2.30058	4.03251	613	4.91024	3.47725
614	2.24956	3.5325	614	4.69032	3.09648
615	2.21958	3.30918	615	4.60096	3.18677
616	2.15045	3.05276	616	4.26734	2.74428
617	2.07503	3.04671	617	4.07793	2.62199
618	2.09095	3.21479	618	4.19856	3.01713
619	2.13324	2.45727	619	4.06693	3.0577
620	2.07141	2.2894	620	3.74055	2.71209
621	2.00545	2.51286	621	3.68987	2.94047
622	2.21499	2.73164	622	3.93688	3.35931
623	2.40156	3.623	623	3.77193	3.73222
624	2.29799	4.4705	624	3.7439	3.48053
625	2.87975	3.75975	625	3.94455	5.01421
626	4.02813	4.22001	626	4.09873	4.33778
627	3.98843	5.28406	627	4.59733	4.61229
628	4.55911	5.13204	628	4.12281	4.59193
629	4.66849	4.32142	629	3.9816	4.26657
630	4.18144	4.60148	630	3.9259	3.93227
631	3.69946	4.37218	631	3.79226	4.23461
632	3.74619	5.16495	632	3.80916	4.75822
633	4.08397	4.92458	633	3.53767	4.6112
634	3.53035	4.74754	634	3.2136	3.36777
635	3.01036	4.25956	635	3.4208	4.07478
636	2.89551	3.68057	636	3.64026	3.72827
637	2.40467	3.69634	637	3.07084	3.8389
638	3.03769	3.90095	638	3.557	3.87966
639	4.10322	3.91923	639	2.91829	3.42216
640	3.03097	3.69128	640	2.85602	3.76261
641	3.06768	3.5808	641	3.12971	4.37099
642	3.39202	3.10064	642	3.01475	4.12165
643	3.18297	3.21959	643	3.65609	4.94454
644	2.78964	2.89851	644	4.34213	4.26922
645	2.24289	2.61671	645	3.37489	3.25548
646	2.16389	2.3617	646	3.18018	3.1751
647	2.12479	2.02031	647	3.12782	2.92376
648	2.2027	2.11235	648	3.07952	3.39982
649	2.20835	2.18199	649	3.16209	3.39899
650	2.14178	1.943	650	3.15096	2.89703
651	2.20337	1.81476	651	3.10873	2.92311
652	2.28221	1.99038	652	3.08279	3.31197
653	2.26114	1.95555	653	3.1447	3.16375
654	2.30098	1.74373	654	3.16335	2.78018
655	2.42598	1.76313	655	3.18529	3.00477
656	2.47165	1.88549	656	3.23369	3.27518
657	2.43463	1.7561	657	3.1412	3.01553
658	2.53329	1.6106	658	3.08663	2.8555
659	2.68781	1.73372	659	3.35652	3.16602
660	2.65733	1.784	660	3.2592	3.31335
661	2.64488	1.65627	661	3.03343	3.0024
662	2.81371	1.66545	662	3.25952	3.02321
663	2.90966	1.85156	663	3.45004	3.34186
664	2.85333	1.82286	664	3.39187	3.32745
665	2.88619	1.77487	665	3.24076	2.96223
666	3.08023	1.82321	666	3.16108	2.91743
667	3.09445	1.78458	667	3.13422	2.72673
668	3.22605	1.66494	668	3.10968	2.66164
669	3.19844	1.50271	669	3.06568	2.63643
670	3.21718	1.5312	670	3.08115	2.47197
671	3.25032	1.58949	671	3.06836	2.61084
672	3.23554	1.57064	672	3.1535	2.51928
673	3.39182	1.72624	673	3.28992	2.73124
674	3.47454	1.81558	674	3.428	2.73601
675	3.69133	1.96573	675	3.60143	2.93786
676	3.75877	2.17545	676	3.74271	3.04305
677	3.77695	2.40158	677	3.89701	3.0981
678	3.79553	2.35123	678	4.03196	3.18755
679	3.70892	2.20606	679	3.93464	3.00714
680	3.83085	2.18583	680	4.01766	3.14077
681	3.80805	2.12903	681	3.95771	3.07712
682	3.9323	2.20941	682	4.03332	3.25291
683	3.98546	2.28113	683	4.05542	3.35644
684	3.93916	2.2131	684	3.87172	3.31438
685	4.01316	2.32882	685	3.93023	3.44918
686	4.11118	2.43327	686	3.94219	3.71276
687	4.04647	2.50627	687	3.93449	3.60683
688	3.80132	2.25504	688	3.72515	3.27741
689	3.75179	2.10529	689	3.59601	3.2312
690	3.88836	2.26575	690	3.70762	3.51352
691	3.75599	2.27158	691	3.61194	3.39746
692	3.53659	1.97573	692	3.40741	3.13167
693	3.65558	1.94477	693	3.4054	3.28486
694	3.74121	2.18461	694	3.40493	3.49937
695	3.56599	2.26313	695	3.31245	3.31496
696	3.49977	2.19473	696	3.19393	3.25595
697	3.64339	2.15933	697	3.21459	3.56705
698	3.65133	2.01217	698	3.23174	3.44881
699	3.78197	2.12375	699	3.32899	3.6309
700	3.74828	2.24119	700	3.24814	3.61602
701	3.72505	1.8518	701	3.20296	3.37993
702	3.8189	1.78629	702	3.26937	3.3565
703	3.92421	2.17377	703	3.31484	3.53144
704	3.80356	2.32636	704	3.29277	3.44273
705	3.85121	2.07009	705	3.30841	3.3042
706	4.07146	2.05937	706	3.39669	3.38151
707	4.12317	2.33543	707	3.46392	3.45253
708	3.99901	2.20157	708	3.38972	3.35496
709	4.0106	2.34237	709	3.42742	3.25017
710	4.05188	2.43669	710	3.39941	3.25265
711	3.84785	2.3276	711	3.41966	3.22458
712	3.84516	2.35812	712	3.43025	3.21009
713	3.8383	2.35006	713	3.42182	3.20742
714	3.90102	2.39512	714	3.4842	3.28256
715	3.97376	2.48148	715	3.60188	3.16888
716	3.97066	2.47467	716	3.57695	3.34643
717	3.86437	2.37924	717	3.42272	3.27927
718	3.91208	2.41303	718	3.49245	3.01341
719	3.99414	2.53435	719	3.51229	2.93268
720	3.92563	2.54342	720	3.45534	3.09666
721	3.89634	2.57461	721	3.41046	3.08139
722	3.98674	2.59033	722	3.56228	2.90156
723	4.06572	3.03716	723	3.62767	3.03257
724	4.07742	2.87461	724	3.64821	2.99517
725	4.19823	2.81977	725	3.80587	2.84686
726	4.42641	3.57912	726	3.97082	2.97635
727	4.53931	3.27254	727	3.99444	3.62679
728	4.84709	3.89983	728	4.18399	4.6272
729	4.68285	5.66955	729	3.83595	5.70041
730	4.51469	5.82163	730	3.64336	5.69283
731	4.85748	5.40658	731	3.92229	5.79932
732	4.80794	4.05422	732	4.09967	6.12775
733	4.62518	3.7064	733	4.67903	6.46437
734	4.40791	3.54122	734	4.60383	5.17018
735	4.60468	3.64454	735	5.02118	4.37201
736	5.0315	3.22252	736	5.8395	4.64631
737	4.56148	3.57863	737	4.87804	4.01704
738	4.31537	3.49407	738	4.2252	4.01873
739	4.29576	3.59724	739	4.04946	3.71918
740	4.41061	3.68832	740	4.29042	3.69908
741	4.3555	3.29452	741	4.32912	3.90402
742	4.24695	3.10436	742	4.03757	3.58949
743	4.3286	3.41228	743	4.11247	3.45683
744	4.3808	3.41762	744	4.18322	3.73324
745	4.2729	3.06395	745	4.00921	3.67055
746	4.21918	3.05761	746	3.88904	3.436
747	4.36531	3.45641	747	4.08107	3.53978
748	4.47311	3.43293	748	4.08817	3.78459
749	4.39243	3.21493	749	3.92445	3.71208
750	4.48853	3.45293	750	3.98435	3.64452
751	4.37046	3.07735	751	3.86505	3.44468
752	4.39659	3.05724	752	3.94511	3.31932
753	4.36904	3.07291	753	4.04949	3.24725
754	4.29127	2.92388	754	3.99806	3.16558
755	4.12779	2.75362	755	3.72814	3.12921
756	4.06145	2.66345	756	3.70849	3.11439
757	4.07571	2.68043	757	3.76045	3.12153
758	4.0886	2.67306	758	3.78492	3.11582
759	4.0993	2.61581	759	3.77446	3.27629
760	4.15556	2.65749	760	3.86466	3.35569
761	4.06978	2.53227	761	3.71497	3.48645
762	3.95346	2.47408	762	3.59399	3.28718
763	3.93972	2.48094	763	3.61578	3.09573
764	3.91246	2.42893	764	3.54722	3.15108
765	3.92227	2.44939	765	3.51561	3.12631
766	3.95862	2.4732	766	3.47644	3.18147
767	3.97448	2.51529	767	3.4538	3.19891
768	4.03528	2.56874	768	3.56913	3.2629
769	3.98192	2.48948	769	3.55369	3.21962
770	3.90215	2.4278	770	3.40469	3.20469
771	3.94492	2.45953	771	3.46255	3.23017
772	3.97988	2.49442	772	3.56668	3.28178
773	3.92101	2.43421	773	3.50477	3.24545
774	3.91135	2.38738	774	3.45213	3.08943
775	3.97708	2.46821	775	3.56821	3.11147
776	4.01634	2.54218	776	3.63926	3.18432
777	4.00095	2.46659	777	3.5437	3.14205
778	3.98406	2.51537	778	3.55335	2.98656
779	4.02992	2.66781	779	3.69031	2.91597
780	4.04757	2.6848	780	3.71479	2.94143
781	3.93003	2.672	781	3.64156	2.86644
782	3.9276	2.77353	782	3.66377	2.84998
783	4.13491	2.85843	783	3.75773	2.8733
784	3.96519	2.79767	784	3.7538	2.76504
785	3.79282	2.78751	785	3.68538	2.56804
786	3.99458	2.90644	786	3.74238	2.72622
787	4.11203	2.97556	787	3.81674	2.71695
788	3.88385	2.96913	788	3.80268	2.49681
789	3.90876	3.03825	789	3.84154	2.57025
790	4.09308	3.12292	790	3.8949	2.72865
791	4.01855	3.23609	791	3.89173	2.62471
792	3.8775	3.29141	792	3.91105	2.59723
793	4.03551	3.31885	793	4.00515	2.80223
794	4.16087	3.4492	794	3.97964	2.85734
795	3.99372	3.53979	795	3.95532	2.7009
796	3.86705	3.49485	796	4.01372	2.65899
797	4.09598	3.4664	797	3.98097	2.80559
798	4.20333	3.59523	798	3.90485	2.83732
799	3.98927	3.57923	799	3.87382	2.79362
800	4.02408	3.45364	800	3.89332	2.9187
801	4.28115	3.52893	801	3.82913	3.00072
802	4.33225	3.64154	802	3.72546	3.00891
803	4.21502	3.48182	803	3.69587	2.98854
804	4.3669	3.38474	804	3.69731	2.97603
805	4.61534	3.57566	805	3.60016	3.01402
806	4.69198	3.56432	806	3.54244	3.09547
807	4.83963	3.34385	807	3.5393	3.11314
808	5.19779	3.43078	808	3.60437	3.11375
809	4.88912	3.59222	809	3.55881	3.13613
810	4.62515	3.40212	810	3.40449	3.21574
811	4.85831	3.25635	811	3.52313	3.30044
812	4.85118	3.46729	812	3.63724	3.31577
813	4.63299	3.47677	813	3.43092	3.29582
814	4.61065	3.19684	814	3.36324	3.39935
815	4.63408	3.33069	815	3.5968	3.4674
816	4.63772	3.5535	816	3.5897	3.4626
817	4.74115	3.23717	817	3.37146	3.49206
818	4.62262	3.14861	818	3.53115	3.60773
819	4.4745	3.48605	819	3.76943	3.6637
820	4.64343	3.38868	820	3.62512	3.59786
821	4.72948	3.10979	821	3.57679	3.64505
822	4.46633	3.4427	822	3.93904	3.75312
823	4.51247	3.61798	823	4.04991	3.70137
824	4.81298	3.29745	824	3.8162	3.4887
825	5.16675	3.40284	825	3.90232	3.56966
826	5.33762	3.17279	826	5.03219	3.80034
827	5.35685	3.06048	827	4.6413	3.66921
828	5.2427	3.36278	828	4.37791	3.75131
829	5.15528	3.37622	829	4.20861	3.61016
830	4.88772	3.45383	830	3.85757	3.3756
831	4.82233	3.03671	831	3.65332	3.47034
832	4.89186	2.76817	832	3.69793	3.32744
833	4.66327	2.93094	833	3.46549	3.19764
834	4.41731	2.77353	834	3.40974	3.16748
835	4.43303	2.59306	835	3.45013	3.31323
836	4.44947	2.91351	836	3.27926	3.49727
837	4.25967	3.13807	837	3.20758	3.31919
838	4.20541	3.24378	838	3.20708	3.65447
839	4.29147	2.78207	839	3.1545	3.89549
840	4.33502	3.65789	840	3.13745	3.6557
841	4.11012	3.44618	841	3.34557	3.42051
842	4.00207	3.21396	842	2.9684	4.86213
843	4.11729	3.10241	843	3.49685	5.01659
844	4.069	3.13001	844	3.69074	3.54069
845	3.74516	2.94436	845	3.04946	3.01906
846	3.74246	3.44056	846	3.11132	3.33346
847	3.99033	3.43778	847	3.73464	3.41335
848	3.92914	3.08018	848	3.53566	3.15214
849	3.68498	3.43766	849	3.13416	3.05244
850	3.86064	3.96089	850	3.51885	3.18846
851	4.06767	3.64957	851	3.83424	3.23311
852	3.9049	3.35296	852	3.54477	3.11018
853	3.83061	4.00268	853	3.43861	3.10715
854	4.07144	4.15712	854	3.80555	3.29812
855	4.11632	3.59281	855	3.87001	3.36449
856	3.88229	3.79825	856	3.69847	3.31334
857	3.92619	4.39483	857	3.81339	3.40022
858	4.08509	4.0181	858	4.00476	3.63123
859	3.86307	3.6944	859	3.95904	3.69622
860	3.66265	4.27606	860	4.05606	3.5816
861	3.87544	4.1792	861	4.0428	3.66234
862	3.91914	3.7223	862	3.86513	3.86666
863	3.61578	3.82442	863	3.85491	3.83995
864	3.61244	4.22165	864	4.01353	3.73751
865	3.79946	3.99639	865	3.92362	3.81136
866	3.66741	3.67146	866	3.77439	3.92719
867	3.42301	3.99452	867	3.86687	3.8797
868	3.54787	4.1712	868	3.8339	3.74617
869	3.64673	3.76187	869	3.66309	3.75947
870	3.35249	3.71183	870	3.6702	3.88855
871	3.23432	4.08855	871	3.75776	3.8276
872	3.43553	3.91198	872	3.63555	3.61714
873	3.35504	3.51716	873	3.55586	3.71926
874	3.14237	3.75026	874	3.66771	3.94911
875	3.21199	3.91067	875	3.63614	3.82349
876	3.25436	3.47883	876	3.46661	3.55603
877	3.05007	3.25886	877	3.45748	3.79099
878	3.044	3.53974	878	3.56875	3.96603
879	3.2176	3.44699	879	3.47556	3.5787
880	3.09532	3.00215	880	3.32881	3.48436
881	3.03959	3.08781	881	3.43124	3.80768
882	3.3828	3.24261	882	3.51477	3.67668
883	3.38668	2.94325	883	3.3853	3.25559
884	3.05303	2.759	884	3.29936	3.43548
885	3.49254	2.98592	885	3.51415	3.75302
886	3.87063	2.94246	886	3.63061	3.43516
887	3.44606	2.69402	887	3.51905	3.17643
888	3.47665	2.78743	888	3.56716	3.549
889	4.19019	2.77159	889	3.70039	3.55968
890	4.20836	2.62628	890	3.68315	3.08871
891	3.69338	2.63542	891	3.52758	3.14371
892	4.02522	2.63653	892	3.63148	3.43204
893	4.07526	2.5602	893	3.84882	3.15036
894	3.41883	2.46333	894	3.61196	2.90637
895	2.88432	2.59479	895	3.54332	3.30164
896	3.13851	2.58932	896	3.87416	3.31303
897	3.1308	2.39709	897	3.94545	2.8744
898	2.53875	2.44096	898	3.71949	3.08265
899	2.29785	2.59929	899	3.79783	3.50173
900	2.47623	2.45849	900	3.51442	3.1395
901	2.55141	2.3172	901	3.26374	2.92657
902	2.18578	2.45966	902	3.2597	3.43494
903	1.97387	2.48794	903	3.27456	3.45633
904	2.04908	2.30081	904	3.01825	2.85129
905	2.07614	2.28729	905	2.89084	2.35666
906	2.03691	2.43679	906	3.07155	2.63892
907	1.95579	2.40824	907	3.00742	2.50703
908	1.96078	2.24357	908	2.78206	2.22288
909	2.11265	2.32089	909	2.98769	2.41451
910	2.13417	2.41129	910	3.2011	2.61035
911	2.19909	2.27993	911	3.0143	2.46385
912	2.25641	2.19118	912	2.82521	2.41916
913	2.54114	2.27262	913	2.89464	2.55318
914	2.22544	2.2364	914	2.85073	2.45377
915	1.97342	2.09877	915	2.7518	2.21419
916	2.0505	2.12087	916	2.58293	2.2282
917	2.15502	2.13494	917	2.70769	2.32652
918	1.96907	2.05899	918	2.73533	2.14373
919	1.86349	1.98822	919	2.51666	2.00454
920	2.03579	2.00651	920	2.618	2.08207
921	2.01823	1.99461	921	2.84032	2.04677
922	1.84357	1.9494	922	2.66946	1.89708
923	1.92869	1.95219	923	2.58734	1.95089
924	2.05756	1.97931	924	2.92105	1.9979
925	1.91586	1.94651	925	3.07817	1.88451
926	1.86191	1.92507	926	2.68859	1.9265
927	2.06833	1.87428	927	2.86295	2.0093
928	2.0612	1.86542	928	3.08248	2.05834
929	1.96279	1.81479	929	2.79679	1.89949
930	2.1032	1.82659	930	2.61648	2.10085
931	2.09025	1.84182	931	2.99882	2.23678
932	1.94405	1.77986	932	2.96961	1.97552
933	1.9694	1.78409	933	2.52315	2.11066
934	2.02156	1.87447	934	2.7496	2.43019
935	1.91861	1.90579	935	3.11096	2.31965
936	1.79369	1.87669	936	2.73973	2.10572
937	1.78096	1.9476	937	2.48681	2.54128
938	1.77562	2.1475	938	2.97538	2.74353
939	1.6353	2.13639	939	3.02893	2.41097
940	1.50194	1.95513	940	2.51474	2.5584
941	1.49691	2.36376	941	2.67566	3.10504
942	1.42379	2.38244	942	3.0797	3.02132
943	1.19259	2.90641	943	2.72469	2.73461
944	1.07011	2.53892	944	2.45547	3.18881
945	1.04239	1.43055	945	2.94677	3.57295
946	0.875888	1.18334	946	2.98167	3.2759
947	0.649941	0.89063	947	2.48669	3.17462
948	0.646346	0.790985
949	0.623713	0.677292
950	0.498885	0.537667
951	0.494567	0.548838
952	0.597127	0.604473
953	0.564132	0.545293
954	0.485891	0.48892
955	0.497423	0.52937
956	0.525263	0.502324
957	0.46393	0.449955
958	0.426299	0.504877
959	0.479864	0.504332
960	0.510944	0.460928
961	0.472036	0.502055
962	0.475809	0.505885
963	0.492294	0.498632
964	0.454224	0.514142
965	0.463306	0.503157
966	0.488311	0.529135
967	0.452805	0.547889
968	0.483457	0.514581
969	0.505751	0.511433
970	0.461959	0.507333
971	0.436921	0.513793
972	0.48263	0.557353
973	0.460141	0.548802
974	0.462178	0.482714
975	0.483417	0.468982
976	0.485339	0.522525
977	0.472097	0.506346
978	0.481483	0.478195
979	0.48375	0.512806
980	0.513093	0.501113
981	0.535388	0.468711
982	0.527067	0.503148
983	0.516948	0.545073
984	0.555004	0.539645
985	0.573121	0.52337
986	0.544743	0.52755
987	0.539703	0.531301
988	0.602971	0.482142
989	0.559797	0.497385
990	0.503177	0.534498
991	0.52287	0.518673
992	0.489709	0.470725
993	0.457354	0.516366
994	0.488612	0.563097
995	0.493032	0.535756
996	0.443049	0.510934
997	0.454319	0.580081
998	0.488385	0.559119
999	0.46014	0.500178
1000	0.432365	0.571372
1001	0.47684	0.569968
1002	0.507862	0.470895
1003	0.472119	0.50077
1004	0.464559	0.574071
1005	0.4923	0.507625
1006	0.483905	0.471636
1007	0.470934	0.54215
1008	0.484225	0.523711
1009	0.473172	0.466897
1010	0.446057	0.484112
1011	0.494909	0.521407
1012	0.532572	0.509685
1013	0.492614	0.497992
1014	0.504523	0.484605
1015	0.551211	0.516985
1016	0.515853	0.496938
1017	0.455094	0.443201
1018	0.470351	0.484273
1019	0.489387	0.501651
1020	0.418762	0.437082
1021	0.410921	0.433257
1022	0.473229	0.4894
1023	0.468727	0.467028
1024	0.420507	0.437817
1025	0.459975	0.479757
1026	0.474365	0.45458
1027	0.419761	0.381942
1028	0.420487	0.410061
1029	0.463473	0.456702
1030	0.446334	0.420475
1031	0.401011	0.405262
1032	0.448172	0.473633
1033	0.444199	0.439358
1034	0.393906	0.380942
1035	0.432626	0.442904
1036	0.503131	0.476071
1037	0.472738	0.436599
1038	0.425919	0.433742
1039	0.501567	0.507972
1040	0.537354	0.519822
1041	0.540163	0.529138
1042	0.594295	0.64548
1043	0.723573	0.741974
1044	0.866643	0.88769

## Sheet: Supplementary Fig. 16
Supplementary Fig. 16A	Cr1-BH	Cr1-FH	Supplementary Fig. 16B	Cr3-BH	Cr3-FH	Supplementary Fig. 16C	(Cr1-BH) ELC	(Cr1-FH) ELC	Supplementary Fig. 16D	(Cr1-BH) RLC	(Cr1-FH) RLC	Supplementary Fig. 16E	(Cr3-BH) ELC	(Cr3-FH) ELC	Supplementary Fig. 16F	(Cr3-BH) RLC	(Cr3-FH) RLC
Residue	RMSF_CA_Traj2 (Å)	RMSF_CA_Traj2 (Å)	Residue	RMSF_CA_Traj2 (Å)	RMSF_CA_Traj2 (Å)	Residue	RMSF_CA_Traj2 (Å)	RMSF_CA_Traj2 (Å)	Residue	RMSF_CA_Traj2 (Å)	RMSF_CA_Traj2 (Å)	Residue	RMSF_CA_Traj2 (Å)	RMSF_CA_Traj2 (Å)	Residue	RMSF_CA_Traj2 (Å)	RMSF_CA_Traj2 (Å)
1	9.21699	4.62261	1	3.89456	5.48709	38	12.6894	17.2167	1	8.31005	9.14478	38	15.0306	12.919	1	3.05461	6.18694
2	7.42929	4.58872	2	3.99833	4.50095	39	11.421	16.0458	2	8.33646	8.656	39	13.7501	11.3148	2	3.39869	6.15734
3	5.587	4.13542	3	4.21944	4.09931	40	10.5148	14.9497	3	8.54509	8.00005	40	12.4625	10.2529	3	3.30023	6.42421
4	4.17529	3.89491	4	4.23434	3.92525	41	9.81144	13.2459	4	10.1381	6.2132	41	11.1203	9.14165	4	3.187	6.63525
5	3.95904	3.59422	5	3.9095	4.19269	42	9.2932	11.7861	5	10.9614	6.64435	42	9.7764	8.04111	5	2.81534	6.76007
6	3.96287	3.28285	6	3.9094	3.82259	43	8.59095	10.2417	6	12.2778	7.61487	43	8.35207	7.37925	6	2.78345	6.76514
7	3.75114	3.27603	7	4.13932	3.48944	44	8.53103	8.20421	7	12.0172	6.89901	44	7.60241	6.49411	7	2.63862	6.92052
8	3.69644	3.19588	8	4.01455	3.39368	45	8.5664	7.12223	8	9.919	7.27764	45	6.83377	6.38354	8	2.76508	6.68314
9	3.37219	2.97188	9	3.77184	3.08648	46	7.63467	5.88477	9	9.87168	8.3349	46	6.36998	5.97075	9	3.21509	6.83131
10	3.40291	3.24689	10	3.98068	3.16232	47	7.42656	5.85206	10	10.5709	8.49212	47	6.29184	6.02639	10	3.96673	8.11883
11	3.30843	3.29682	11	4.01179	3.07735	48	6.6415	5.67513	11	9.88322	8.16905	48	6.02429	5.98283	11	4.50803	8.73293
12	2.93814	3.40738	12	3.6925	2.90325	49	6.33444	5.25206	12	8.53455	6.71927	49	6.09095	5.56513	12	4.70152	9.24801
13	3.0412	3.0865	13	3.63895	3.06664	50	6.12498	4.95684	13	7.15938	5.82646	50	5.54743	5.30229	13	4.23844	9.09253
14	3.05163	3.45608	14	3.6475	3.15615	51	5.65272	4.85796	14	5.61722	6.45122	51	5.2874	5.47371	14	3.67662	8.24874
15	3.04268	3.71377	15	3.51073	2.96393	52	5.11571	4.80875	15	5.44469	6.35514	52	5.51129	5.32132	15	3.12196	7.65091
16	3.21226	3.22141	16	3.37665	2.91529	53	5.02153	4.53574	16	5.45256	6.73496	53	5.25743	4.9778	16	3.3801	7.07978
17	3.48564	3.14124	17	3.37998	3.24481	54	4.73106	4.34234	17	4.84851	7.51305	54	4.81886	5.01419	17	3.30258	6.82631
18	3.13021	3.68263	18	3.51622	3.73552	55	4.44471	4.35278	18	4.81464	8.34833	55	4.94863	5.16524	18	3.21843	6.1276
19	3.11188	4.36372	19	4.75061	4.08339	56	4.23925	4.32834	19	5.26122	8.78041	56	5.04621	4.89656	19	3.40924	4.77697
20	3.5082	4.99387	20	4.91793	4.38174	57	4.0305	4.04693	20	5.09793	8.89243	57	4.55454	4.84353	20	3.37708	4.31876
21	3.90594	5.12968	21	6.34255	4.59929	58	3.85631	4.01351	21	4.35129	9.65034	58	4.44501	5.15312	21	3.14814	4.27357
22	3.85056	4.49427	22	6.94862	4.42097	59	4.04216	4.13089	22	4.1115	8.40388	59	4.51781	5.14685	22	3.09931	4.10394
23	3.91118	4.49178	23	6.06675	4.43878	60	4.0882	4.13821	23	3.87046	7.52754	60	4.11605	4.95663	23	3.09632	3.95122
24	4.47644	5.01062	24	5.30932	4.80341	61	3.99266	3.61691	24	3.69991	5.7071	61	3.71176	5.18539	24	2.98029	4.11044
25	4.8101	4.90959	25	7.24982	4.9162	62	4.63202	4.27843	25	3.81621	4.67468	62	4.00005	5.50796	25	2.92836	4.07421
26	5.12281	4.69077	26	7.89012	4.79811	63	4.89048	5.06582	26	3.74294	3.98347	63	4.1312	6.16368	26	2.98576	3.78808
27	5.78245	5.09352	27	6.65983	5.08276	64	5.24788	4.90641	27	3.48465	4.00065	64	4.34646	6.67177	27	2.99547	3.6633
28	6.24456	5.25596	28	7.63029	5.4218	65	5.57919	4.82916	28	3.57497	3.36609	65	5.07689	6.98176	28	2.98503	3.42532
29	6.41377	4.98777	29	7.02862	5.39462	66	6.36166	5.31172	29	3.67485	3.01473	66	6.31693	7.40512	29	3.06144	3.42857
30	6.3664	5.27639	30	6.10563	5.61099	67	6.01571	4.9231	30	3.41202	3.43535	67	6.17144	7.14785	30	3.1074	3.48163
31	5.35588	4.77476	31	5.24499	5.61256	68	5.66188	4.55515	31	3.29753	3.25887	68	6.33866	6.36688	31	3.11383	3.48591
32	5.48253	4.78116	32	4.99305	5.25116	69	5.81427	4.59396	32	3.47217	2.64289	69	6.02449	5.83166	32	3.23965	3.67185
33	4.66268	5.11992	33	4.55258	4.66001	70	5.82762	4.45569	33	3.38288	2.81781	70	5.53113	6.02598	33	3.35364	3.99698
34	4.5441	4.53036	34	4.87867	5.30243	71	5.53538	4.08738	34	3.20033	3.22476	71	5.02168	5.81259	34	3.40675	3.97783
35	4.33974	4.8327	35	4.56701	4.96663	72	5.78204	4.16133	35	3.2684	3.03936	72	4.81242	6.12575	35	3.4969	4.02031
36	3.91493	4.40441	36	4.00455	4.41139	73	5.92759	4.1535	36	3.24847	2.91031	73	4.72035	5.93587	36	3.72161	4.20709
37	3.72529	4.13306	37	3.6743	4.09853	74	5.4031	3.97569	37	3.04009	2.93772	74	4.46559	5.89147	37	4.08587	4.20735
38	3.48715	3.76895	38	3.45169	3.78192	75	4.71813	3.65284	38	2.89188	3.09228	75	3.97958	5.48021	38	4.68808	4.69115
39	3.62315	3.70314	39	3.66639	4.02812	76	4.92907	3.59978	39	3.14328	3.30321	76	4.07677	5.23775	39	5.15786	4.98115
40	3.76678	3.48066	40	3.69414	4.02342	77	4.87258	3.42915	40	3.27552	3.12483	77	3.67928	4.99701	40	4.85749	4.30011
41	4.07899	3.39659	41	4.07307	4.29199	78	4.13353	3.30881	41	3.52879	3.47136	78	3.75734	4.96012	41	5.19074	4.96154
42	4.58351	3.57146	42	4.35016	4.61002	79	4.06939	3.40079	42	3.48379	3.60661	79	4.0236	4.87591	42	4.76951	4.15112
43	4.26241	2.87637	43	4.52307	4.08684	80	4.4994	3.58655	43	3.40534	3.51543	80	3.84338	4.77193	43	4.06143	4.78721
44	3.83453	2.95322	44	3.95389	3.68158	81	4.0492	3.48446	44	3.22941	3.23388	81	3.71154	4.59935	44	3.96282	4.34516
45	3.45336	2.97789	45	3.48768	3.61374	82	3.72345	3.47002	45	3.34578	3.31963	82	4.03846	4.53866	45	4.23377	5.14022
46	3.17638	3.22334	46	3.42911	3.62821	83	4.10776	3.83926	46	3.59228	3.30931	83	4.2174	4.49589	46	4.58429	5.8012
47	3.42794	3.4717	47	3.64565	3.81287	84	4.44773	4.15644	47	3.51093	3.13569	84	4.05107	4.42069	47	4.86307	6.3922
48	3.57687	3.8713	48	3.65066	3.87948	85	4.883	4.30392	48	3.16208	2.59118	85	3.81075	4.66632	48	4.54927	6.18152
49	3.91594	4.30824	49	4.09999	4.38388	86	4.28994	4.14971	49	3.40149	2.55092	86	3.59135	5.07085	49	4.33409	5.81759
50	4.28135	4.44395	50	4.80014	4.70912	87	4.97147	4.00292	50	3.70865	2.68536	87	3.50688	5.40795	50	4.76421	6.12816
51	4.61852	4.48876	51	5.32703	5.05332	88	5.1512	4.16693	51	3.37697	2.26553	88	3.61466	5.76125	51	4.8969	6.73034
52	5.236	4.89085	52	6.17039	5.51301	89	5.35478	3.96065	52	3.30657	1.89348	89	3.99136	6.1206	52	4.49152	6.19756
53	5.70552	5.04182	53	6.72499	5.8252	90	6.24283	4.13583	53	3.88229	1.57103	90	4.47392	6.65693	53	4.51284	5.45682
54	5.87611	5.23932	54	6.93679	5.79826	91	6.27431	4.30933	54	3.96866	1.6206	91	4.45128	6.40399	54	5.01685	6.13413
55	6.58759	6.03466	55	8.43693	6.19862	92	5.86704	4.08371	55	3.6467	1.68172	92	4.40513	6.23731	55	4.98511	6.51859
56	7.17407	6.46178	56	9.30467	6.34174	93	6.5648	4.29889	56	4.10771	1.48455	93	4.97385	6.81017	56	4.73448	6.9003
57	6.75354	6.00739	57	8.33709	6.21696	94	7.29454	4.73444	57	4.71803	1.31161	94	5.4691	7.20182	57	4.70333	6.85112
58	6.00489	5.52643	58	6.76474	5.62568	95	7.03892	4.88401	58	5.32285	1.5603	95	5.65466	7.01096	58	4.66107	7.27508
59	5.32851	4.98748	59	5.93893	5.26318	96	6.93806	4.83426	59	5.30828	1.67049	96	5.81541	7.15568	59	4.78774	7.40253
60	5.27659	4.93203	60	5.66066	5.35655	97	8.02282	5.39269	60	5.44311	2.07087	97	6.51164	7.87868	60	5.06787	6.88352
61	4.72328	4.61593	61	5.05632	5.0046	98	7.85147	5.12086	61	5.03236	2.74218	98	6.44305	7.77294	61	4.74554	5.5783
62	4.79778	4.72363	62	5.03555	5.06717	99	7.68774	5.20095	62	5.04365	3.98077	99	6.55668	7.63552	62	5.08356	5.37299
63	4.39406	4.60236	63	4.52034	4.71459	100	8.1791	5.55213	63	4.86904	4.66812	100	7.36655	7.92569	63	4.87242	5.11967
64	4.5764	4.7601	64	4.7408	4.72023	101	7.75561	5.40852	64	4.79162	4.33224	101	7.3078	7.47108	64	5.16006	5.25555
65	5.00165	5.17768	65	4.96354	5.05036	102	8.27038	5.65467	65	4.60898	4.46548	102	7.33195	7.58875	65	4.71825	5.03544
66	5.40087	5.2478	66	5.32231	5.36259	103	7.85716	5.28437	66	4.83616	3.84068	103	6.24403	7.38447	66	4.10097	5.19521
67	5.30911	5.19139	67	5.03016	5.40623	104	6.8102	4.67881	67	5.01179	4.20012	104	5.60783	6.7221	67	3.96156	5.42427
68	5.36855	5.09879	68	5.16783	5.50566	105	6.66139	4.791	68	4.70609	4.00968	105	5.96514	6.86687	68	4.31776	5.09461
69	5.04277	4.93034	69	4.80667	5.17723	106	7.35533	5.12504	69	4.57393	4.33619	106	5.82344	7.24936	69	3.89538	4.94565
70	5.25789	4.9634	70	5.16618	5.25853	107	7.28036	5.00164	70	4.90527	5.13224	107	5.67918	6.97799	70	3.56726	5.46808
71	4.87773	4.70233	71	5.28246	4.62176	108	6.62338	4.67296	71	5.05387	5.32624	108	5.32845	6.50338	71	3.86688	5.55554
72	5.2328	4.82298	72	5.72565	4.78125	109	6.55178	4.78979	72	5.18252	4.9298	109	5.31513	6.45996	72	4.07548	5.12781
73	5.43596	5.31468	73	6.18475	4.95638	110	6.47274	4.93826	73	4.90601	5.12012	110	5.5722	6.29138	73	3.88558	5.31811
74	5.41	5.37492	74	4.65422	4.46335	111	5.61151	4.73216	74	4.63697	5.22649	111	5.43996	5.75305	74	4.60085	5.77537
75	4.28406	5.05674	75	4.02485	4.10588	112	6.26661	5.32333	75	4.05776	4.9806	112	5.85677	6.21432	75	3.99626	6.63464
76	4.07242	4.42247	76	3.63447	3.97097	113	6.79584	5.2173	76	3.63919	4.92417	113	5.56568	6.4171	76	3.23964	7.44182
77	3.96337	3.92069	77	3.35135	3.65865	114	6.02061	4.66318	77	3.60031	4.14191	114	5.0431	5.81165	77	3.01079	8.19729
78	3.96483	4.01262	78	3.51254	3.69933	115	5.95031	4.93243	78	3.589	3.85266	115	5.26864	5.76421	78	3.04319	6.98125
79	4.0912	3.85253	79	3.56757	3.60445	116	6.63452	5.22316	79	3.58807	3.42884	116	5.44055	6.16433	79	2.97742	6.0962
80	3.95452	3.76857	80	3.43216	3.47942	117	6.38013	4.68589	80	4.03073	3.4042	117	4.90442	5.86198	80	3.08429	5.9068
81	4.42661	3.73975	81	3.49082	3.5832	118	5.68857	4.49529	81	3.94486	3.6516	118	4.55537	5.26797	81	3.2272	5.96567
82	4.58338	3.75407	82	3.83363	3.54682	119	6.27185	5.03089	82	3.60527	3.47909	119	4.99177	5.48944	82	3.14965	5.22844
83	4.54361	3.78803	83	3.65337	3.56942	120	6.81375	4.92027	83	3.8827	3.18494	120	4.9566	5.6757	83	3.08736	4.65099
84	3.86481	3.60535	84	3.29132	3.52933	121	6.20573	4.4803	84	4.22472	3.44463	121	4.30085	5.18443	84	3.33687	5.00189
85	3.48157	3.46136	85	3.26481	3.70298	122	6.04782	4.68313	85	3.86148	3.55136	122	4.35751	4.9074	85	3.42913	4.92503
86	3.05413	3.53195	86	3.13677	3.34807	123	6.90276	5.00155	86	3.96454	3.05517	123	4.81486	5.23265	86	3.25403	4.16682
87	3.02423	3.63558	87	3.14324	3.10647	124	6.66815	4.67251	87	4.63463	3.1697	124	4.601	5.02855	87	3.35504	4.10388
88	2.76266	3.42767	88	3.08077	2.89036	125	6.57124	4.70568	88	4.74303	3.59877	125	4.45876	4.79042	88	3.53899	4.42381
89	2.68828	3.41244	89	3.03662	2.82891	126	6.25763	4.66868	89	4.62759	3.25367	126	4.47282	4.55172	89	3.35184	4.19022
90	2.71479	3.19389	90	3.03215	2.92018	127	5.60628	4.52811	90	4.83706	2.95335	127	4.46999	4.40494	90	3.15476	3.96345
91	2.83439	3.59477	91	3.04252	2.98594	128	4.8611	4.28892	91	4.89018	3.4613	128	4.09719	4.24183	91	3.28036	4.08845
92	3.10427	3.50322	92	3.21857	3.09724	129	4.11832	3.69236	92	4.70348	3.47584	129	4.08157	3.82445	92	3.39335	3.81265
93	3.25815	3.38206	93	3.28258	3.17269	130	3.69001	3.71945	93	4.44835	3.08821	130	3.97219	3.50499	93	3.15173	3.80329
94	3.5229	3.45089	94	3.49251	3.37763	131	3.78829	3.70343	94	4.17262	3.51856	131	4.00713	3.36545	94	3.03686	3.7643
95	3.45053	3.55191	95	3.34339	3.36853	132	3.6767	3.31481	95	4.13864	3.701	132	3.85919	3.26082	95	3.14837	3.73069
96	3.13966	3.39852	96	2.93865	3.14191	133	3.33416	3.33625	96	4.10252	3.62221	133	3.58179	3.24762	96	3.22303	3.76266
97	3.08838	3.37937	97	2.92905	3.31726	134	3.48859	3.58428	97	4.26838	4.0187	134	3.59641	3.25917	97	3.37269	3.81522
98	3.06336	3.2891	98	2.95061	3.15402	135	3.62824	3.3504	98	4.17745	3.80915	135	3.71902	3.17721	98	3.42939	3.82071
99	2.9998	3.28921	99	3.00468	3.20364	136	3.31931	3.03592	99	4.16528	3.30431	136	3.46111	3.11576	99	3.41177	3.86971
100	2.87565	3.31468	100	2.87854	3.23705	137	3.31136	3.39566	100	4.22506	3.5621	137	3.27695	3.18503	100	3.4088	3.98477
101	2.73466	3.09143	101	2.86939	3.0357	138	3.5756	3.46549	101	4.30489	3.82703	138	3.47633	3.25438	101	3.48467	4.0691
102	2.69409	3.02817	102	3.02419	3.05084	139	3.61474	3.1848	102	4.26611	3.54126	139	3.18915	3.22509	102	3.55438	4.09922
103	2.81299	3.20751	103	3.11717	3.21608	140	3.49517	3.61198	103	4.29107	3.43229	140	3.04001	3.26726	103	3.59169	4.29187
104	2.78954	3.00196	104	3.07092	3.08913	141	3.4991	4.04241	104	4.52238	3.74315	141	3.18705	3.45714	104	3.62357	4.43975
105	2.67892	2.81634	105	3.07489	2.89657	142	3.45371	4.39721	105	4.59472	3.73611	142	3.32425	3.61365	105	3.72009	4.49272
106	2.75313	2.94692	106	3.17578	3.03478	143	3.71116	4.87435	106	4.83936	3.71986	143	3.90554	3.88213	106	3.78689	4.67275
107	2.84502	3.03546	107	3.21931	3.13207	144	3.88386	4.61219	107	4.89123	3.97545	144	3.78937	3.87778	107	3.80771	5.05164
108	2.7883	2.79204	108	3.18179	2.96664	145	4.09297	5.18593	108	4.89081	4.74526	145	3.86145	4.14801	108	3.92858	5.73488
109	2.74211	2.67704	109	3.24651	2.87015	146	3.86708	4.81902	109	4.84889	4.91561	146	3.48364	3.80915	109	4.19967	5.81583
110	2.89636	2.91073	110	3.39657	3.09548	147	3.79002	4.99084	110	4.56471	4.31789	147	3.49526	3.82999	110	4.33722	5.0727
111	2.97325	2.96047	111	3.42496	3.09502	148	3.47321	4.77743	111	4.92053	4.19991	148	3.41026	3.63899	111	4.43022	5.33378
112	2.82682	2.70614	112	3.42396	2.9273	149	3.49304	5.28202	112	4.96702	3.59861	149	3.21628	3.89248	112	4.16664	5.16438
113	2.71708	2.6377	113	3.28072	2.82095	150	3.40999	5.30493	113	4.21371	3.78146	150	2.98844	3.98352	113	4.09098	6.00022
114	2.57652	2.3348	114	3.1781	2.46311	151	3.36537	5.29589	114	4.47518	3.81116	151	2.75841	4.12024	114	4.089	5.85077
115	2.45989	2.34716	115	3.03797	2.39982	152	3.2101	4.8192	115	4.57448	3.9631	152	3.02766	3.76813	115	4.22684	6.22817
116	2.46669	2.54088	116	2.99961	2.50009	153	3.15282	4.40859	116	4.98899	3.87798	153	3.11785	3.53445	116	4.33081	5.92895
117	2.47216	2.56804	117	2.94422	2.50008	154	3.13354	4.42335	117	5.03283	4.1806	154	2.90441	3.77198	117	4.88388	6.55986
118	2.6768	2.67507	118	2.77045	2.54336	155	3.08981	4.32492	118	4.76989	4.05577	155	2.92844	3.72396	118	4.75799	6.43447
119	2.8962	2.7561	119	2.80319	2.62359	156	3.06612	3.84889	119	4.98244	3.79683	156	3.1148	3.36538	119	4.29676	5.68581
120	2.67381	2.47403	120	2.86173	2.45147	157	3.07928	3.6043	120	5.44621	4.00501	157	3.06381	3.394	120	4.83232	5.70688
121	2.35078	2.14355	121	2.78246	2.29011	158	3.18377	3.7128	121	5.3757	4.26283	158	3.00903	3.65954	121	5.46298	6.22265
122	2.32709	2.11402	122	2.81082	2.22071	159	3.14209	3.64846	122	5.46261	4.06428	159	3.14139	3.47541	122	5.13142	5.99627
123	2.28016	2.20315	123	2.84933	2.24454	160	3.14102	3.20168	123	5.95207	3.96848	160	3.07369	3.23925	123	4.86617	5.3978
124	2.29002	2.08128	124	2.98436	2.22656	161	3.28976	3.09466	124	6.30658	4.35828	161	3.19105	3.38476	124	5.70227	5.61994
125	2.32387	2.114	125	3.08564	2.35931	162	3.48499	3.32213	125	6.31749	4.5273	162	3.24587	3.6787	125	6.01067	6.05814
126	2.37651	1.97627	126	3.21449	2.32738	163	3.72685	3.4336	126	6.48679	4.48073	163	3.00102	4.03946	126	5.22226	6.07437
127	2.56359	2.17219	127	3.41423	2.53205	164	3.47397	3.45941	127	6.72382	4.63324	164	3.15962	4.35446	127	5.63152	5.90728
128	2.4963	2.1117	128	3.60822	2.56721	165	3.58925	4.04378	128	6.7328	4.80463	165	3.19357	4.67641	128	5.56649	5.52805
129	2.64081	2.3467	129	3.67177	2.69239	166	3.5792	5.05761	129	6.97598	4.83265	166	3.13375	4.72787	129	5.57872	5.84869
130	2.72677	2.21961	130	3.68512	2.66614	167	3.61348	4.78605	130	6.75384	4.77102	167	3.13269	4.78213	130	5.05707	5.75618
131	2.8145	2.27076	131	3.58775	2.63213	168	3.57227	4.51641	131	7.11746	5.08279	168	3.22247	4.64208	131	5.07945	6.08421
132	2.86383	2.32585	132	3.66792	2.70198	169	3.41634	4.61548	132	7.48618	5.16919	169	3.19668	4.45778	132	4.9215	6.34405
133	2.83385	2.17172	133	3.51548	2.74611	170	3.36264	4.87897	133	7.15531	4.99705	170	3.14872	4.53641	133	4.92022	5.95056
134	2.81061	2.14924	134	3.43536	2.65087	171	3.41896	4.83797	134	5.97689	4.69525	171	3.26608	4.65613	134	4.58267	5.46596
135	2.99731	2.33833	135	3.74707	2.6895	172	3.43081	4.76134	135	5.94177	4.53611	172	3.38153	4.52189	135	4.41582	5.7625
136	2.99664	2.39003	136	3.79347	2.68601	173	3.36751	5.11673	136	6.42327	4.36227	173	3.25149	4.38323	136	4.55098	5.9633
137	3.07063	2.39233	137	4.05986	2.73425	174	3.3751	5.41626	137	5.85016	4.19551	174	3.24871	4.57431	137	4.37771	5.39808
138	2.94833	2.03735	138	3.58867	2.66196	175	3.54855	5.66423	138	5.11829	4.34915	175	3.48268	4.60575	138	4.10959	5.24416
139	2.90593	2.07891	139	3.3386	2.63629	176	3.62565	5.41074	139	5.50716	4.28279	176	3.43135	4.25861	139	4.19339	5.74869
140	3.0122	2.27623	140	3.56331	2.76127	177	3.65216	5.56096	140	6.05816	3.91975	177	3.30142	4.40442	140	4.39847	5.70808
141	2.80536	2.08131	141	3.64589	2.80219	178	3.92109	6.09699	141	6.17449	3.59761	178	3.49368	4.27529	141	4.75089	5.1996
142	2.66149	2.05158	142	3.37135	2.9917	179	4.26714	6.9938	142	6.88292	3.78512	179	3.6614	4.61727	142	5.095	5.32939
143	2.83061	2.00437	143	3.47974	3.10248	180	4.12919	7.04225	143	6.71	4.30604	180	3.62497	4.51664	143	5.46774	5.80385
144	3.24967	2.07017	144	3.4819	2.77484	181	4.34681	6.51601	144	6.43683	4.86885	181	3.22281	4.24525	144	5.71027	6.5997
145	2.84398	2.05619	145	3.24903	2.74336	182	4.0054	5.70801	145	6.28935	4.88552	182	3.22291	4.05175	145	6.11714	6.54278
146	2.96379	2.07252	146	3.07227	2.81636	183	3.93944	5.28974	146	5.07298	4.71842	183	3.22022	3.91379	146	5.40276	7.10272
147	2.99203	2.14303	147	2.88461	2.78518	184	4.13099	5.07024	147	4.87131	4.85157	184	3.36223	3.86156	147	5.13529	6.80114
148	3.02902	2.50026	148	2.8667	2.82208	185	3.63097	4.40713	148	4.91735	4.41553	185	3.31681	3.60219	148	4.78139	6.35615
149	2.84848	2.42858	149	3.05852	2.76081	186	3.76973	4.42172	149	4.79431	3.9993	186	3.54947	3.5983	149	4.44694	5.83375
150	2.61907	2.18502	150	3.20808	2.70435	187	3.98404	5.01891	150	4.78525	3.71598	187	3.52112	3.83354	150	4.33004	5.29068
151	2.86834	2.35678	151	3.31275	2.77099	188	3.65065	4.67819	151	4.60219	3.67663	188	3.32425	3.73404	151	4.20152	4.81251
152	2.60339	2.1171	152	3.22769	2.56674	189	3.47214	4.15164	152	4.30115	3.26323	189	3.4563	3.51278	152	3.89924	4.43261
153	2.51677	1.9357	153	3.06221	2.44671	190	3.82498	4.68182	153	4.27895	3.39488	190	3.71213	3.77908	153	3.916	4.22469
154	2.4434	1.83145	154	2.90778	2.39891	191	4.01551	4.97404	154	4.36017	3.00745	191	3.64624	3.95991	154	3.92775	4.46261
155	2.4609	1.83553	155	2.99462	2.42377	192	3.82571	4.45194	155	4.32818	2.82107	192	3.58186	3.77331	155	3.73683	4.36644
156	2.43588	1.91047	156	2.94149	2.52565	193	3.95039	4.38269	156	4.28642	3.07958	193	3.84877	3.82414	156	3.6194	4.02512
157	2.31001	1.76577	157	2.78047	2.34631	194	4.434	4.92561	157	4.38168	2.98944	194	4.096	4.26179	157	3.65538	4.13968
158	2.32299	1.63159	158	2.79205	2.16791	195	5.45697	4.98133	158	4.41601	2.63139	195	4.87792	4.72786	158	3.66451	4.35291
159	2.43223	1.73479	159	2.85841	2.3431				159	4.38246	2.66046				159	3.49736	4.0915
160	2.37236	1.76316	160	2.76417	2.38326				160	4.60342	2.80382				160	3.413	4.0051
161	2.3227	1.58263	161	2.68008	2.14715				161	5.04628	2.79976				161	3.55304	4.41933
162	2.41753	1.55102	162	2.76874	2.12734				162	5.72364	3.74147				162	3.72831	4.43675
163	2.47038	1.67251	163	2.71395	2.31128				163	6.83716	4.05525				163	4.212	4.80817
164	2.44382	1.67919	164	2.59266	2.28957				164	7.55835	5.33749				164	4.13806	5.51148
165	2.44689	1.54182	165	2.66161	2.14757				165	8.21669	6.23399				165	4.74252	6.31509
166	2.5992	1.57521	166	2.8072	2.23496				166	8.30012	8.66127				166	5.35684	7.46547
167	2.65821	1.71898	167	2.67306	2.37334
168	2.64607	1.68597	168	2.81137	2.40605
169	2.59649	1.59026	169	2.84057	2.22447
170	2.46444	1.48739	170	2.82717	2.17153
171	2.31257	1.38903	171	2.66554	1.98002
172	2.25614	1.40548	172	2.66757	1.9947
173	2.21988	1.35771	173	2.62225	1.92001
174	2.15645	1.38487	174	2.66256	1.93285
175	2.04078	1.43832	175	2.64306	1.94268
176	2.04047	1.5144	176	2.7848	1.90648
177	2.01383	1.61984	177	2.81107	1.98315
178	2.07902	1.73787	178	2.86682	2.00305
179	2.13331	1.88653	179	2.93016	1.95915
180	2.15694	1.76026	180	3.00021	1.93412
181	2.17435	1.80383	181	3.15705	1.95039
182	2.17195	1.79927	182	3.11132	1.99362
183	2.12691	1.66428	183	3.14542	1.96304
184	2.04367	1.46995	184	2.96682	1.89208
185	2.06314	1.41522	185	3.0025	1.80466
186	2.19348	1.56243	186	3.12282	1.85408
187	2.21568	1.58032	187	3.09504	1.88867
188	2.14434	1.38499	188	2.96732	1.81693
189	2.19209	1.48117	189	3.13283	1.77513
190	2.31862	1.58701	190	3.25802	1.86894
191	2.28914	1.40314	191	3.14712	1.92011
192	2.29246	1.39203	192	3.1079	1.85498
193	2.42412	1.5732	193	3.34977	1.89263
194	2.50347	1.60171	194	3.3459	2.01826
195	2.45608	1.66492	195	3.24047	2.02771
196	2.47851	1.79208	196	3.47215	2.06751
197	2.60896	2.10357	197	3.80499	2.29848
198	2.60919	2.90051	198	3.76555	2.84259
199	2.58246	4.34335	199	3.79512	3.08469
200	2.74343	5.43107	200	4.1236	4.0201
201	3.00528	6.5866	201	4.1214	4.01245
202	3.35952	6.75262	202	4.16929	3.52758
203	3.54168	7.0652	203	4.10045	3.46649
204	3.92318	6.75718	204	4.37518	3.71162
205	4.32592	5.20618	205	5.47335	5.46349
206	4.4909	5.02211	206	5.7141	6.51775
207	5.04205	4.86173	207	6.73763	7.17469
208	4.99989	6.03648	208	6.90643	7.56839
209	5.12602	6.56514	209	6.75921	7.58497
210	5.24559	7.26684	210	5.33167	6.42739
211	5.54434	6.74929	211	5.86496	5.33331
212	4.83656	5.30895	212	5.85456	3.73927
213	4.42004	4.99427	213	5.27982	2.90384
214	3.50632	3.25237	214	3.35795	2.92027
215	3.47622	2.30502	215	3.78827	2.26896
216	2.80407	1.63626	216	3.59942	1.85187
217	2.68607	1.696	217	3.68845	2.02461
218	2.74638	1.73547	218	3.72828	2.00073
219	2.68417	1.50842	219	3.45521	1.83083
220	2.48544	1.32651	220	3.28223	1.82114
221	2.48929	1.37092	221	3.42403	1.88835
222	2.5597	1.56604	222	3.45456	1.8652
223	2.46759	1.66418	223	3.10849	1.79062
224	2.44156	1.44112	224	3.14981	1.86558
225	2.51188	1.25374	225	3.25278	1.89493
226	2.49691	1.22929	226	3.08714	1.76649
227	2.33463	1.15928	227	2.89438	1.65122
228	2.27026	1.11416	228	2.96367	1.65763
229	2.36448	1.0623	229	3.08606	1.63253
230	2.24913	0.975632	230	2.9303	1.61143
231	2.18845	0.976172	231	2.877	1.62294
232	2.24326	0.953746	232	2.9539	1.6319
233	2.21648	1.01647	233	3.02974	1.68097
234	2.28185	1.23857	234	3.13106	1.72385
235	2.30439	1.37553	235	3.08095	1.85605
236	2.42794	1.56231	236	3.19436	2.0303
237	2.34234	1.95092	237	3.09074	1.99155
238	2.31716	1.74542	238	3.09579	1.8578
239	2.42231	1.80538	239	3.20214	1.82615
240	2.28778	1.38245	240	3.13719	1.76475
241	2.20699	1.22969	241	2.96413	1.73863
242	2.14239	1.16809	242	2.81629	1.69536
243	2.02689	1.26314	243	2.63747	1.72402
244	1.99868	1.33826	244	2.47225	1.75131
245	2.06997	1.15863	245	2.44562	1.87464
246	2.16233	1.13464	246	2.52107	1.87442
247	2.13787	1.18422	247	2.54319	1.74404
248	2.19628	1.2715	248	2.70962	1.69162
249	2.26754	1.32059	249	2.74093	1.72297
250	2.42634	1.36564	250	2.8983	1.75502
251	2.45418	1.38041	251	2.9341	1.78343
252	2.52343	1.50676	252	3.03726	1.88459
253	2.72666	1.70079	253	3.23345	2.0454
254	2.90112	1.97463	254	3.22942	2.285
255	2.94497	2.00052	255	3.44873	2.23733
256	2.63087	1.78659	256	3.1166	2.09468
257	2.74786	1.81235	257	3.60284	2.00862
258	2.68199	1.6603	258	3.52564	1.93644
259	2.70792	1.61141	259	3.57111	1.8911
260	2.70423	1.61029	260	3.26642	1.87941
261	2.46	1.3707	261	3.04895	1.79134
262	2.29161	1.26768	262	2.77407	1.71964
263	2.20052	1.17808	263	2.65721	1.72658
264	2.14895	1.19908	264	2.47814	1.78775
265	2.16694	1.15558	265	2.44826	1.92807
266	2.30193	1.24664	266	2.3387	2.21603
267	2.08082	1.24374	267	2.30415	2.17774
268	2.13891	1.11604	268	2.41564	1.90236
269	1.98696	1.07858	269	2.46909	1.89767
270	2.05923	1.18684	270	2.5532	1.98654
271	1.93414	1.31051	271	2.6007	2.16557
272	2.55953	1.55965	272	2.70512	2.02289
273	2.8255	2.05899	273	2.68234	2.229
274	2.7014	2.15124	274	2.61018	2.7132
275	2.55284	1.91803	275	2.75178	2.6878
276	2.54118	1.61259	276	2.83483	2.67799
277	2.43781	1.54939	277	3.0128	2.34461
278	2.96239	1.55602	278	3.58783	2.41353
279	2.83132	1.46403	279	3.54361	2.20068
280	2.51304	1.11371	280	3.2158	1.99043
281	2.35366	0.941716	281	3.18825	1.78151
282	2.2914	0.868652	282	3.07357	1.73195
283	2.22022	0.860577	283	2.96981	1.60307
284	2.41564	1.00569	284	3.22107	1.57455
285	2.40893	1.02618	285	3.0675	1.52545
286	2.36536	1.02296	286	3.02377	1.54775
287	2.49225	1.11918	287	3.26224	1.53649
288	2.59142	1.2007	288	3.2987	1.55444
289	2.51861	1.22583	289	3.28109	1.57123
290	2.53985	1.21482	290	3.40478	1.61601
291	2.75383	1.4249	291	3.5606	1.64857
292	3.28635	1.69943	292	3.69521	1.59406
293	3.10062	1.73896	293	3.87659	1.67561
294	3.16917	1.75165	294	3.58773	1.72638
295	3.3842	2.07589	295	3.42308	1.95885
296	3.16704	2.21469	296	3.5314	1.78669
297	3.29781	1.72691	297	3.45619	1.67455
298	3.206	1.49393	298	3.45409	1.88393
299	3.04341	1.85569	299	3.44979	1.86392
300	3.05534	1.97696	300	3.30258	1.81257
301	3.1485	1.67839	301	3.15323	1.82558
302	3.10219	1.59559	302	3.29645	2.02328
303	3.14745	1.45563	303	3.40367	1.85207
304	3.20283	2.14333	304	3.42844	1.7132
305	3.33395	2.29918	305	3.79175	1.97427
306	3.33587	1.66369	306	3.52398	2.00461
307	3.03752	1.39039	307	3.57611	2.26036
308	3.2737	1.12616	308	3.61236	2.52961
309	3.02167	1.27203	309	3.45932	2.2683
310	2.52514	1.0972	310	3.11247	1.76005
311	2.50141	1.2389	311	3.08312	1.87799
312	2.4834	1.31347	312	2.96375	1.95614
313	2.59717	1.0697	313	3.27368	1.85784
314	2.94994	1.39699	314	3.70406	2.11249
315	3.07394	1.10928	315	3.60301	2.22677
316	2.6089	0.936125	316	3.663	2.14337
317	2.74001	1.11408	317	3.79272	2.20056
318	3.24213	1.21611	318	4.44898	2.61533
319	2.96497	1.44356	319	4.14406	2.79404
320	2.67729	1.52838	320	3.92481	2.36635
321	3.06991	1.88168	321	3.77481	2.79551
322	2.98798	2.28661	322	4.14731	2.76557
323	2.91045	1.80413	323	3.98691	2.15884
324	3.00432	1.65173	324	4.15144	1.90474
325	2.77173	1.40136	325	3.75474	1.72492
326	2.93749	1.54891	326	3.783	1.74311
327	2.97607	1.57583	327	3.88115	1.82029
328	2.70449	1.35409	328	3.71989	1.71914
329	2.67989	1.3229	329	3.56286	1.64912
330	2.8839	1.48817	330	3.72878	1.79048
331	2.83683	1.38477	331	3.6998	1.7802
332	2.67676	1.22787	332	3.51675	1.65589
333	2.79925	1.38064	333	3.56186	1.73014
334	2.9186	1.44998	334	3.71464	1.83207
335	2.76606	1.30855	335	3.51593	1.74813
336	2.74923	1.34913	336	3.40507	1.70526
337	2.96935	1.52935	337	3.6207	1.87465
338	2.93968	1.67089	338	3.63906	1.94592
339	2.81382	1.70679	339	3.39198	1.8344
340	3.01788	1.74858	340	3.48907	1.96775
341	2.87767	1.63336	341	3.33028	1.82766
342	3.00341	1.77293	342	3.41604	1.87384
343	3.02385	1.84229	343	3.46523	1.86843
344	2.95303	1.98037	344	3.26365	1.89489
345	2.75736	1.73285	345	3.11079	1.80245
346	2.70177	1.52113	346	3.22568	1.70168
347	2.7284	1.68086	347	3.21375	1.74209
348	2.5843	1.64009	348	3.00466	1.76284
349	2.41736	1.36929	349	2.92466	1.66448
350	2.49204	1.38561	350	3.06711	1.6581
351	2.4912	1.49756	351	3.02206	1.78166
352	2.24612	1.29911	352	2.79691	1.76541
353	2.17062	1.1568	353	2.85917	1.62607
354	2.31336	1.25597	354	3.02461	1.76436
355	2.17154	1.24569	355	2.84556	1.91787
356	1.99537	1.2086	356	2.73957	1.80462
357	2.15921	1.17001	357	2.9852	1.77072
358	2.24175	1.11912	358	2.90644	1.96458
359	1.98959	1.27806	359	2.79995	1.9976
360	2.02207	1.53892	360	2.79085	1.86457
361	2.06918	1.29288	361	2.9969	1.89942
362	2.01914	1.25305	362	2.98787	1.97783
363	2.05416	1.82445	363	3.15046	2.25022
364	1.8927	1.91417	364	2.96652	2.30354
365	1.9458	2.23237	365	2.97391	2.57481
366	1.92075	2.50724	366	2.92303	2.60162
367	2.01913	2.71687	367	3.03644	2.85843
368	2.26565	3.19011	368	3.86403	3.06653
369	2.43991	3.53933	369	3.64835	3.10265
370	2.15981	3.18953	370	3.10236	2.81792
371	2.08452	3.08051	371	2.74836	2.72609
372	1.87393	2.49918	372	2.5316	2.46702
373	1.81309	2.14259	373	2.60602	2.39265
374	1.93117	2.00821	374	2.72871	2.43154
375	2.01179	1.83286	375	2.90553	2.29717
376	2.24628	1.98989	376	3.12355	2.41472
377	2.43235	1.98341	377	3.19065	2.52504
378	2.63634	1.78903	378	3.0935	2.36532
379	2.55915	1.96326	379	3.13974	2.19255
380	2.52785	1.64677	380	3.05172	2.1418
381	2.44519	1.42483	381	2.81113	2.24705
382	2.44011	1.72555	382	2.90722	2.25825
383	2.53621	1.72743	383	3.02169	2.13145
384	2.5137	1.38754	384	2.76053	2.16812
385	2.48356	1.58317	385	2.63339	2.21279
386	2.5966	1.75912	386	2.81782	2.1865
387	2.5857	1.48979	387	2.82417	2.06886
388	2.48168	1.44969	388	2.58594	2.14596
389	2.59678	1.75641	389	2.59667	2.31978
390	2.46915	1.74422	390	2.50166	2.39767
391	2.49925	1.91652	391	2.52815	2.55428
392	2.39943	1.62613	392	2.61968	2.45193
393	2.25832	1.57497	393	2.60516	2.68543
394	2.10678	1.52408	394	2.41796	2.66109
395	1.96728	1.3587	395	2.39853	2.42429
396	1.96139	1.46515	396	2.50856	2.51782
397	1.8454	1.64036	397	2.39032	2.72104
398	1.78708	1.77857	398	2.25261	2.58612
399	1.75384	1.81284	399	2.34272	2.49744
400	1.84607	2.19993	400	2.48386	2.80585
401	1.94536	2.58464	401	2.23412	2.81749
402	2.0339	2.69564	402	2.09973	2.62489
403	2.27316	2.59672	403	1.89093	2.26114
404	2.7716	2.89261	404	1.93624	2.12936
405	3.3208	2.65792	405	1.91975	2.21024
406	3.77141	2.75308	406	2.04427	2.34904
407	2.83	3.1455	407	2.21445	2.36783
408	2.44954	3.10783	408	2.11888	2.32466
409	2.06512	2.08121	409	1.84929	2.3757
410	1.81509	1.80198	410	1.81386	2.29009
411	1.82177	1.85199	411	1.83866	2.49868
412	2.04615	2.51281	412	1.94089	2.5413
413	2.19122	3.2865	413	2.13432	2.8962
414	2.37053	3.60947	414	2.38092	3.33109
415	2.14064	3.5099	415	2.36172	3.82002
416	2.20095	3.81024	416	2.63764	3.07738
417	1.94063	3.35478	417	2.77487	2.50462
418	1.95367	3.11765	418	2.74022	2.30869
419	1.87875	2.76162	419	2.47333	2.48232
420	1.75038	1.98656	420	2.46017	2.30934
421	1.78097	1.93797	421	2.64012	2.15795
422	1.75545	1.83286	422	2.46798	2.15506
423	1.6868	1.80856	423	2.28346	2.19262
424	1.71686	1.32543	424	2.47255	2.06231
425	1.77345	1.26589	425	2.51262	1.97842
426	1.73013	1.58855	426	2.31625	2.0835
427	1.7813	1.51674	427	2.32701	2.0329
428	1.90493	1.14072	428	2.51467	1.84089
429	1.87575	1.19519	429	2.44432	1.86011
430	1.85406	1.43582	430	2.33789	1.94186
431	1.94184	1.3308	431	2.45099	1.83198
432	2.02444	1.08635	432	2.54695	1.77096
433	2.00744	1.20819	433	2.43315	1.80377
434	2.09038	1.43399	434	2.42619	1.79451
435	2.19888	1.36206	435	2.59515	1.77225
436	2.15993	1.185	436	2.59835	1.74509
437	2.17328	1.28596	437	2.48226	1.7702
438	2.34684	1.45769	438	2.6172	1.78967
439	2.37679	1.40774	439	2.78826	1.77759
440	2.286	1.2408	440	2.66981	1.74423
441	2.39847	1.35823	441	2.63472	1.77437
442	2.57391	1.48558	442	2.86744	1.78505
443	2.5105	1.41279	443	2.94519	1.72479
444	2.49168	1.35849	444	2.84142	1.74973
445	2.66448	1.53894	445	2.94342	1.80759
446	2.72319	1.60515	446	3.20625	1.77229
447	2.64298	1.5683	447	3.19198	1.7343
448	2.72992	1.94411	448	3.16689	1.8338
449	2.83598	1.83089	449	3.54208	1.87312
450	3.05929	3.21575	450	3.74884	2.08615
451	3.07659	2.05575	451	4.10925	2.2794
452	3.08781	1.73725	452	4.01944	2.18585
453	2.89643	1.67155	453	3.68403	1.99612
454	2.75777	1.6462	454	3.00259	1.86152
455	2.51208	1.48306	455	2.86996	1.86674
456	2.34173	1.36246	456	2.79676	1.79345
457	2.28628	1.34781	457	2.76768	1.81893
458	2.35101	1.41145	458	2.69214	1.80864
459	2.17617	1.25148	459	2.68729	1.75734
460	2.08328	1.21097	460	2.57259	1.7726
461	2.0878	1.28382	461	2.57816	1.80274
462	2.00742	1.36103	462	2.48755	1.91845
463	1.94021	1.54684	463	2.57218	1.83514
464	1.99162	1.81295	464	2.71831	2.06655
465	1.91837	1.98934	465	2.66942	2.14478
466	1.92235	2.02908	466	2.88315	2.2164
467	2.01041	2.27491	467	2.98834	2.32683
468	2.05583	1.9946	468	2.80883	2.32493
469	2.15613	2.26315	469	2.96862	2.53612
470	2.03662	2.20272	470	2.96297	2.46551
471	1.8812	2.16112	471	2.83662	2.39824
472	1.78412	2.1446	472	2.75985	2.50301
473	1.73282	2.06923	473	2.59722	2.85562
474	1.73818	1.94273	474	2.62009	2.36975
475	1.79983	1.93862	475	2.79189	2.3667
476	1.73421	2.00223	476	2.60029	2.45228
477	1.72981	1.87373	477	2.62952	2.30277
478	1.80731	1.74229	478	2.87754	2.22155
479	1.82318	1.93437	479	2.7617	2.39379
480	1.76471	1.99648	480	2.58128	2.44186
481	1.79582	1.82981	481	2.71239	2.26208
482	1.86629	1.88022	482	2.80981	2.31897
483	1.86945	2.08307	483	2.68819	2.49982
484	1.86464	1.99758	484	2.65244	2.39335
485	1.93467	1.88788	485	2.77111	2.34135
486	1.96286	1.99304	486	2.70108	2.43021
487	1.98078	2.06664	487	2.54209	2.52739
488	2.00492	1.94301	488	2.62829	2.45642
489	2.05615	1.91494	489	2.65787	2.45413
490	2.09911	2.06211	490	2.52536	2.56478
491	2.13148	2.04721	491	2.51091	2.65057
492	2.20317	1.98339	492	2.64659	2.59252
493	2.36642	2.04503	493	2.59585	2.64847
494	2.46248	2.07113	494	2.46185	2.77222
495	2.37238	1.98758	495	2.4301	2.82249
496	2.31528	1.9305	496	2.52536	2.80316
497	2.39943	1.89001	497	2.45804	2.80971
498	2.51175	1.93247	498	2.45798	2.89885
499	2.54087	1.99734	499	2.55981	2.88314
500	2.59134	1.96753	500	2.57868	2.80388
501	2.72139	1.97041	501	2.48862	2.95328
502	2.84443	2.0842	502	2.63603	3.08303
503	2.91143	2.11702	503	2.84779	2.96807
504	3.03041	2.1348	504	2.89304	2.98774
505	3.19417	2.30353	505	2.97431	3.17304
506	3.03424	2.24545	506	2.60341	3.22523
507	3.15355	2.53013	507	2.97133	3.44335
508	3.33549	2.63403	508	2.87291	3.30039
509	3.67606	3.189	509	3.15093	3.44388
510	3.48088	3.29208	510	2.91358	3.30456
511	3.47278	3.30495	511	2.8871	3.22534
512	3.60129	3.35364	512	2.97036	3.23388
513	3.56369	3.12988	513	3.28551	3.12798
514	3.97476	3.65107	514	3.57246	3.29285
515	4.18721	3.712	515	3.25689	3.15306
516	4.33384	3.83491	516	3.06024	3.19487
517	3.80483	3.89266	517	2.5489	3.1474
518	2.52678	3.78229	518	2.60991	3.18657
519	2.19464	4.09469	519	2.53312	3.0354
520	1.99862	3.42518	520	2.4981	2.77113
521	1.9076	2.70246	521	2.53051	2.93691
522	1.85945	3.08582	522	2.52793	2.98786
523	1.80542	3.08725	523	2.43835	2.86264
524	1.78254	2.53608	524	2.48173	2.65408
525	1.80593	2.96784	525	2.67037	2.82662
526	1.77958	2.99911	526	2.47666	2.9445
527	1.73315	3.04821	527	2.29833	3.09874
528	1.67441	2.8503	528	2.18565	3.47263
529	1.67892	2.55385	529	2.21339	3.32034
530	1.66236	2.49466	530	2.1904	3.16549
531	1.66455	2.29059	531	2.14655	3.04126
532	1.64607	2.35441	532	2.12084	3.28288
533	1.62389	2.53571	533	2.13677	3.30632
534	1.64629	2.5348	534	2.14845	3.13709
535	1.65912	2.42946	535	2.103	3.28257
536	1.60224	2.58731	536	2.11842	3.53935
537	1.59372	2.72652	537	2.15955	3.48141
538	1.71943	2.6476	538	2.21254	3.46148
539	1.74184	2.65885	539	2.2273	3.73178
540	1.94515	2.91005	540	2.45743	4.07602
541	2.31403	3.30358	541	2.66452	4.2125
542	2.44687	3.13356	542	2.50201	4.14101
543	2.05995	3.9114	543	3.23646	3.79703
544	2.07852	3.51846	544	2.71622	3.69405
545	2.23869	3.46689	545	2.5868	3.55211
546	2.17019	3.67963	546	2.63455	3.84204
547	1.84486	3.41748	547	2.48229	3.79194
548	1.70804	3.11412	548	2.33166	3.4027
549	1.76536	3.38669	549	2.49024	3.39822
550	1.80022	3.61853	550	2.55536	3.63632
551	1.78868	3.2894	551	2.38337	3.47197
552	1.85464	3.25327	552	2.29047	3.23711
553	1.91065	3.75072	553	2.5185	3.44207
554	1.95872	3.57564	554	2.64012	3.5731
555	2.20742	3.97842	555	2.60682	3.4005
556	2.38935	3.73049	556	2.80904	3.18353
557	2.72751	3.83698	557	2.98917	3.58315
558	3.08924	5.27875	558	3.17285	3.99203
559	2.89317	5.7697	559	3.02731	3.83238
560	2.45585	4.92056	560	2.85409	3.55976
561	2.4247	4.7382	561	2.82252	3.29296
562	2.09912	4.30462	562	2.66434	3.06687
563	2.01889	3.42978	563	2.6677	3.08591
564	2.14419	3.05522	564	2.8706	3.23478
565	2.25108	3.01199	565	2.99965	3.369
566	2.35512	2.9783	566	3.0917	3.25539
567	2.56855	3.24476	567	3.27543	3.60476
568	2.73597	3.31313	568	3.61201	3.69697
569	2.8514	3.45421	569	3.64851	3.73562
570	3.21085	3.55134	570	3.9589	3.22458
571	3.00294	3.57273	571	4.00073	3.27644
572	2.62175	3.19918	572	3.63123	3.01598
573	2.53626	2.95528	573	3.4484	2.94548
574	2.40116	2.89183	574	3.36169	3.05034
575	2.10071	2.7381	575	3.06996	2.91691
576	1.95618	2.90169	576	2.89497	3.06558
577	1.9361	3.1834	577	2.82681	3.00288
578	1.99765	3.05052	578	2.8347	2.92282
579	1.95032	2.91335	579	2.67079	2.78461
580	2.05865	3.02883	580	2.78246	2.80654
581	1.98958	2.7614	581	2.79984	2.64582
582	2.04912	2.81873	582	2.66839	2.67634
583	2.10119	2.59699	583	3.32938	2.68035
584	2.23181	2.74161	584	3.02514	2.70855
585	2.14464	2.79582	585	2.96186	2.74649
586	2.0181	2.44308	586	2.92536	2.62669
587	1.99081	2.50942	587	2.94664	2.71523
588	1.84054	2.41172	588	2.79944	2.65584
589	1.8519	2.47628	589	2.83436	2.72055
590	1.82064	2.49873	590	2.70212	2.84562
591	2.00471	2.67336	591	2.73968	2.88193
592	1.91794	2.57926	592	2.61803	2.89607
593	1.70905	2.36132	593	2.45744	2.80729
594	1.71959	2.46139	594	2.34267	3.06068
595	1.81874	2.44215	595	2.42895	2.9768
596	1.77176	2.32759	596	2.4124	2.72179
597	1.69022	2.32538	597	2.3409	2.78644
598	1.73224	2.30447	598	2.28493	2.87447
599	1.8024	2.25625	599	2.36271	2.65306
600	1.66961	2.16097	600	2.34317	2.68569
601	1.91952	2.38771	601	2.25564	2.41006
602	1.7921	2.91547	602	2.24735	2.46334
603	1.85762	3.37527	603	2.16108	2.51521
604	2.03457	3.32277	604	2.16864	2.56525
605	2.00549	2.63235	605	2.21013	2.36308
606	1.98421	2.86952	606	2.16608	2.32205
607	2.14448	3.63014	607	2.17336	2.48764
608	2.22007	3.34499	608	2.26439	2.41863
609	2.20402	2.72541	609	2.31844	2.26295
610	2.32481	3.54047	610	2.31386	2.43606
611	2.56155	3.53436	611	2.35347	2.58499
612	2.53878	3.34103	612	2.43063	2.41171
613	2.74916	4.14017	613	2.57147	2.45312
614	2.67052	3.32659	614	2.63999	2.17506
615	2.68547	3.12067	615	2.69144	2.1652
616	2.52837	2.57178	616	2.70492	1.97898
617	2.35188	2.59	617	2.52157	2.0251
618	2.42979	3.23314	618	2.45761	2.23903
619	2.49318	3.12089	619	2.55445	2.20256
620	2.26368	2.75963	620	2.48075	2.10675
621	2.1413	3.04065	621	2.31648	2.18167
622	2.42625	3.70089	622	2.4152	2.36859
623	2.51221	3.7955	623	2.50132	2.54151
624	2.52482	3.49038	624	2.20651	2.35777
625	3.44679	3.86859	625	2.25555	2.45051
626	4.19405	3.60182	626	2.62486	2.67097
627	4.63012	4.05168	627	2.74213	2.97959
628	4.99409	4.19421	628	2.96887	4.25197
629	4.14075	4.73915	629	2.97846	3.80495
630	3.74821	5.20664	630	2.85576	3.76695
631	3.7421	5.37865	631	3.16995	3.68689
632	3.12522	6.09568	632	3.45283	3.52359
633	2.73511	5.97934	633	3.66907	3.76993
634	2.71668	4.18765	634	3.33607	3.55958
635	3.05771	2.71774	635	3.91036	2.62877
636	2.46778	3.46552	636	4.57595	2.62611
637	2.36204	3.42929	637	4.0873	2.85435
638	2.5203	2.87052	638	3.45399	3.88621
639	2.69151	2.45538	639	3.02009	2.97514
640	2.31215	2.92528	640	3.18805	3.37125
641	3.30959	3.30667	641	3.14931	3.0945
642	2.94999	3.45995	642	3.34185	3.02434
643	2.74039	2.93967	643	3.40976	2.83103
644	2.23833	2.38875	644	2.70916	2.66772
645	1.86423	2.51948	645	2.3522	2.66114
646	1.60897	2.40522	646	2.28882	2.71202
647	1.75318	2.81305	647	2.32516	2.32105
648	1.85892	2.64666	648	2.38709	2.40934
649	1.78889	2.28827	649	2.38203	2.48538
650	1.96032	2.33755	650	2.31937	2.24693
651	2.21448	2.39886	651	2.37948	2.09394
652	2.16413	2.11498	652	2.52502	2.29479
653	2.08202	1.94273	653	2.48667	2.24418
654	2.04118	2.09422	654	2.41863	1.99767
655	2.06458	1.96512	655	2.56084	2.06163
656	2.03527	1.78925	656	2.596	2.17917
657	2.03886	1.83932	657	2.511	2.0209
658	2.05149	1.83478	658	2.54915	1.95342
659	2.04942	1.74247	659	2.59404	2.11352
660	2.09285	1.74291	660	2.51995	2.11641
661	2.1678	1.76824	661	2.49244	1.97156
662	2.14477	1.72761	662	2.57851	2.05419
663	2.16581	1.73109	663	2.61447	2.24142
664	2.22529	1.70671	664	2.5656	2.13882
665	2.25095	1.51385	665	2.50102	2.04721
666	2.31026	1.60533	666	2.58798	2.20921
667	2.28474	1.62771	667	2.54488	2.17814
668	2.18823	1.7077	668	2.64366	2.15844
669	2.11984	1.73082	669	2.64291	2.10354
670	2.1361	1.69201	670	2.76144	2.06097
671	2.11512	1.82863	671	2.76903	2.10437
672	2.11406	1.80486	672	2.91315	2.125
673	2.17216	2.02737	673	2.98959	2.29274
674	2.21367	2.00788	674	3.13991	2.32006
675	2.37809	2.16792	675	3.26214	2.54897
676	2.4954	2.1795	676	3.3466	2.67554
677	2.64211	2.10195	677	3.4426	2.76068
678	2.68484	2.20719	678	3.68881	2.81134
679	2.66679	2.11645	679	3.65102	2.65889
680	2.73038	2.38462	680	3.85603	2.78143
681	2.73264	2.47351	681	3.71488	2.81651
682	2.85004	2.68584	682	3.53673	3.00213
683	2.90424	2.64348	683	3.60392	3.0205
684	2.69308	2.5722	684	3.47502	2.9018
685	2.63133	2.50488	685	3.36193	2.97864
686	2.66118	2.65031	686	3.2036	3.05557
687	2.5142	2.51222	687	3.21146	3.0113
688	2.3482	2.2951	688	3.18692	2.73384
689	2.33456	2.32963	689	3.0933	2.66049
690	2.38128	2.45194	690	3.05816	2.81526
691	2.23934	2.32736	691	3.04378	2.69998
692	2.14057	2.10727	692	2.97969	2.48373
693	2.22932	2.23361	693	2.90737	2.5961
694	2.20371	2.53123	694	2.89977	2.74638
695	2.09213	2.50833	695	2.86673	2.58717
696	2.07165	2.35621	696	2.80897	2.46144
697	2.18955	2.64315	697	2.79235	2.65749
698	2.25401	2.26049	698	2.78484	2.60252
699	2.34496	2.66916	699	2.76883	2.82874
700	2.28792	2.85595	700	2.67107	2.79453
701	2.30781	2.50175	701	2.60889	2.60254
702	2.42011	2.39558	702	2.60207	2.67825
703	2.45721	2.74137	703	2.58908	2.83645
704	2.41412	2.67054	704	2.4918	2.8013
705	2.54003	2.35107	705	2.49738	2.7383
706	2.69194	2.50037	706	2.47367	2.84333
707	2.74811	2.65086	707	2.41939	2.95878
708	2.7259	2.45891	708	2.35858	2.87642
709	2.72379	2.24611	709	2.41183	2.82507
710	2.62677	2.24611	710	2.53059	2.70855
711	2.65145	2.08504	711	2.50797	2.70041
712	2.77252	1.97227	712	2.50519	2.73923
713	2.7907	1.95351	713	2.53031	2.67711
714	2.92681	1.99314	714	2.6632	2.71352
715	3.08683	2.00198	715	2.70399	2.83771
716	3.15362	2.04905	716	2.87018	2.79055
717	2.97546	2.06712	717	2.80912	2.6877
718	2.97678	2.01076	718	2.62275	2.80147
719	3.16327	2.08972	719	2.67104	2.81257
720	3.14253	2.21059	720	2.89931	2.78264
721	2.97539	2.24477	721	2.78011	2.76975
722	3.05713	2.09674	722	2.75456	2.94586
723	3.24192	2.52946	723	2.97704	3.09344
724	3.21407	2.23346	724	3.21483	3.16909
725	3.23363	2.19381	725	2.94887	2.96967
726	3.41688	2.66201	726	2.90117	3.06617
727	3.45656	3.53859	727	3.27994	3.68503
728	3.71246	3.55896	728	3.24591	4.21185
729	3.77333	4.80428	729	3.1236	5.19202
730	3.61194	5.39283	730	2.77137	4.92356
731	3.67633	5.1927	731	2.96281	6.25269
732	3.66311	5.5255	732	3.27198	8.17511
733	3.81442	5.9364	733	3.04828	7.87494
734	3.87258	5.6972	734	2.72554	5.53781
735	3.80318	4.40397	735	2.70543	4.29368
736	4.17421	4.16528	736	2.92599	3.83813
737	3.81676	3.26891	737	2.99513	3.56973
738	3.62826	2.82651	738	3.2905	3.57217
739	3.57358	2.51774	739	2.72938	3.33976
740	3.82054	2.71076	740	2.92521	3.47174
741	3.73952	2.67258	741	2.95224	3.44284
742	3.46382	2.32769	742	2.73659	3.28742
743	3.64076	2.4184	743	2.8576	3.31725
744	3.81541	2.64551	744	2.99677	3.4514
745	3.59392	2.48864	745	2.84038	3.38806
746	3.57254	2.38696	746	2.85657	3.29171
747	3.79343	2.61369	747	3.15439	3.3939
748	3.81617	2.81428	748	3.24352	3.51394
749	3.68639	2.74761	749	3.13964	3.45181
750	3.74719	2.84783	750	3.19026	3.4415
751	3.57398	2.51569	751	3.01243	3.27571
752	3.5198	2.56515	752	2.93456	3.30775
753	3.5163	2.46768	753	2.88743	3.34441
754	3.40377	2.59737	754	2.79962	3.23174
755	3.14313	2.40059	755	2.61705	3.07193
756	3.10632	2.15588	756	2.57648	3.09414
757	3.1321	2.14433	757	2.57173	3.11997
758	3.25465	2.11125	758	2.62153	3.10057
759	3.18566	2.13365	759	2.55765	3.04595
760	3.40318	2.21602	760	2.7077	3.05988
761	3.19606	2.10725	761	2.84588	2.88752
762	2.99725	2.00637	762	2.59403	2.82459
763	2.99958	1.97474	763	2.54793	2.91762
764	2.8739	2.01812	764	2.49115	2.90597
765	2.85746	2.09858	765	2.55801	2.89666
766	2.82484	2.32794	766	2.4405	2.8573
767	2.75082	2.45837	767	2.73687	2.75299
768	2.85459	2.50788	768	2.92185	2.81285
769	2.92004	2.26711	769	2.8613	2.80396
770	2.80711	2.142	770	2.92862	2.74537
771	2.78807	2.20286	771	3.00453	2.81488
772	2.91322	2.158	772	3.07295	2.86712
773	2.91299	2.04981	773	3.02361	2.79729
774	2.82155	2.11169	774	2.98001	2.82074
775	2.8927	2.19132	775	3.06893	2.85979
776	3.01332	2.10667	776	3.13427	2.89176
777	2.97354	2.13942	777	3.08545	2.90121
778	2.91871	2.3428	778	3.11713	2.83057
779	3.02013	2.29699	779	3.33604	2.86713
780	3.14709	2.26527	780	3.39016	2.91502
781	3.0808	2.49484	781	3.29249	2.8495
782	3.08349	2.60168	782	3.25535	2.88784
783	3.28168	2.53147	783	3.43177	3.02198
784	3.33876	2.70905	784	3.46929	3.03389
785	3.22172	2.94862	785	3.28053	3.02875
786	3.30829	2.86894	786	3.36011	3.11569
787	3.46487	2.91424	787	3.50928	3.21745
788	3.29286	3.26427	788	3.39959	3.25388
789	3.23141	3.31428	789	3.30962	3.3158
790	3.45058	3.18244	790	3.52402	3.45541
791	3.47413	3.48049	791	3.59484	3.5665
792	3.35474	3.77131	792	3.44394	3.63207
793	3.44661	3.68891	793	3.49003	3.81083
794	3.47173	3.71885	794	3.64821	3.85966
795	3.38966	3.91998	795	3.5962	3.86468
796	3.35574	3.88348	796	3.5	4.01082
797	3.43174	3.70429	797	3.60325	4.13844
798	3.47699	3.85466	798	3.74923	4.12032
799	3.44474	3.95583	799	3.65657	4.13572
800	3.46785	3.78157	800	3.619	4.24904
801	3.5966	3.76761	801	3.80652	4.23806
802	3.68234	3.9792	802	3.87556	4.15588
803	3.64475	3.8756	803	3.79045	4.2129
804	3.67595	3.71172	804	3.88058	4.31143
805	3.81461	3.92078	805	4.09074	4.26642
806	3.83954	3.95296	806	4.0673	4.14818
807	3.79175	3.7076	807	4.02315	4.24066
808	3.88512	3.73797	808	4.20937	4.34616
809	4.02415	3.8609	809	4.10542	4.23665
810	4.03491	3.6047	810	3.86707	4.17047
811	4.05174	3.49637	811	4.02627	4.31339
812	4.14773	3.56448	812	4.04447	4.3227
813	4.17673	3.33334	813	3.79133	4.12011
814	4.25975	3.14396	814	3.83663	4.1686
815	4.34684	3.25507	815	3.9457	4.34947
816	4.33708	3.19055	816	3.76345	4.21455
817	4.37659	2.90739	817	3.69863	4.04079
818	4.50154	2.95134	818	3.7978	4.29955
819	4.53111	3.0534	819	3.75745	4.41885
820	4.48401	2.79657	820	3.61089	4.10214
821	4.60248	2.66042	821	3.64758	4.11862
822	4.72836	2.90249	822	3.61539	4.45564
823	4.65632	2.81038	823	3.86556	4.36004
824	4.71855	2.54455	824	3.72178	4.0742
825	5	2.77491	825	3.85108	4.31372
826	6.05986	3.10829	826	3.88489	4.45941
827	5.41641	2.73784	827	3.7179	4.26717
828	5.3994	2.46266	828	3.78687	4.34103
829	4.82143	2.33526	829	3.5019	4.12443
830	4.44036	2.24112	830	3.27605	3.96184
831	4.86165	2.12431	831	3.49203	4.32773
832	4.85538	2.10397	832	3.503	4.37519
833	4.2791	2.12476	833	3.26307	3.93323
834	4.41408	1.98313	834	3.30994	4.1605
835	4.67533	1.92678	835	3.46292	4.65137
836	4.17103	1.91778	836	3.29833	4.37784
837	4.0399	2.06852	837	3.28444	4.12402
838	4.24451	2.22253	838	3.44167	4.48679
839	4.05146	1.9867	839	3.45557	4.71241
840	3.76669	2.03848	840	3.31119	4.33191
841	3.84213	2.33585	841	3.18281	4.0731
842	3.79417	2.64628	842	3.24407	4.64868
843	3.78126	2.75159	843	3.4242	4.8542
844	3.95263	3.1354	844	3.77537	4.27078
845	3.94795	3.73375	845	3.80594	4.20162
846	3.94038	4.70353	846	3.63927	4.34377
847	4.15657	4.32244	847	3.66245	4.6753
848	4.28092	4.1468	848	3.87685	4.44548
849	4.23875	4.26282	849	3.90947	4.25816
850	4.44664	3.87195	850	3.81013	4.65122
851	4.81215	3.60667	851	4.02532	4.83743
852	4.63602	3.88606	852	4.25743	4.55064
853	4.6301	3.91868	853	4.19463	4.67521
854	4.89085	3.62634	854	4.28807	5.18317
855	4.77844	3.66599	855	4.59998	5.13366
856	4.44324	3.89321	856	4.68111	4.97373
857	4.67463	3.83941	857	4.58203	5.43256
858	4.73305	3.65508	858	4.87821	5.85477
859	4.27162	3.71442	859	5.16479	5.64178
860	4.13245	3.83379	860	5.04151	5.7895
861	4.41504	3.68137	861	5.05266	6.70257
862	4.24711	3.5254	862	5.47483	6.80451
863	3.85228	3.65913	863	5.61209	6.60181
864	3.99606	3.70224	864	5.38947	7.29193
865	4.15047	3.50535	865	5.54863	8.17977
866	3.83375	3.46275	866	5.84443	8.01561
867	3.63643	3.631	867	5.653	8.39772
868	3.86398	3.59214	868	5.2696	8.14714
869	3.82498	3.42539	869	5.39056	7.34838
870	3.50492	3.44788	870	5.53875	7.44723
871	3.54114	3.54195	871	5.21184	7.84326
872	3.68327	3.41628	872	4.99025	7.20886
873	3.4631	3.3115	873	5.22056	6.71969
874	3.28987	3.45907	874	5.1288	7.22119
875	3.41363	3.41364	875	4.72935	7.16401
876	3.39061	3.23614	876	4.72956	6.37034
877	3.11897	3.19149	877	4.8629	6.38813
878	3.07198	3.18816	878	4.63588	6.91478
879	3.19854	3.14843	879	4.48572	6.41058
880	3.09003	3.00597	880	4.54789	5.7998
881	2.9093	2.94195	881	4.46111	6.28007
882	3.0161	2.86426	882	4.34829	6.43707
883	3.11051	2.74204	883	4.32585	5.63082
884	2.98779	2.72736	884	4.23399	5.54332
885	2.94769	2.6734	885	4.12877	6.21764
886	3.0795	2.52468	886	4.1552	5.80445
887	3.07922	2.51572	887	4.1232	5.17895
888	3.0016	2.55849	888	4.05116	5.75888
889	3.0052	2.39115	889	3.96751	6.02175
890	3.04743	2.35506	890	4.00276	5.25723
891	3.02159	2.48488	891	4.14468	5.39274
892	2.97697	2.36976	892	3.80245	6.12624
893	2.9339	2.30453	893	3.49713	5.7448
894	2.83562	2.51571	894	3.66118	5.33274
895	2.76926	2.43256	895	3.56168	5.87914
896	2.70229	2.14121	896	3.1328	5.57416
897	2.51199	2.21691	897	3.07671	4.76061
898	2.38045	2.33154	898	3.24136	5.05182
899	2.39063	2.12254	899	3.05947	5.05961
900	2.36703	2.00734	900	2.78031	3.70627
901	2.22361	2.06381	901	2.86381	3.95951
902	2.17015	2.03559	902	3.0185	4.45253
903	2.19673	1.94064	903	2.83601	3.03692
904	2.08303	1.8349	904	2.62157	3.49812
905	1.95282	1.87405	905	2.77413	3.00095
906	1.98227	1.92638	906	2.96438	2.92124
907	1.92368	1.75156	907	2.73035	2.82469
908	1.76567	1.661	908	2.56815	2.62818
909	1.75493	1.75286	909	2.73067	2.59542
910	1.76099	1.74473	910	2.76648	2.65072
911	1.60797	1.59463	911	2.4913	2.72853
912	1.58933	1.53258	912	2.38265	2.78797
913	1.70517	1.49402	913	2.32099	2.85312
914	1.57383	1.44125	914	2.23736	2.70591
915	1.41909	1.39649	915	2.15073	2.49312
916	1.50701	1.30206	916	2.08702	2.42291
917	1.56025	1.25094	917	2.03356	2.36605
918	1.37643	1.2855	918	2.0414	2.20644
919	1.3326	1.25905	919	2.06647	2.05648
920	1.45255	1.18871	920	2.00511	2.08621
921	1.39805	1.22324	921	1.98152	2.03147
922	1.26255	1.22378	922	2.21798	1.80162
923	1.33363	1.16454	923	2.31052	1.81408
924	1.37108	1.24906	924	2.07388	1.82739
925	1.24713	1.29003	925	2.03796	1.83959
926	1.20282	1.14898	926	2.44253	1.74364
927	1.2899	1.13168	927	2.44816	1.72978
928	1.26754	1.19022	928	2.01047	1.61245
929	1.12984	1.09832	929	2.05069	1.65045
930	1.19638	1.00463	930	2.47173	1.5596
931	1.29423	1.05114	931	2.2975	1.45367
932	1.1926	1.03978	932	1.86221	1.49896
933	1.09988	0.941604	933	2.09382	1.5029
934	1.20846	0.976085	934	2.37586	1.43554
935	1.20881	1.00772	935	2.0077	1.38657
936	1.03592	0.915781	936	1.66283	1.39399
937	1.00345	0.894483	937	2.06258	1.37738
938	1.09381	0.952464	938	2.14838	1.38794
939	1.00377	0.90273	939	1.61741	1.32696
940	0.885319	0.803361	940	1.59444	1.24959
941	0.948088	0.845143	941	2.00098	1.37793
942	0.926438	0.852732	942	1.7807	1.45249
943	0.781498	0.764642	943	1.33661	1.23144
944	0.745567	0.711946	944	1.62647	1.27948
945	0.806886	0.731417	945	1.78372	1.67176
946	0.720778	0.69006	946	1.51771	1.55791
947	0.568691	0.576041	947	1.15121	1.16892
948	0.611778	0.612693
949	0.615222	0.622871
950	0.514711	0.540635
951	0.503108	0.562004
952	0.527586	0.535938
953	0.489944	0.488725
954	0.418315	0.456963
955	0.488383	0.51276
956	0.488802	0.487627
957	0.417083	0.426974
958	0.424192	0.447957
959	0.472983	0.484359
960	0.465935	0.44605
961	0.414033	0.41307
962	0.453441	0.477917
963	0.491138	0.515282
964	0.457095	0.442912
965	0.470443	0.459029
966	0.50338	0.518247
967	0.469428	0.511972
968	0.458262	0.480993
969	0.481766	0.502279
970	0.48998	0.47464
971	0.462043	0.446207
972	0.449347	0.503057
973	0.464327	0.501051
974	0.499596	0.463804
975	0.481891	0.489439
976	0.447899	0.512013
977	0.450685	0.505127
978	0.466071	0.474104
979	0.448278	0.492947
980	0.470379	0.505191
981	0.484094	0.470608
982	0.471943	0.48952
983	0.508528	0.544896
984	0.542636	0.556389
985	0.509038	0.519349
986	0.509754	0.548853
987	0.529628	0.546488
988	0.532335	0.492465
989	0.482298	0.47315
990	0.490197	0.512309
991	0.529862	0.536101
992	0.485541	0.475398
993	0.451885	0.4935
994	0.49439	0.526608
995	0.495416	0.519972
996	0.486623	0.520205
997	0.493683	0.5441
998	0.484274	0.530873
999	0.459884	0.507981
1000	0.457088	0.540108
1001	0.493055	0.53157
1002	0.496911	0.486746
1003	0.485591	0.539544
1004	0.487143	0.561253
1005	0.484524	0.501124
1006	0.469703	0.488144
1007	0.488232	0.554617
1008	0.46363	0.515238
1009	0.427269	0.449946
1010	0.451537	0.508982
1011	0.499222	0.564598
1012	0.492359	0.543727
1013	0.475264	0.483591
1014	0.512094	0.532964
1015	0.527437	0.568263
1016	0.46521	0.509535
1017	0.429168	0.452395
1018	0.478217	0.480071
1019	0.516338	0.488516
1020	0.455064	0.444849
1021	0.423446	0.436882
1022	0.476018	0.472255
1023	0.470007	0.460357
1024	0.441815	0.45329
1025	0.485008	0.478705
1026	0.46162	0.446367
1027	0.396588	0.387956
1028	0.403105	0.41217
1029	0.461108	0.451717
1030	0.432617	0.418785
1031	0.39639	0.400013
1032	0.461371	0.467349
1033	0.46069	0.44611
1034	0.407849	0.38474
1035	0.435314	0.439581
1036	0.497815	0.484535
1037	0.494802	0.448591
1038	0.444434	0.443597
1039	0.487755	0.503012
1040	0.544686	0.520726
1041	0.544252	0.544886
1042	0.58507	0.643559
1043	0.688999	0.706444
1044	0.857963	0.850034
